# Supplementary material for: Crystal structure and Hirshfeld surface analysis of 2-(4-chloro­phen­yl)-4-(di­meth­oxy­meth­yl)-5-phenyl-1,3-thia­zole
Source: Acta Crystallogr E Crystallogr Commun. 2022 May 27;78(Pt 6):675–8. doi: 10.1107/S2056989022005564 (PMC9431783; doi:10.1107/S2056989022005564)
Supplement: Supplementary file 1 [file e-78-00675-sup1.cif]

##############################################################################
#                                                                            #
# This CIF contains the data in a paper accepted for publication in          #
# Acta Crystallographica Section E. It conforms to the requirements of       #
# Notes for Authors for Acta Crystallographica Section E, and has been       #
# peer reviewed under the auspices of the IUCr Commission on Journals.       #
#                                                                            #
# Full details of the Crystallographic Information File format               #
# are given in the paper "The Crystallographic Information File (CIF):       #
# a New Standard Archive File for Crystallography" by S. R. Hall, F. H.      #
# Allen and I. D. Brown [Acta Cryst. (1991), A47, 655-685].                  #
#                                                                            #
# The current version of the core CIF dictionary is obtainable from          #
# ftp://ftp.iucr.org/pub/cif_core.dic.                                       #
#                                                                            #
# Software is freely available for graphical display of the structure(s)     #
# in this CIF. For information consult the CIF software page                 #
# http://www.iucr.org/resources/cif/software.                                #
#                                                                            #
# This file may be used for bona fide research purposes within the           #
# scientific community so long as proper attribution is given to the journal # 
# article from which it was obtained.                                        #
#                                                                            #
##############################################################################
data_I
_journal_date_recd_electronic     2022-05-17
_journal_date_accepted     2022-05-22
_journal_name_full     'Acta Crystallographica, Section E'
_journal_year     2022
_journal_volume     78
_journal_issue      1
_journal_page_first     0
_journal_page_last     0
_journal_paper_category     GO
_journal_paper_doi     10.1107/S2056989022005564
_journal_coeditor_code     HB8023
_publ_contact_author_name     'Ajaya Bhattarai'
_publ_contact_author_address
;
Department of Chemistry,
M.M.A.M.C (Tribhuvan University)
Biratnagar,
Nepal
;
_publ_contact_author_email     'ajaya.bhattarai@mmamc.tu.edu.np'
_publ_contact_author_fax     ?
_publ_contact_author_phone     ?
_publ_section_title
;
Crystal structure and Hirshfeld surface analysis of
2-(4-chlorophenyl)-4-(dimethoxymethyl)-5-phenyl-1,3-thiazole
;
_publ_section_title_footnote     .
loop_
    _publ_author_name
    _publ_author_address
    'Firudin I. Guseinov'
;
Kosygin State University of Russia,
117997 Moscow, Russian Federation
N. D. Zelinsky Institute of Organic Chemistry,
Russian Academy of Sciences,
119991 Moscow, Russian Federation
;
    'Konstantin I. Kobrakov'
;
Kosygin State University of Russia,
117997 Moscow, Russian Federation
;
    'Elena V. Shuvalova'
;
Kosygin State University of Russia,
117997 Moscow, Russian Federation
N. D. Zelinsky Institute of Organic Chemistry,
Russian Academy of Sciences,
119991 Moscow, Russian Federation
;
    'Egor I. Tuzharov'
;
N. D. Zelinsky Institute of Organic Chemistry,
Russian Academy of Sciences,
119991 Moscow, Russian Federation
;
    'Akkurt, Mehmet'
;
Department of Physics,
Faculty of Sciences,
Erciyes University,
38039 Kayseri,
Turkey
;
    'Sema \"Ozt\"urk Y\?ild\?ir\?im'
;
Department of Physics,
Faculty of Science,
Eskisehir Technical University,
Yunus Emre Campus 26470 Eskisehir
Turkey
Department of Physics,
Faculty of Science,
Erciyes University,
38039 Kayseri
Turkey
;
    'Ajaya Bhattarai'
;
Department of Chemistry,
M.M.A.M.C (Tribhuvan University)
Biratnagar,
Nepal
;
_publ_section_synopsis
;
In the title compound, the dihedral angles between the thiazole ring and its
attached chlorophenyl and phenyl rings are 13.12(14) and 43.79(14)\%,
respectively.
;
_chemical_name_systematic
;
2-(4-Chlorophenyl)-4-(dimethoxymethyl)-5-phenyl-1,3-thiazole
;
_chemical_name_common     ?
_chemical_formula_moiety     'C18 H16 Cl N O2 S'
_chemical_formula_sum     'C18 H16 Cl N O2 S'
_chemical_formula_iupac     'C18 H16 Cl N O2 S'
_chemical_formula_weight     345.83
_chemical_melting_point     ?
_space_group_crystal_system     monoclinic
_space_group_name_H-M_alt     'P 1 21/c 1'
_space_group_name_Hall     '-P 2ybc'
loop_
    _space_group_symop_operation_xyz
    'x, y, z'
    '-x, y+1/2, -z+1/2'
    '-x, -y, -z'
    'x, -y-1/2, z-1/2'
_cell_length_a     6.62350(10)
_cell_length_b     25.1848(3)
_cell_length_c     9.82830(10)
_cell_angle_alpha     90
_cell_angle_beta     96.5040(10)
_cell_angle_gamma     90
_cell_volume     1628.92(4)
_cell_formula_units_Z     4
_cell_measurement_reflns_used     20657
_cell_measurement_theta_min     3.4660
_cell_measurement_theta_max     78.9680
_cell_measurement_temperature     100.00(10)
_exptl_crystal_description     block
_exptl_crystal_colour     colourless
_exptl_crystal_size_max     0.2
_exptl_crystal_size_mid     0.12
_exptl_crystal_size_min     0.04
_exptl_crystal_density_diffrn     1.410
_exptl_crystal_density_meas     ?
_exptl_crystal_density_method     'not measured'
_exptl_crystal_F_000     720
_exptl_absorpt_coefficient_mu     3.344
_exptl_absorpt_correction_type     multi-scan
_exptl_absorpt_process_details
;
(CrysAlisPro; Rigaku OD, 2022)
;
_exptl_absorpt_correction_T_min     0.63808
_exptl_absorpt_correction_T_max     1.00000
_diffrn_ambient_temperature     100.00(10)
_diffrn_source     'micro-focus sealed X-ray tube'
_diffrn_radiation_type     'Cu K\a'
_diffrn_radiation_wavelength     1.54184
_diffrn_radiation_monochromator     mirror
_diffrn_measurement_device_type     'XtaLAB Synergy, Dualflex, HyPix'
_diffrn_measurement_device     'four-circle diffractometer'
_diffrn_measurement_method     '\w scans'
_diffrn_detector     'Hybrid Pixel Array Detector'
_diffrn_detector_area_resol_mean     10.0000
_diffrn_reflns_number     31880
_diffrn_reflns_av_R_equivalents     0.0640
_diffrn_reflns_av_unetI/netI     0.0245
_diffrn_reflns_theta_min     3.510
_diffrn_reflns_theta_max     79.512
_diffrn_reflns_theta_full     67.684
_diffrn_measured_fraction_theta_max     0.984
_diffrn_measured_fraction_theta_full     0.998
_diffrn_reflns_limit_h_min     -7
_diffrn_reflns_limit_h_max     8
_diffrn_reflns_limit_k_min     -32
_diffrn_reflns_limit_k_max     32
_diffrn_reflns_limit_l_min     -12
_diffrn_reflns_limit_l_max     12
_diffrn_radiation_probe     x-ray
_refine_special_details
;
 Refinement of F^2^ against ALL reflections.  The weighted R-factor wR and
 goodness of fit S are based on F^2^, conventional R-factors R are based
 on F, with F set to zero for negative F^2^. The threshold expression of
 F^2^ > 2sigma(F^2^) is used only for calculating R-factors(gt) etc. and is
 not relevant to the choice of reflections for refinement.  R-factors based
 on F^2^ are statistically about twice as large as those based on F, and R-
 factors based on ALL data will be even larger.
;
_reflns_number_total     3497
_reflns_number_gt     3304
_reflns_threshold_expression     'I > 2\s(I)'
_refine_ls_structure_factor_coef     Fsqd
_refine_ls_matrix_type     full
_refine_ls_R_factor_all     0.0565
_refine_ls_R_factor_gt     0.0549
_refine_ls_wR_factor_gt     0.1522
_refine_ls_wR_factor_ref     0.1530
_refine_ls_goodness_of_fit_ref     1.118
_refine_ls_restrained_S_all     1.118
_refine_ls_number_reflns     3497
_refine_ls_number_parameters     210
_refine_ls_number_restraints     0
_refine_ls_hydrogen_treatment     constr
_refine_ls_weighting_scheme     calc
_refine_ls_weighting_details
              'w=1/[\s^2^(Fo^2^)+(0.0621P)^2^+4.0625P] where P=(Fo^2^+2Fc^2^)/3'
_atom_sites_solution_hydrogens     geom
_atom_sites_solution_primary     direct
_atom_sites_solution_secondary     difmap
_refine_ls_shift/su_max     0.001
_refine_ls_shift/su_mean     0.000
_refine_diff_density_max     0.670
_refine_diff_density_min     -0.522
_refine_ls_extinction_method     none
_refine_ls_extinction_coef     .
loop_
    _atom_type_symbol
    _atom_type_description
    _atom_type_scat_dispersion_real
    _atom_type_scat_dispersion_imag
    _atom_type_scat_source
    'C' 'C' 0.0181 0.0091
                         'International Tables Vol C Tables 4.2.6.8 and 6.1.1.4'
    'H' 'H' 0.0000 0.0000
                         'International Tables Vol C Tables 4.2.6.8 and 6.1.1.4'
    'Cl' 'Cl' 0.3639 0.7018
                         'International Tables Vol C Tables 4.2.6.8 and 6.1.1.4'
    'N' 'N' 0.0311 0.0180
                         'International Tables Vol C Tables 4.2.6.8 and 6.1.1.4'
    'O' 'O' 0.0492 0.0322
                         'International Tables Vol C Tables 4.2.6.8 and 6.1.1.4'
    'S' 'S' 0.3331 0.5567
                         'International Tables Vol C Tables 4.2.6.8 and 6.1.1.4'
_computing_data_collection
;
CrysAlisPro (Rigaku OD, 2022)
;
_computing_cell_refinement
;
CrysAlisPro (Rigaku OD, 2022)
;
_computing_data_reduction
;
CrysAlisPro (Rigaku OD, 2022)
;
_computing_structure_solution
;
<i>SHELXT2016/6</i> (Sheldrick, 2015a)
;
_computing_structure_refinement
;
<i>SHELXL2016/6</i> (Sheldrick, 2015b)
;
_computing_molecular_graphics
;
ORTEP-3 for Windows (Farrugia, 2012)
;
_computing_publication_material
;
PLATON (Spek, 2020)
;
loop_
    _atom_site_type_symbol
    _atom_site_label
    _atom_site_fract_x
    _atom_site_fract_y
    _atom_site_fract_z
    _atom_site_U_iso_or_equiv
    _atom_site_adp_type
    _atom_site_calc_flag
    _atom_site_occupancy
    _atom_site_disorder_assembly
    _atom_site_disorder_group
    Cl Cl1 1.46338(11) 0.46239(3) 0.83382(7) 0.0279(2) Uani d 1 . .
    S S1 0.51773(10) 0.42961(2) 0.43335(7) 0.01922(18) Uani d 1 . .
    O O1 0.4944(3) 0.23523(8) 0.4398(2) 0.0232(4) Uani d 1 . .
    O O2 0.2192(3) 0.27028(8) 0.5252(2) 0.0234(4) Uani d 1 . .
    N N1 0.6210(4) 0.33759(9) 0.5297(2) 0.0195(5) Uani d 1 . .
    C C1 0.6779(4) 0.38728(11) 0.5353(3) 0.0197(5) Uani d 1 . .
    C C2 0.4449(4) 0.33113(11) 0.4441(3) 0.0194(5) Uani d 1 . .
    C C3 0.3640(4) 0.37626(10) 0.3799(3) 0.0184(5) Uani d 1 . .
    C C4 0.8675(4) 0.40656(11) 0.6128(3) 0.0195(5) Uani d 1 . .
    C C5 0.9086(4) 0.46059(11) 0.6290(3) 0.0204(5) Uani d 1 . .
    H H5 0.809694 0.485762 0.593256 0.025 Uiso calc 1 . .
    C C6 1.0909(4) 0.47816(11) 0.6960(3) 0.0210(5) Uani d 1 . .
    H H6 1.118224 0.515046 0.706735 0.025 Uiso calc 1 . .
    C C7 1.2333(4) 0.44064(12) 0.7474(3) 0.0213(6) Uani d 1 . .
    C C8 1.1971(4) 0.38669(12) 0.7341(3) 0.0229(6) Uani d 1 . .
    H H8 1.296580 0.361728 0.770269 0.028 Uiso calc 1 . .
    C C9 1.0129(4) 0.36970(11) 0.6669(3) 0.0217(6) Uani d 1 . .
    H H9 0.985437 0.332781 0.657512 0.026 Uiso calc 1 . .
    C C10 0.3501(4) 0.27646(11) 0.4245(3) 0.0194(5) Uani d 1 . .
    H H10 0.270809 0.274179 0.331869 0.023 Uiso calc 1 . .
    C C11 0.5988(5) 0.22879(13) 0.3220(3) 0.0296(7) Uani d 1 . .
    H H11A 0.501099 0.230402 0.239378 0.044 Uiso calc 1 . .
    H H11B 0.667819 0.194318 0.326277 0.044 Uiso calc 1 . .
    H H11C 0.699242 0.257220 0.319221 0.044 Uiso calc 1 . .
    C C12 0.0998(5) 0.22282(13) 0.5072(3) 0.0315(7) Uani d 1 . .
    H H12A 0.051128 0.218272 0.410015 0.047 Uiso calc 1 . .
    H H12B -0.016708 0.225524 0.560094 0.047 Uiso calc 1 . .
    H H12C 0.183243 0.192197 0.539363 0.047 Uiso calc 1 . .
    C C13 0.1824(4) 0.38355(11) 0.2793(3) 0.0188(5) Uani d 1 . .
    C C14 -0.0001(4) 0.35859(11) 0.2967(3) 0.0201(5) Uani d 1 . .
    H H14 -0.009865 0.337216 0.375383 0.024 Uiso calc 1 . .
    C C15 -0.1681(5) 0.36470(12) 0.2001(3) 0.0239(6) Uani d 1 . .
    H H15 -0.291864 0.347268 0.212459 0.029 Uiso calc 1 . .
    C C16 -0.1560(5) 0.39635(12) 0.0848(3) 0.0248(6) Uani d 1 . .
    H H16 -0.270937 0.400469 0.018481 0.030 Uiso calc 1 . .
    C C17 0.0259(5) 0.42183(12) 0.0677(3) 0.0245(6) Uani d 1 . .
    H H17 0.034629 0.443579 -0.010394 0.029 Uiso calc 1 . .
    C C18 0.1943(4) 0.41573(11) 0.1636(3) 0.0213(6) Uani d 1 . .
    H H18 0.317831 0.433298 0.151148 0.026 Uiso calc 1 . .
loop_
    _atom_site_aniso_label
    _atom_site_aniso_U_11
    _atom_site_aniso_U_22
    _atom_site_aniso_U_33
    _atom_site_aniso_U_12
    _atom_site_aniso_U_13
    _atom_site_aniso_U_23
    Cl1 0.0244(4) 0.0301(4) 0.0270(4) -0.0046(3) -0.0063(3) 0.0036(3)
    S1 0.0205(3) 0.0162(3) 0.0206(3) 0.0005(2) 0.0007(2) 0.0009(2)
    O1 0.0250(10) 0.0203(10) 0.0236(10) 0.0031(8) -0.0004(8) -0.0006(7)
    O2 0.0281(11) 0.0210(10) 0.0217(10) -0.0055(8) 0.0051(8) 0.0013(8)
    N1 0.0219(12) 0.0199(11) 0.0168(10) 0.0006(9) 0.0024(9) 0.0009(8)
    C1 0.0238(14) 0.0192(13) 0.0169(12) 0.0028(10) 0.0056(10) 0.0010(10)
    C2 0.0216(14) 0.0203(13) 0.0167(12) 0.0004(10) 0.0044(10) -0.0005(10)
    C3 0.0195(13) 0.0181(12) 0.0180(12) -0.0005(10) 0.0030(10) -0.0006(9)
    C4 0.0210(13) 0.0216(13) 0.0165(12) 0.0016(10) 0.0044(10) -0.0005(10)
    C5 0.0183(13) 0.0228(13) 0.0204(13) 0.0037(10) 0.0029(10) 0.0014(10)
    C6 0.0230(14) 0.0200(13) 0.0205(13) -0.0015(10) 0.0047(11) -0.0005(10)
    C7 0.0204(13) 0.0278(14) 0.0161(12) -0.0009(11) 0.0031(10) 0.0002(10)
    C8 0.0239(14) 0.0242(14) 0.0204(13) 0.0045(11) 0.0009(11) 0.0013(10)
    C9 0.0254(14) 0.0191(13) 0.0209(13) 0.0009(10) 0.0032(11) 0.0002(10)
    C10 0.0193(13) 0.0204(13) 0.0180(12) 0.0001(10) 0.0000(10) 0.0012(10)
    C11 0.0258(15) 0.0309(16) 0.0323(16) 0.0035(12) 0.0051(12) -0.0037(12)
    C12 0.0367(18) 0.0257(15) 0.0318(16) -0.0109(13) 0.0028(13) 0.0037(12)
    C13 0.0220(14) 0.0183(12) 0.0160(12) 0.0025(10) 0.0014(10) -0.0011(9)
    C14 0.0205(13) 0.0211(13) 0.0191(12) 0.0024(10) 0.0044(10) 0.0007(10)
    C15 0.0231(14) 0.0247(14) 0.0241(14) 0.0024(11) 0.0035(11) -0.0017(11)
    C16 0.0243(14) 0.0275(14) 0.0212(13) 0.0075(11) -0.0031(11) -0.0015(11)
    C17 0.0319(16) 0.0240(14) 0.0176(13) 0.0051(12) 0.0024(11) 0.0022(10)
    C18 0.0238(14) 0.0186(12) 0.0224(13) 0.0004(10) 0.0057(11) 0.0008(10)
_geom_special_details
;
 All esds (except the esd in the dihedral angle between two l.s. planes)
 are estimated using the full covariance matrix.  The cell esds are taken
 into account individually in the estimation of esds in distances, angles
 and torsion angles; correlations between esds in cell parameters are only
 used when they are defined by crystal symmetry.  An approximate (isotropic)
 treatment of cell esds is used for estimating esds involving l.s. planes.
;
loop_
    _geom_bond_atom_site_label_1
    _geom_bond_atom_site_label_2
    _geom_bond_site_symmetry_2
    _geom_bond_distance
    _geom_bond_publ_flag
    Cl1 C7 . 1.747(3) ?
    S1 C1 . 1.740(3) ?
    S1 C3 . 1.731(3) ?
    O1 C10 . 1.408(3) ?
    O1 C11 . 1.424(4) ?
    O2 C10 . 1.396(3) ?
    O2 C12 . 1.433(4) ?
    N1 C1 . 1.306(4) ?
    N1 C2 . 1.368(4) ?
    C1 C4 . 1.475(4) ?
    C2 C3 . 1.379(4) ?
    C2 C10 . 1.517(4) ?
    C3 C13 . 1.480(4) ?
    C4 C5 . 1.393(4) ?
    C4 C9 . 1.399(4) ?
    C5 H5 . 0.9500 ?
    C5 C6 . 1.381(4) ?
    C6 H6 . 0.9500 ?
    C6 C7 . 1.389(4) ?
    C7 C8 . 1.383(4) ?
    C8 H8 . 0.9500 ?
    C8 C9 . 1.387(4) ?
    C9 H9 . 0.9500 ?
    C10 H10 . 1.0000 ?
    C11 H11A . 0.9800 ?
    C11 H11B . 0.9800 ?
    C11 H11C . 0.9800 ?
    C12 H12A . 0.9800 ?
    C12 H12B . 0.9800 ?
    C12 H12C . 0.9800 ?
    C13 C14 . 1.391(4) ?
    C13 C18 . 1.406(4) ?
    C14 H14 . 0.9500 ?
    C14 C15 . 1.387(4) ?
    C15 H15 . 0.9500 ?
    C15 C16 . 1.395(4) ?
    C16 H16 . 0.9500 ?
    C16 C17 . 1.392(4) ?
    C17 H17 . 0.9500 ?
    C17 C18 . 1.384(4) ?
    C18 H18 . 0.9500 ?
loop_
    _geom_angle_atom_site_label_1
    _geom_angle_atom_site_label_2
    _geom_angle_atom_site_label_3
    _geom_angle_site_symmetry_1
    _geom_angle_site_symmetry_3
    _geom_angle
    _geom_angle_publ_flag
    C3 S1 C1 . . 89.91(13) ?
    C10 O1 C11 . . 112.6(2) ?
    C10 O2 C12 . . 112.6(2) ?
    C1 N1 C2 . . 111.2(2) ?
    N1 C1 S1 . . 114.1(2) ?
    N1 C1 C4 . . 124.2(3) ?
    C4 C1 S1 . . 121.6(2) ?
    N1 C2 C3 . . 116.3(2) ?
    N1 C2 C10 . . 119.9(2) ?
    C3 C2 C10 . . 123.8(3) ?
    C2 C3 S1 . . 108.4(2) ?
    C2 C3 C13 . . 130.7(3) ?
    C13 C3 S1 . . 120.8(2) ?
    C5 C4 C1 . . 121.6(3) ?
    C5 C4 C9 . . 119.2(3) ?
    C9 C4 C1 . . 119.2(2) ?
    C4 C5 H5 . . 119.4 ?
    C6 C5 C4 . . 121.1(3) ?
    C6 C5 H5 . . 119.4 ?
    C5 C6 H6 . . 120.8 ?
    C5 C6 C7 . . 118.4(3) ?
    C7 C6 H6 . . 120.8 ?
    C6 C7 Cl1 . . 118.8(2) ?
    C8 C7 Cl1 . . 119.1(2) ?
    C8 C7 C6 . . 122.1(3) ?
    C7 C8 H8 . . 120.6 ?
    C7 C8 C9 . . 118.8(3) ?
    C9 C8 H8 . . 120.6 ?
    C4 C9 H9 . . 119.8 ?
    C8 C9 C4 . . 120.5(3) ?
    C8 C9 H9 . . 119.8 ?
    O1 C10 C2 . . 112.9(2) ?
    O1 C10 H10 . . 109.6 ?
    O2 C10 O1 . . 108.1(2) ?
    O2 C10 C2 . . 107.0(2) ?
    O2 C10 H10 . . 109.6 ?
    C2 C10 H10 . . 109.6 ?
    O1 C11 H11A . . 109.5 ?
    O1 C11 H11B . . 109.5 ?
    O1 C11 H11C . . 109.5 ?
    H11A C11 H11B . . 109.5 ?
    H11A C11 H11C . . 109.5 ?
    H11B C11 H11C . . 109.5 ?
    O2 C12 H12A . . 109.5 ?
    O2 C12 H12B . . 109.5 ?
    O2 C12 H12C . . 109.5 ?
    H12A C12 H12B . . 109.5 ?
    H12A C12 H12C . . 109.5 ?
    H12B C12 H12C . . 109.5 ?
    C14 C13 C3 . . 120.9(2) ?
    C14 C13 C18 . . 119.3(3) ?
    C18 C13 C3 . . 119.8(3) ?
    C13 C14 H14 . . 119.8 ?
    C15 C14 C13 . . 120.4(3) ?
    C15 C14 H14 . . 119.8 ?
    C14 C15 H15 . . 119.9 ?
    C14 C15 C16 . . 120.3(3) ?
    C16 C15 H15 . . 119.9 ?
    C15 C16 H16 . . 120.3 ?
    C17 C16 C15 . . 119.4(3) ?
    C17 C16 H16 . . 120.3 ?
    C16 C17 H17 . . 119.7 ?
    C18 C17 C16 . . 120.6(3) ?
    C18 C17 H17 . . 119.7 ?
    C13 C18 H18 . . 120.0 ?
    C17 C18 C13 . . 120.0(3) ?
    C17 C18 H18 . . 120.0 ?
loop_
    _geom_torsion_atom_site_label_1
    _geom_torsion_atom_site_label_2
    _geom_torsion_atom_site_label_3
    _geom_torsion_atom_site_label_4
    _geom_torsion_site_symmetry_1
    _geom_torsion_site_symmetry_2
    _geom_torsion_site_symmetry_3
    _geom_torsion_site_symmetry_4
    _geom_torsion
    _geom_torsion_publ_flag
    Cl1 C7 C8 C9 . . . . 179.2(2) ?
    S1 C1 C4 C5 . . . . 12.2(4) ?
    S1 C1 C4 C9 . . . . -165.3(2) ?
    S1 C3 C13 C14 . . . . -137.1(2) ?
    S1 C3 C13 C18 . . . . 43.4(3) ?
    N1 C1 C4 C5 . . . . -172.0(3) ?
    N1 C1 C4 C9 . . . . 10.5(4) ?
    N1 C2 C3 S1 . . . . -0.9(3) ?
    N1 C2 C3 C13 . . . . 177.8(3) ?
    N1 C2 C10 O1 . . . . -29.8(3) ?
    N1 C2 C10 O2 . . . . 89.1(3) ?
    C1 S1 C3 C2 . . . . 0.5(2) ?
    C1 S1 C3 C13 . . . . -178.4(2) ?
    C1 N1 C2 C3 . . . . 1.0(3) ?
    C1 N1 C2 C10 . . . . -179.0(2) ?
    C1 C4 C5 C6 . . . . -176.8(2) ?
    C1 C4 C9 C8 . . . . 176.6(2) ?
    C2 N1 C1 S1 . . . . -0.5(3) ?
    C2 N1 C1 C4 . . . . -176.6(2) ?
    C2 C3 C13 C14 . . . . 44.2(4) ?
    C2 C3 C13 C18 . . . . -135.2(3) ?
    C3 S1 C1 N1 . . . . 0.0(2) ?
    C3 S1 C1 C4 . . . . 176.2(2) ?
    C3 C2 C10 O1 . . . . 150.2(3) ?
    C3 C2 C10 O2 . . . . -90.9(3) ?
    C3 C13 C14 C15 . . . . -178.5(3) ?
    C3 C13 C18 C17 . . . . 178.7(2) ?
    C4 C5 C6 C7 . . . . 0.0(4) ?
    C5 C4 C9 C8 . . . . -0.9(4) ?
    C5 C6 C7 Cl1 . . . . -179.4(2) ?
    C5 C6 C7 C8 . . . . -0.4(4) ?
    C6 C7 C8 C9 . . . . 0.2(4) ?
    C7 C8 C9 C4 . . . . 0.5(4) ?
    C9 C4 C5 C6 . . . . 0.7(4) ?
    C10 C2 C3 S1 . . . . 179.0(2) ?
    C10 C2 C3 C13 . . . . -2.2(5) ?
    C11 O1 C10 O2 . . . . 163.7(2) ?
    C11 O1 C10 C2 . . . . -78.1(3) ?
    C12 O2 C10 O1 . . . . -65.6(3) ?
    C12 O2 C10 C2 . . . . 172.5(2) ?
    C13 C14 C15 C16 . . . . -0.5(4) ?
    C14 C13 C18 C17 . . . . -0.7(4) ?
    C14 C15 C16 C17 . . . . -0.1(4) ?
    C15 C16 C17 C18 . . . . 0.4(4) ?
    C16 C17 C18 C13 . . . . 0.1(4) ?
    C18 C13 C14 C15 . . . . 1.0(4) ?
loop_
    _geom_hbond_atom_site_label_D
    _geom_hbond_atom_site_label_H
    _geom_hbond_atom_site_label_A
    _geom_hbond_site_symmetry_A
    _geom_hbond_distance_DH
    _geom_hbond_distance_HA
    _geom_hbond_distance_DA
    _geom_hbond_angle_DHA
    _geom_hbond_publ_flag
    C5 H5 S1 . 0.95 2.74 3.143(3) 106 yes
    C6 H6 Cg3 3_666 0.95 2.81 3.620(3) 144 yes
    C12 H12C Cg3 4_565 0.98 2.81 3.406(3) 120 yes
    C15 H15 Cg1 1_455 0.95 2.95 3.481(3) 117 yes
_shelx_space_group_comment
;
The symmetry employed for this shelxl refinement is uniquely defined
by the following loop, which should always be used as a source of
symmetry information in preference to the above space-group names.
They are only intended as comments.
;
_shelx_estimated_absorpt_T_min     0.554
_shelx_estimated_absorpt_T_max     0.878
_shelx_hkl_file
;
   0   0   1    0.04    0.22
   0   0   1    0.10    0.20
   0   0  -1    0.15    0.31
   0   0   1   -0.03    0.33
   0   0   2  133.06    4.59
   0   0   2  141.24    4.95
   0   0   3    0.21    0.67
   0   0   3    0.10    0.52
   0   0   3    0.55    0.98
   0   0  -3   -0.04    0.76
   0   0   4    7.35    1.54
   0   0   4    9.87    1.84
   0   0  -4    8.12    1.31
   0   0   5   -0.12    1.79
   0   0   5    0.10    1.68
   0   0  -5    0.16    1.00
   0   0   5    0.28    0.66
   0   0   6    1.21    1.66
   0   0   6    3.39    2.00
   0   0   6    3.48    0.86
   0   0  -6    0.10    1.01
   0   0   7    0.30    0.93
   0   0   7    0.12    0.73
   0   0   7   -0.14    0.52
   0   0   7    0.34    0.58
   0   0   7   -0.37    2.33
   0   0   7   -0.33    1.86
   0   0   8  560.07   22.59
   0   0   8  594.89   19.13
   0   0   8  538.88   19.39
   0   0   8  595.44   19.30
   0   0   8  581.47   18.98
   0   0   9   -2.05    2.37
   0   0   9    0.24    0.62
   0   0   9   -0.41    1.82
   0   0   9   -0.04    0.65
   0   0  10   97.77    3.86
   0   0  10  104.74    4.04
   0   0  11    0.40    0.74
   0   0  11    0.03    0.69
   0   0  12   22.11    1.06
   0   1  -1 1084.17   34.06
   0  -1  -1 1066.26   33.99
   0   1   1 1107.85   34.13
   0  -1  -2  213.97    6.73
   0   1  -2  207.72    6.79
   0   1   2  215.72    7.00
   0  -1   3  208.69    7.46
   0  -1  -3  221.75    7.57
   0   1   3  225.53    7.94
   0  -1   4    4.02    1.00
   0   1  -4    5.17    1.14
   0  -1  -4    4.46    1.10
   0   1   4    8.10    1.75
   0   1   4    4.79    1.42
   0  -1  -5   86.99    4.39
   0   1  -5   86.54    4.55
   0   1   5  102.53    5.51
   0   1   5   91.67    5.05
   0   1   5   93.35    3.58
   0   1   5   90.14    3.54
   0  -1  -6    1.85    1.10
   0   1  -6    0.41    1.04
   0   1   6    2.83    1.83
   0   1   6    3.39    2.09
   0   1   6    2.62    0.85
   0   1   6    2.57    0.90
   0  -1   7  299.37   10.12
   0  -1   7  302.18   10.26
   0   1   7  300.26   10.26
   0   1   7  316.72   10.51
   0   1   7  299.25   10.51
   0  -1   7  299.34   10.44
   0   1   7  302.40   10.47
   0   1   7  295.42   10.25
   0   1   7  291.85   13.07
   0   1   7  348.88   14.05
   0   1  -7  290.33   12.05
   0   1   8   97.48    6.74
   0  -1   8  108.15    6.83
   0   1   8   84.80    4.07
   0   1   8   95.55    4.09
   0   1   8   94.22    4.00
   0  -1   8   99.95    4.06
   0  -1   8   89.02    3.79
   0   1   8   96.92    3.85
   0   1   8   80.68    6.15
   0   1   8   90.12    3.75
   0  -1   8   88.38    3.64
   0   1   9  112.15    7.32
   0  -1   9  117.62    7.31
   0   1   9  108.29    4.68
   0   1   9  110.43    4.60
   0  -1   9  111.50    4.43
   0   1   9  116.45    4.46
   0   1   9   94.70    6.83
   0   1   9  110.58    4.33
   0  -1   9  105.25    4.23
   0   1  10  170.96    6.01
   0  -1  10  169.82    6.03
   0   1  10  155.89    6.16
   0  -1  10  174.50    6.09
   0  -1  10  156.09    5.76
   0   1  10  157.48    5.86
   0  -1  11  118.62    4.22
   0   1  11  114.16    4.46
   0   1  11  109.04    4.09
   0   1  11  123.92    4.38
   0  -1  11  125.48    4.36
   0  -1  11  113.15    4.40
   0   1  12   75.02    2.62
   0  -1  12   73.76    2.61
   0   1  12   70.66    2.59
   0   1  12   71.20    2.50
   0  -1  12   67.55    2.63
   0   2   0  158.13    5.21
   0  -2   0  161.25    5.19
   0   2  -1   67.45    2.45
   0   2   1   63.77    2.39
   0  -2   1   58.64    2.35
   0  -2  -2 2064.51   62.53
   0   2  -2 2061.86   62.71
   0  -2  -3  562.90   17.39
   0   2  -3  528.19   17.51
   0   2   3  593.42   17.89
   0  -2   3  530.93   17.42
   0   2   3  580.74   18.05
   0  -2  -4  724.30   24.52
   0   2   4  768.89   25.20
   0   2   5  272.99    8.78
   0   2   5  270.34    8.77
   0  -2   5  265.31    8.76
   0  -2   5  254.50    8.73
   0   2   5  306.66   11.25
   0  -2  -5  245.05    9.67
   0   2  -5  231.65    9.98
   0   2   5  246.91   10.40
   0  -2   5  209.52    9.47
   0   2   6    0.27    1.57
   0   2   6    0.15    1.90
   0   2   6    0.99    0.77
   0   2   6    0.67    0.77
   0  -2   6    1.15    0.79
   0   2  -6    1.94    1.14
   0   2   7   18.16    1.44
   0   2   7   17.33    2.99
   0   2   7   18.50    2.73
   0   2   7   16.67    1.50
   0   2   7   18.64    1.52
   0   2   7   15.53    1.39
   0  -2   7   15.38    1.36
   0  -2   7   17.47    1.22
   0   2   7   16.56    1.21
   0   2  -7   14.95    2.07
   0  -2   8   16.67    3.02
   0   2   8   11.77    1.55
   0   2   8   12.63    1.48
   0   2   8   11.26    1.33
   0   2   8   11.26    1.10
   0  -2   8   10.67    1.07
   0  -2   8   15.13    2.99
   0   2   8   15.12    3.01
   0   2   8   11.02    2.63
   0  -2   8   10.88    0.99
   0   2   8   13.43    1.17
   0   2   9  420.48   17.59
   0  -2   9  437.25   17.57
   0  -2   9  425.74   17.62
   0   2   9  424.52   14.01
   0   2   9  419.83   13.95
   0   2   9  416.15   13.74
   0  -2   9  407.70   13.76
   0   2   9  392.25   17.15
   0   2   9  408.97   13.68
   0  -2   9  380.58   13.46
   0  -2  10   30.98    1.78
   0   2  10   32.78    1.76
   0   2  10   29.79    1.94
   0  -2  10   31.65    1.84
   0   2  10   30.85    1.72
   0  -2  11   18.94    1.09
   0   2  11   17.79    1.30
   0  -2  11   16.47    1.29
   0   2  11   14.57    0.99
   0   2  11   19.92    1.25
   0  -2  11   17.45    1.18
   0  -2  11   17.59    1.27
   0  -2  12   24.38    1.09
   0   2  12   24.44    1.12
   0   2  12   23.13    1.09
   0  -2  12   22.99    1.13
   0   2  12   23.65    1.04
   0   3   0    0.23    0.31
   0  -3   0    0.17    0.28
   0   3  -1  803.99   23.53
   0  -3   1  746.72   23.27
   0   3  -2  737.86   23.42
   0  -3   2  764.81   23.46
   0   3   2  752.44   23.46
   0   3  -3   38.86    2.32
   0   3   3   40.53    2.42
   0  -3   3   42.15    2.40
   0   3   3   40.16    2.56
   0   3   4    0.09    1.43
   0  -3   4    0.53    1.16
   0   3   4    0.38    1.24
   0  -3   4   -0.44    1.38
   0  -3   4    0.84    0.93
   0   3   5  133.62    6.37
   0  -3   5  124.24    6.22
   0   3  -5  101.41    5.39
   0  -3   5  106.54    5.62
   0   3   5  102.72    5.57
   0  -3   5  111.23    4.15
   0  -3   5  113.67    4.17
   0   3   5  117.20    4.19
   0   3   5  110.10    4.14
   0  -3   5   89.06    4.89
   0  -3   6   29.21    3.33
   0   3   6   27.89    3.21
   0  -3   6   27.68    1.67
   0  -3   6   28.26    1.64
   0   3   6   28.78    1.69
   0   3   6   25.33    1.62
   0   3  -6   21.89    2.48
   0   3   6   25.68    2.98
   0  -3   6   27.53    2.98
   0   3   7   66.67    5.09
   0  -3   7   71.54    5.20
   0   3   7   61.17    4.71
   0  -3   7   58.12    4.57
   0   3   7   53.84    2.60
   0   3  -7   49.36    3.88
   0   3   7   59.75    2.79
   0  -3   7   57.24    2.78
   0  -3   7   60.28    2.78
   0   3   7   56.51    2.76
   0  -3   7   54.86    2.69
   0   3   7   51.09    2.69
   0   3   7   53.29    2.50
   0  -3   7   52.24    2.48
   0   3   7   53.97    2.58
   0   3   7   54.13    2.56
   0   3   8   24.33    3.41
   0   3   8   21.52    3.31
   0  -3   8   26.42    3.47
   0   3   8   23.67    1.56
   0  -3   8   23.25    1.61
   0   3   8   24.80    1.91
   0  -3   8   23.90    1.84
   0   3   8   24.44    1.87
   0  -3   8   23.77    1.89
   0   3   8   24.92    1.80
   0  -3   8   27.18    3.47
   0  -3   8   26.22    3.52
   0   3   8   30.94    3.58
   0   3   8   24.85    1.63
   0  -3   9   41.92    4.37
   0   3   9   47.13    4.51
   0   3   9   49.70    2.68
   0  -3   9   51.94    2.72
   0   3   9   48.31    2.59
   0   3   9   46.11    2.38
   0  -3   9   50.74    4.62
   0  -3   9   59.23    5.06
   0   3   9   46.52    4.61
   0   3   9   48.16    4.47
   0  -3   9   45.22    2.40
   0   3   9   47.04    2.36
   0   3  10    1.07    0.72
   0  -3  10    1.07    0.81
   0   3  10    0.50    0.54
   0   3  10    1.62    0.92
   0  -3  10    1.71    0.93
   0  -3  11   10.54    0.97
   0   3  11    9.32    0.97
   0  -3  11   10.27    1.00
   0  -3  11   10.13    0.78
   0   3  11   11.00    1.04
   0  -3  11   10.05    1.02
   0  -3  11   10.16    0.93
   0   3  11   11.69    1.00
   0   3  11    8.46    0.78
   0   3  12    2.99    0.42
   0  -3  12    3.62    0.42
   0   3  12    3.60    0.45
   0   3  12    3.13    0.43
   0  -3  12    3.54    0.47
   0   3  12    3.63    0.48
   0   4   0  412.71   13.67
   0  -4   0  434.42   13.63
   0  -4   1  326.39   11.37
   0  -4   1  354.87   11.35
   0   4   1  340.16   11.33
   0   4  -2  345.08   12.13
   0  -4   2  364.72   12.03
   0   4   2  361.51   12.05
   0   4  -3  943.78   31.37
   0  -4   3 1064.25   31.81
   0  -4   3  977.57   31.50
   0   4   3 1038.08   31.55
   0   4   3  981.51   31.72
   0   4  -4    5.29    1.51
   0   4   4    6.12    1.50
   0  -4   4    8.57    1.82
   0  -4   4    7.84    1.58
   0   4   4    9.64    1.89
   0   4   4    6.87    1.76
   0  -4   4    7.45    1.38
   0  -4   5  602.02   21.62
   0   4   5  596.80   21.60
   0   4   5  631.14   19.85
   0  -4   5  618.19   19.84
   0  -4   5  605.86   19.83
   0   4   5  626.85   19.86
   0  -4   5  673.07   22.29
   0   4   5  703.80   22.45
   0  -4   5  507.33   20.83
   0  -4   6  315.21   12.49
   0   4   6  324.59   12.66
   0   4  -6  240.01   11.28
   0  -4   6  276.22   11.77
   0   4   6  269.99   11.70
   0  -4   6  234.45   10.76
   0   4   6  291.77    9.66
   0  -4   6  279.00    9.63
   0   4   6  293.39    9.66
   0  -4   6  283.06    9.62
   0  -4   7   49.83    4.35
   0   4   7   42.72    4.11
   0   4   7   35.02    3.64
   0  -4   7   30.54    3.45
   0   4   7   33.85    1.98
   0   4  -7   35.69    3.27
   0   4   7   33.39    2.06
   0  -4   7   39.30    2.12
   0  -4   7   37.70    2.13
   0   4   7   38.55    2.13
   0   4   7   40.84    2.13
   0  -4   7   32.95    1.85
   0   4   7   32.56    1.84
   0   4   7   33.33    1.93
   0   4   7   35.24    1.96
   0   4   8   11.18    2.65
   0   4   8    4.95    2.12
   0  -4   8    9.16    2.45
   0  -4   8   11.36    2.55
   0   4   8   11.64    1.41
   0   4   8   11.56    1.34
   0  -4   8   10.88    1.36
   0   4   8   10.09    1.40
   0   4   8   13.68    1.46
   0  -4   8   10.56    1.38
   0  -4   8   10.41    1.10
   0   4   8   11.52    1.08
   0   4   8    9.67    2.25
   0  -4   8   13.83    2.70
   0   4   8   11.99    1.22
   0   4   9   46.19    4.45
   0  -4   9   51.61    4.64
   0  -4   9   42.03    4.17
   0   4   9   48.90    4.34
   0   4   9   46.42    2.37
   0  -4   9   44.64    2.34
   0   4   9   45.54    2.32
   0   4   9   49.10    2.60
   0  -4   9   47.53    2.57
   0  -4   9   47.79    2.38
   0   4   9   41.11    2.11
   0   4   9   46.82    2.56
   0  -4   9   43.38    4.45
   0   4   9   47.58    4.41
   0   4  10    6.44    1.12
   0  -4  10    6.22    1.07
   0   4  10    4.73    0.75
   0  -4  10    6.24    0.93
   0   4  10    5.58    0.91
   0  -4  11   24.73    1.48
   0   4  11   22.94    1.44
   0   4  11   22.80    1.27
   0  -4  11   23.76    1.43
   0   4  11   23.04    1.39
   0  -4  11   21.58    1.34
   0  -4  11   25.54    1.43
   0   4  11   26.18    1.44
   0  -4  11   24.52    1.35
   0  -4  12   37.79    1.44
   0   4  12   38.24    1.52
   0  -4  12   37.37    1.53
   0   4  12   36.50    1.50
   0  -4  12   37.12    1.52
   0   4  12   36.90    1.47
   0   5   0    0.12    0.61
   0  -5   0    0.17    0.51
   0   5   1  103.60    3.76
   0  -5   1  104.31    3.72
   0   5   1  104.63    3.67
   0  -5   1  105.25    3.68
   0   5   2  765.47   24.45
   0  -5   2  724.56   24.36
   0   5  -2  739.44   24.54
   0   5   2  757.56   24.28
   0  -5   2  769.47   24.30
   0   5  -3   91.07    4.31
   0   5   3  111.04    4.61
   0  -5   3  104.26    4.53
   0  -5   3   93.03    4.24
   0   5   3   95.18    4.26
   0  -5   3   79.37    4.12
   0   5  -4    3.87    1.58
   0  -5   4    4.26    1.38
   0   5   4    4.20    1.66
   0  -5   4    5.61    1.60
   0   5   4    3.54    1.39
   0  -5   4    3.44    1.30
   0   5   4    3.07    1.56
   0  -5   5    5.15    1.81
   0   5   5    5.24    1.71
   0   5   5    6.14    1.84
   0  -5   5    4.02    1.49
   0   5   5    5.11    0.78
   0  -5   5    4.85    0.77
   0   5   5    4.81    0.77
   0  -5   5    4.65    0.78
   0  -5   5    3.65    1.27
   0   5   6  226.76    9.81
   0  -5   6  230.39    9.74
   0   5  -6  164.54    8.69
   0   5   6  192.79    8.98
   0  -5   6  202.46    9.10
   0  -5   6  160.37    8.16
   0   5   6  203.14    7.04
   0   5   6  199.41    7.02
   0  -5   6  198.49    7.03
   0  -5   6  203.09    7.02
   0  -5   7    0.52    0.82
   0   5   7    0.12    0.81
   0  -5   7    1.19    1.50
   0  -5   7    0.17    1.72
   0   5   7    1.74    1.79
   0   5   7   -0.35    1.85
   0  -5   7    2.73    1.73
   0   5   7    0.61    0.93
   0   5  -7    0.15    1.33
   0  -5   7    0.45    0.86
   0   5   7    0.53    0.85
   0   5   7    1.28    0.93
   0   5   7    0.04    0.75
   0   5   7    0.27    0.77
   0  -5   7    0.28    0.52
   0   5  -8   87.38    5.84
   0  -5   8  112.91    7.05
   0   5   8  101.62    6.81
   0  -5   8  120.19    7.15
   0   5   8  114.18    6.91
   0   5   8  102.30    4.21
   0   5   8  101.02    4.14
   0  -5   8   91.61    4.13
   0  -5   8  111.66    4.41
   0   5   8  113.55    4.42
   0   5   8  102.07    4.40
   0  -5   8   97.68    4.39
   0   5   8  103.62    4.42
   0  -5   8  113.26    7.01
   0   5   8  110.78    6.85
   0  -5   8  103.00    4.15
   0   5   9    1.75    1.68
   0  -5   9    0.39    1.52
   0   5   9    0.92    1.54
   0  -5   9   -0.38    1.76
   0   5   9    1.70    0.99
   0   5   9    1.30    1.44
   0  -5   9    1.70    1.45
   0  -5   9    0.42    0.93
   0   5   9    1.20    0.90
   0  -5   9    1.51    0.77
   0  -5   9    0.98    0.66
   0   5   9    1.27    0.63
   0   5   9    1.49    0.82
   0  -5  10  360.67   11.96
   0  -5  10  376.99   12.08
   0  -5  10  346.98   11.71
   0   5  10  362.15   12.12
   0   5  10  337.82   11.84
   0   5  10  363.04   12.14
   0  -5  10  367.01   12.16
   0   5  10  351.01   11.97
   0  -5  11   12.54    1.09
   0   5  11   14.82    1.01
   0   5  11   15.81    1.11
   0  -5  11   16.10    1.11
   0  -5  11   15.86    1.04
   0   5  11   14.59    1.10
   0  -5  11   16.11    1.12
   0   5  11   14.47    1.11
   0  -5  11   15.76    1.15
   0   5  12   16.82    0.86
   0  -5  12   16.27    0.89
   0   5  12   17.59    0.87
   0  -5  12   18.13    0.87
   0  -5  12   20.05    0.87
   0   6   0 3267.47  105.46
   0  -6   0 3456.68  105.39
   0   6   1 2203.25   68.21
   0  -6   1 2197.15   68.22
   0   6   1 2035.44   68.26
   0  -6   1 2043.39   68.22
   0  -6   1 2415.06   68.76
   0  -6   1 2565.96   68.89
   0   6   2  811.00   25.23
   0  -6   2  725.66   25.08
   0  -6   2  771.12   25.29
   0   6   2  787.12   25.04
   0  -6   2  786.15   25.03
   0   6  -2  788.34   25.50
   0  -6   3  222.29    8.64
   0  -6   3  227.39    8.64
   0   6  -3  237.32    8.91
   0   6   3  229.61    8.63
   0  -6   3  225.66    8.56
   0   6   4    9.69    1.96
   0  -6   4    9.62    1.84
   0  -6   4    8.53    1.55
   0   6   4    9.15    1.79
   0   6   4   10.50    1.68
   0   6  -4   10.99    1.92
   0  -6   5  541.67   18.47
   0   6   5  566.86   18.53
   0   6   5  497.59   15.93
   0   6   5  472.25   15.90
   0  -6   5  493.68   15.92
   0  -6   5  481.31   15.90
   0  -6   5  436.53   17.34
   0  -6   5  506.89   17.77
   0   6   5  495.27   17.73
   0  -6   6  463.19   17.36
   0   6   6  444.91   17.24
   0  -6   6  381.71   16.54
   0   6  -6  403.42   17.24
   0  -6   6  493.56   17.82
   0   6   6  518.54   18.19
   0  -6   6  459.84   15.11
   0   6   6  458.31   15.09
   0   6   6  471.91   15.13
   0  -6   6  464.09   15.08
   0   6   7   46.80    4.04
   0  -6   7   47.29    4.05
   0   6   7   49.77    4.23
   0  -6   7   51.40    4.25
   0   6   7   33.83    3.55
   0  -6   7   42.58    3.82
   0   6   7   36.47    2.12
   0   6  -7   35.75    3.56
   0   6   7   38.75    2.14
   0  -6   7   40.77    2.24
   0   6   7   43.04    2.27
   0   6   7   41.79    2.24
   0  -6   7   43.07    2.22
   0   6   7   39.24    2.14
   0   6   8   48.33    4.43
   0  -6   8   50.43    4.45
   0  -6   8   49.23    4.34
   0   6   8   47.65    4.23
   0  -6   8   43.10    2.22
   0   6   8   42.86    2.38
   0   6   8   40.88    2.45
   0   6   8   46.88    2.48
   0  -6   8   41.12    2.45
   0  -6   8   48.72    2.47
   0   6   8   43.30    2.46
   0  -6   8   36.27    2.17
   0   6   8   44.48    2.27
   0   6   8   42.90    2.29
   0   6  -8   37.08    3.67
   0   6   8   45.04    4.14
   0  -6   8   45.03    4.27
   0  -6   9    0.53    0.75
   0   6   9    1.42    0.89
   0   6   9    0.66    0.95
   0   6   9    0.60    0.58
   0   6   9    0.04    0.87
   0  -6   9    0.50    0.86
   0  -6   9    0.91    1.39
   0   6   9    0.18    1.57
   0  -6   9   -0.38    1.54
   0  -6   9    2.02    1.46
   0   6   9    1.24    1.53
   0   6   9    2.06    1.62
   0  -6  10   38.48    1.98
   0  -6  10   40.94    2.09
   0   6  10   39.18    2.05
   0  -6  10   43.21    2.16
   0  -6  10   39.21    2.15
   0   6  10   39.09    2.11
   0   6  10   38.70    2.14
   0   6  10   37.10    2.03
   0   6  10   35.13    1.76
   0  -6  11   18.50    1.27
   0   6  11   22.33    1.22
   0   6  11   21.10    1.22
   0  -6  11   21.16    1.24
   0  -6  11   20.76    1.19
   0  -6  11   20.63    1.26
   0   6  11   22.23    1.31
   0  -6  11   19.95    1.28
   0   6  12   46.62    1.74
   0  -6  12   46.49    1.69
   0   6  12   45.92    1.77
   0  -6  12   48.48    1.79
   0   7   0    0.73    0.83
   0  -7   1  200.55    6.12
   0  -7   1  181.36    5.98
   0  -7   1  135.80    5.22
   0  -7   1  167.07    5.26
   0   7   1  152.69    5.30
   0   7   1  139.38    5.25
   0  -7   1  174.38    5.30
   0   7   1  171.80    5.27
   0  -7   2  326.53   10.74
   0   7   2  334.39   10.77
   0  -7   2  354.45   11.28
   0  -7   2  329.87   10.85
   0   7   2  331.93   10.93
   0   7   3  335.21   11.53
   0  -7   3  304.58   11.36
   0  -7   3  327.69   11.21
   0   7   3  313.44   11.18
   0   7  -3  309.69   11.64
   0   7   4   13.92    1.71
   0  -7   4   12.08    1.63
   0   7  -4   13.20    2.09
   0   7   4   11.75    2.12
   0  -7   4   12.00    1.84
   0   7   4   14.73    1.94
   0   7   5  361.30   13.69
   0  -7   5  370.93   13.74
   0  -7   5  361.38   11.96
   0  -7   5  356.90   11.98
   0   7   5  371.78   12.00
   0   7   5  351.40   11.98
   0  -7   5  342.88   13.67
   0   7   5  357.30   14.32
   0  -7   5  411.89   14.30
   0   7   5  410.32   14.42
   0   7   6    6.59    0.91
   0  -7   6    8.17    0.94
   0  -7   6    7.75    0.94
   0   7   6    7.77    0.98
   0   7  -6    6.22    1.92
   0   7   6    8.11    2.03
   0   7   6    7.58    1.88
   0  -7   6    9.46    2.00
   0  -7   6    8.48    1.81
   0  -7   6    7.25    1.73
   0   7   7  104.88    4.17
   0  -7   7  110.92    4.21
   0   7   7  107.16    4.20
   0   7   7  101.48    4.19
   0  -7   7  101.51    4.19
   0   7   7  101.36    4.08
   0   7   7  120.82    6.82
   0  -7   7  111.53    6.52
   0  -7   7  116.82    6.65
   0   7   7  115.35    6.59
   0  -7   7   98.71    3.99
   0   7   7   98.13    4.08
   0   7  -7   98.22    6.25
   0  -7   7   99.81    6.21
   0   7   7   93.70    6.05
   0   7   7   94.71    4.17
   0   7   8  150.37    8.13
   0   7   8  152.65    8.34
   0  -7   8  156.09    8.34
   0  -7   8  156.02    8.28
   0  -7   8  145.86    5.46
   0   7   8  141.47    5.48
   0  -7   8  134.76    7.98
   0   7   8  130.17    7.85
   0   7   8  154.73    5.67
   0  -7   8  153.84    5.66
   0   7   8  138.55    5.47
   0   7  -8  118.48    7.43
   0   7   8  152.18    5.58
   0   7   8  143.84    5.79
   0  -7   9    1.81    0.77
   0  -7   9    0.56    0.78
   0   7   9    0.99    0.98
   0   7   9    0.76    0.84
   0   7   9    0.90    0.56
   0   7   9    1.18    1.41
   0   7   9    3.04    1.64
   0  -7   9    0.70    1.38
   0  -7   9    0.72    1.57
   0   7   9    1.02    1.42
   0  -7   9    1.33    0.85
   0  -7   9    2.24    1.39
   0   7   9    0.51    0.83
   0   7  10   62.51    2.71
   0  -7  10   68.22    2.85
   0  -7  10   68.76    2.94
   0   7  10   68.32    2.89
   0  -7  10   71.30    2.95
   0  -7  10   70.56    3.00
   0   7  10   67.45    2.97
   0   7  10   69.06    2.95
   0   7  10   66.20    3.01
   0  -7 -10   56.97    2.68
   0   7  10   64.87    2.67
   0  -7  11    1.18    0.51
   0  -7  11    1.76    0.63
   0  -7  11    0.94    0.53
   0   7  11    1.50    0.58
   0   7  11    1.01    0.54
   0  -7  11    1.19    0.76
   0   7  12   -0.17    0.30
   0  -7  12   -0.10    0.25
   0   8   0  314.67   10.95
   0  -8   0  321.15   10.82
   0   8  -1  581.66   16.62
   0  -8   1  585.83   16.45
   0  -8   1  514.21   16.30
   0  -8   1  513.67   15.38
   0   8   1  476.59   15.42
   0  -8   1  485.46   15.37
   0   8   1  439.30   15.37
   0   8   2  348.45   11.56
   0  -8   2  350.36   11.56
   0  -8   2  386.37   12.29
   0  -8   2  366.17   12.27
   0  -8   2  319.77   11.53
   0   8   2  337.77   11.67
   0  -8   3  194.09    7.35
   0   8   3  202.07    7.49
   0  -8   3  197.75    7.23
   0   8   3  193.03    7.23
   0   8   4  101.47    5.48
   0   8   4  110.32    5.27
   0  -8   4  100.72    5.09
   0   8   4  103.20    4.83
   0  -8   4  103.01    4.83
   0   8  -4   97.99    5.29
   0  -8   5  212.96    8.64
   0   8   5  210.79    8.65
   0   8   5  235.68    9.22
   0  -8   5  210.50    8.81
   0  -8   5  190.22    8.76
   0   8   5  199.62    9.26
   0   8   5  192.94    6.94
   0  -8   5  195.43    6.91
   0  -8   5  207.47    6.97
   0   8   5  210.50    6.98
   0   8  -5  189.84    8.83
   0   8   6   78.29    3.35
   0  -8   6   77.41    4.99
   0   8   6   95.70    5.61
   0  -8   6   87.63    5.45
   0   8   6  101.62    5.53
   0  -8   6   87.15    5.43
   0  -8   6   91.74    5.20
   0   8   6   84.25    5.15
   0   8  -6   87.19    5.71
   0  -8   6   74.93    3.36
   0   8   6   87.99    3.71
   0  -8   6   82.00    3.42
   0   8   6   92.33    3.50
   0   8   6   86.61    3.47
   0  -8   6   91.57    3.49
   0   8   6   83.37    3.53
   0   8   7   65.74    4.73
   0  -8   7   61.12    4.59
   0  -8   7   62.29    2.90
   0  -8   7   67.89    2.89
   0   8   7   65.42    2.93
   0   8   7   69.28    2.93
   0   8   7   60.92    3.09
   0   8   7   64.92    2.92
   0   8   7   60.59    2.84
   0  -8   7   52.75    2.49
   0  -8   7   57.54    4.33
   0  -8   7   63.42    2.76
   0   8   7   57.42    2.79
   0   8  -7   52.32    4.61
   0   8   7   62.23    3.00
   0   8   7   72.15    5.00
   0  -8   7   69.46    4.89
   0  -8   7   74.72    5.00
   0   8   7   68.44    4.81
   0  -8   8   41.92    3.83
   0   8   8   37.43    3.83
   0  -8   8   39.94    3.85
   0   8   8   39.54    3.72
   0  -8   8   37.50    2.02
   0   8   8   37.98    2.16
   0  -8   8   34.09    3.69
   0   8   8   36.60    3.67
   0   8   8   40.09    2.18
   0  -8   8   40.62    2.17
   0   8   8   39.56    2.14
   0   8   8   35.24    2.00
   0   8   8   34.42    2.29
   0   8  -8   28.91    3.39
   0  -8   9   12.20    1.22
   0   8   9   12.57    1.41
   0   8   9   13.35    1.27
   0  -8   9   12.82    1.25
   0   8   9   14.19    1.34
   0   8   9   11.94    1.04
   0  -8   9   12.43    1.16
   0   8  10  116.56    4.40
   0  -8  10  123.96    4.51
   0  -8  10  124.99    4.62
   0   8  10  126.09    4.54
   0  -8  10  132.98    4.60
   0   8  10  130.61    4.64
   0  -8  10  132.60    4.68
   0   8  10  119.71    4.59
   0   8  10  121.22    4.68
   0   8  10  110.85    4.34
   0  -8 -10   97.98    4.38
   0   8  11  140.34    4.83
   0   8  11  128.44    4.78
   0  -8  11  133.11    4.71
   0  -8  11  133.56    4.82
   0  -8  11  139.75    4.86
   0  -8  11  145.99    4.78
   0  -8  12   32.36    1.36
   0   8  12   40.69    1.37
   0   9   0   -0.19    0.85
   0  -9   0    0.17    0.80
   0   9   1  150.82    5.82
   0   9  -1  153.83    5.92
   0  -9   2  248.73    7.94
   0   9   2  194.65    7.82
   0   9   2  235.11    8.01
   0  -9   2  199.66    7.81
   0  -9   2  261.67    8.88
   0   9   2  251.41    7.94
   0  -9   2  253.78    7.95
   0  -9   3  433.52   15.88
   0   9  -3  442.13   16.03
   0   9   3  439.09   15.36
   0  -9   3  458.66   15.29
   0   9   3  459.25   15.23
   0  -9   3  452.40   15.19
   0   9   4  166.25    7.85
   0   9   4  177.77    7.01
   0  -9   4  173.04    6.94
   0   9  -4  162.28    7.66
   0   9   4  172.59    7.31
   0  -9   4  163.49    7.13
   0  -9   5  133.58    6.83
   0   9   5  143.10    7.34
   0  -9   5  128.31    4.81
   0   9   5  134.96    4.89
   0  -9   5  136.97    4.88
   0   9   5  143.59    4.91
   0   9   5  134.30    6.33
   0  -9   5  141.28    6.40
   0  -9   5  133.69    6.48
   0   9   5  159.38    6.96
   0   9  -5  132.51    6.95
   0   9   6   67.55    2.92
   0  -9   6   65.92    2.87
   0  -9   6   71.56    2.91
   0   9   6   73.65    2.94
   0   9   6   68.01    3.18
   0   9   6   61.57    2.85
   0  -9   6   75.98    4.83
   0  -9   6   66.31    2.81
   0   9   6   69.30    3.18
   0  -9   6   61.76    2.86
   0  -9   6   70.12    4.43
   0   9   6   77.47    4.61
   0   9   6   64.24    3.02
   0  -9   6   74.17    4.85
   0   9   6   76.29    4.92
   0  -9   6   71.14    4.64
   0   9   6   70.76    4.71
   0   9   7   78.47    5.01
   0  -9   7   70.35    4.83
   0  -9  -7   67.65    3.10
   0   9   7   76.50    3.14
   0  -9   7   73.01    3.13
   0  -9   7   74.50    3.10
   0   9   7   74.16    3.13
   0   9   7   72.49    3.42
   0   9   7   75.51    3.23
   0   9   7   68.34    3.10
   0  -9   7   63.96    2.78
   0  -9   7   72.46    4.93
   0  -9   7   74.88    3.04
   0  -9   7   58.08    2.68
   0   9   7   69.26    3.09
   0   9  -7   59.51    5.08
   0   9   7   74.16    5.05
   0  -9   7   79.82    5.12
   0  -9   7   75.84    5.00
   0   9   7   75.80    4.99
   0   9   7   68.74    3.25
   0  -9   8   13.11    2.27
   0   9   8   13.97    2.30
   0  -9   8   18.29    2.57
   0  -9   8   15.39    1.23
   0  -9   8   14.69    1.26
   0   9   8   13.22    1.45
   0  -9   8   16.56    2.59
   0   9   8   13.67    2.41
   0   9   8   11.72    2.34
   0  -9   8   15.93    1.31
   0   9   8   16.19    1.38
   0   9  -8   10.88    2.36
   0   9   8   11.28    1.46
   0   9   8   11.31    1.10
   0   9   8   14.98    1.34
   0  -9   9   51.87    2.44
   0   9   9   48.64    2.66
   0   9   9   49.20    2.51
   0  -9   9   50.87    2.45
   0   9   9   49.47    2.45
   0  -9   9   52.90    2.39
   0  -9  10    8.37    0.88
   0  -9  10    8.87    0.98
   0  -9  10    8.90    0.91
   0   9  10    7.86    0.84
   0  -9 -10    7.71    0.96
   0   9  10    8.49    0.88
   0   9  10    9.06    0.94
   0   9  10    8.67    1.08
   0   9  10    8.68    1.04
   0  -9  11    0.31    0.41
   0  -9  11    0.77    0.51
   0  -9  11    0.88    0.43
   0   9  11    0.35    0.49
   0  10   0  721.34   24.23
   0 -10   0  747.96   24.12
   0  10  -1  881.30   27.55
   0  10   1  849.59   27.44
   0 -10   2   36.86    2.60
   0  10   2   34.99    1.68
   0 -10   2   38.07    1.72
   0 -10   2   34.22    1.64
   0 -10   2   37.87    1.70
   0  10   2   30.91    1.63
   0  10   2   35.57    1.75
   0 -10   3  682.93   22.56
   0  10   3  696.29   21.58
   0 -10   3  724.03   21.61
   0  10   3  662.98   21.66
   0  10   3  574.54   21.45
   0 -10   3  696.04   21.60
   0 -10   3  573.49   21.40
   0 -10   4    5.21    1.89
   0  10  -4    5.01    2.03
   0  10   4    6.08    1.94
   0  10   4    4.72    1.13
   0 -10   4    3.44    1.06
   0 -10   4    5.96    1.22
   0  10   4    6.32    1.21
   0 -10   4    4.43    1.07
   0  10   4    7.48    1.41
   0 -10   5   31.92    2.62
   0  10   5   33.41    2.81
   0  10   5   29.39    2.62
   0 -10   5   27.96    2.52
   0 -10   5   28.17    1.47
   0  10   5   28.91    1.51
   0  10   5   30.46    1.51
   0 -10   5   29.35    1.48
   0 -10   5   32.32    2.58
   0  10   5   32.01    2.60
   0  10  -5   29.21    3.21
   0 -10   5   27.61    2.97
   0  10   5   31.11    3.30
   0  10   6  102.34    4.17
   0  10   6  109.95    4.45
   0  10   6  103.63    4.11
   0 -10   6  113.28    4.15
   0  10   6  106.30    4.10
   0  10   6  109.47    4.12
   0 -10   6  111.03    4.10
   0  10   6  111.06    4.47
   0 -10   6   94.56    3.90
   0  10   6  106.92    4.30
   0 -10   6  111.77    6.27
   0 -10   6  111.88    4.11
   0  10   6  102.45    4.12
   0 -10   6  121.88    4.23
   0 -10   6   94.69    3.85
   0  10   6  112.53    4.34
   0  10   6  120.31    5.98
   0 -10   6  116.39    5.92
   0  10   6  132.08    6.34
   0 -10   6  121.64    6.18
   0  10   6  115.74    6.00
   0 -10   6  111.19    5.91
   0 -10   7  556.71   19.77
   0  10   7  531.80   19.67
   0 -10  -7  461.81   17.10
   0  10   7  559.80   17.22
   0  10   7  503.41   16.94
   0 -10   7  480.53   16.70
   0  10   7  512.61   17.16
   0 -10   7  444.65   16.60
   0 -10   7  542.80   17.00
   0  10   7  507.25   16.97
   0 -10   7  559.23   17.11
   0  10   7  511.06   17.04
   0  10   7  551.77   17.45
   0 -10   7  571.86   17.06
   0  10   7  562.80   17.06
   0  10  -7  438.73   20.14
   0 -10   7  511.40   19.78
   0  10   7  607.14   20.21
   0  10   7  581.81   19.94
   0 -10   7  569.68   19.91
   0 -10   7  570.45   19.85
   0 -10   8   57.52    2.61
   0  10  -8   44.87    4.58
   0 -10   8   69.43    4.84
   0  10   8   72.80    4.98
   0  10   8   66.23    4.70
   0 -10   8   68.19    4.70
   0 -10   8   66.39    2.89
   0  10   8   63.70    2.93
   0 -10   8   70.61    3.00
   0  10   8   65.32    2.98
   0  10   8   71.52    3.00
   0 -10   8   70.32    2.96
   0  10   8   57.91    2.80
   0  10   8   56.91    4.69
   0 -10   8   57.69    4.68
   0 -10   9    8.11    1.01
   0  10   9    8.05    1.00
   0 -10   9    8.71    0.99
   0 -10   9    8.19    0.94
   0  10   9    9.26    0.95
   0  10   9    8.75    1.20
   0  10   9    8.46    1.24
   0 -10  -9    5.17    0.89
   0 -10   9    8.20    0.96
   0 -10  10   33.39    1.66
   0 -10  10   32.88    1.76
   0 -10  10   35.04    1.66
   0  10  10   32.80    1.85
   0  10  10   34.19    1.82
   0  10  10   33.71    1.67
   0  10  10   32.97    1.70
   0  10  10   29.14    1.60
   0  10  11  271.69    8.77
   0 -10  11  260.34    8.56
   0 -10  11  262.67    8.80
   0  10  11  271.21    8.78
   0 -11   0    0.49    0.97
   0  11   0   -0.12    1.02
   0 -11   1   21.03    1.91
   0  11  -1   23.82    2.23
   0  11   1   19.91    1.94
   0 -11   2  116.61    3.92
   0  11   2  104.33    3.90
   0 -11   2  118.14    5.30
   0  11   3   15.26    1.35
   0 -11   3   14.37    1.22
   0  11   3   12.18    1.19
   0 -11   3   15.97    1.28
   0 -11   3   12.94    1.99
   0 -11   3   17.86    1.37
   0  11   3   15.75    1.30
   0  11   4  419.90   15.83
   0  11   4  479.67   16.15
   0 -11   4  443.52   15.84
   0 -11   4  483.21   16.03
   0 -11   4  436.96   16.91
   0  11  -4  450.96   17.17
   0  11   4  485.30   15.98
   0 -11   4  465.93   15.93
   0  11   4  445.35   17.29
   0  11   5   41.81    3.84
   0 -11   5   41.64    3.64
   0 -11   5   37.23    2.85
   0  11   5   41.83    3.06
   0 -11   5   33.50    2.90
   0  11   5   39.99    2.96
   0 -11   5   37.70    1.76
   0 -11   5   39.52    1.78
   0  11   5   43.52    2.95
   0 -11   5   38.27    2.86
   0  11  -5   45.83    3.92
   0  11   5   39.25    2.18
   0  11   6  154.51    5.68
   0  11   6  141.70    5.34
   0 -11   6  133.08    5.01
   0  11   6  140.86    5.25
   0  11   6  146.63    5.22
   0 -11   6  147.94    5.19
   0  11   6  148.16    5.63
   0 -11   6  134.20    5.08
   0  11   6  141.03    5.46
   0 -11   6  158.61    7.87
   0  11   6  158.73    8.34
   0 -11   6  152.76    5.29
   0 -11   6  124.12    4.99
   0 -11   6  153.11    5.37
   0  11   6  153.27    5.54
   0 -11   6  156.02    7.10
   0  11   6  156.33    7.08
   0  11   6  145.49    7.20
   0  11   6  152.97    7.21
   0 -11   6  157.20    7.17
   0 -11   6  158.75    7.22
   0 -11   7    0.13    1.24
   0  11   7   -0.79    1.28
   0 -11   7   -0.40    1.22
   0  11   7    2.54    1.37
   0 -11  -7    0.12    0.85
   0  11   7    0.37    1.02
   0  11   7    0.89    1.16
   0  11   7   -0.12    0.83
   0  11   7    0.13    1.04
   0 -11   7    0.68    0.76
   0 -11   7    0.16    1.52
   0 -11   7    0.07    0.63
   0  11   7    0.71    1.06
   0 -11   7   -0.15    0.66
   0 -11   7    0.53    0.68
   0  11  -7    1.17    1.63
   0  11   7    0.66    1.22
   0 -11   7   -0.75    0.66
   0  11   7   -0.27    1.10
   0 -11   7   -0.13    1.06
   0  11   7    0.51    0.66
   0  11   8   40.54    2.20
   0 -11   8   52.80    2.37
   0  11   8   44.98    2.35
   0 -11   8   55.58    2.48
   0 -11   8   38.13    3.75
   0  11  -8   36.69    4.02
   0  11   8   47.28    2.40
   0 -11  -8   41.21    2.31
   0  11   8   50.02    2.35
   0 -11   8   55.39    2.37
   0 -11   8   43.50    2.11
   0 -11   9   45.24    2.18
   0 -11   9   48.72    2.32
   0  11   9   48.03    2.20
   0  11   9   41.83    2.42
   0  11   9   44.82    2.39
   0  11   9   46.43    2.24
   0 -11   9   46.12    2.11
   0 -11  10   38.74    1.93
   0 -11  10   42.79    1.76
   0  11  10   38.45    2.00
   0  11  10   43.21    2.02
   0 -11  10   36.82    1.75
   0  11  10   36.61    1.80
   0  11  10   35.36    1.78
   0 -11  11    7.06    0.68
   0  11  11    7.23    0.68
   0  11  11    7.90    0.70
   0  12   0  159.68    6.76
   0 -12   0  168.96    6.64
   0  12  -1  170.21    7.06
   0  12   1  170.48    6.96
   0 -12   1  158.92    6.78
   0  12  -2 1166.66   36.08
   0 -12   2 1084.53   35.72
   0  12   2 1062.94   34.03
   0 -12   3   43.81    2.22
   0 -12   3   43.82    3.33
   0 -12   3   44.99    2.18
   0  12   3   41.11    2.14
   0  12   4   16.01    2.56
   0  12   4   15.85    1.52
   0 -12   4   15.61    1.50
   0  12   4   16.38    1.60
   0 -12   4   15.58    1.57
   0 -12   4   14.87    2.31
   0  12  -4   18.41    2.86
   0  12   5    1.70    0.95
   0 -12   5    1.10    0.64
   0 -12   5    1.43    1.57
   0  12   5    0.32    1.68
   0  12   5    0.50    0.92
   0 -12   5    1.17    0.51
   0 -12   5    1.52    0.93
   0  12   5    1.20    1.01
   0 -12   5    0.68    0.83
   0  12  -5    0.45    1.85
   0  12   5    1.65    0.91
   0  12   6  285.55   10.06
   0  12   6  314.67   10.45
   0  12   6  301.73   10.00
   0 -12   6  278.73    9.77
   0 -12   6  303.52    9.89
   0  12   6  312.90   10.44
   0 -12   6  279.95    9.85
   0  12   6  297.29   10.20
   0  12   6  325.19   13.70
   0 -12   6  309.92   12.99
   0 -12   6  270.39    9.77
   0  12   6  275.21    9.98
   0 -12   6  321.77   10.15
   0  12   6  326.59   10.35
   0 -12   6  313.78   11.86
   0  12   6  310.40   11.94
   0 -12   6  314.66   11.90
   0 -12   7    9.80    1.69
   0 -12   7    5.73    0.91
   0  12   7    7.48    1.17
   0  12   7    8.23    1.16
   0  12   7    6.99    1.32
   0  12   7    7.77    1.15
   0 -12  -7    5.98    1.06
   0 -12   7    6.09    2.01
   0 -12   7    6.54    0.86
   0 -12   7    6.00    0.85
   0  12   7    6.02    1.13
   0 -12   7    7.20    0.92
   0  12  -7    6.65    2.13
   0 -12   7    5.80    0.91
   0  12   7    6.96    1.35
   0  12   7    6.27    0.85
   0 -12   7    5.65    0.79
   0 -12   8   74.36    3.07
   0  12   8   68.93    2.94
   0  12   8   54.68    2.74
   0 -12   8   65.73    2.73
   0 -12  -8   60.97    2.96
   0  12  -8   54.71    5.04
   0  12   8   55.39    4.25
   0 -12   8   74.89    2.97
   0  12   8   68.52    2.88
   0  12   9   81.80    3.55
   0  12   9   84.34    3.31
   0 -12   9   81.34    3.23
   0 -12   9   86.89    3.40
   0  12  10    9.70    1.01
   0  12  10    8.78    0.88
   0  12  10   11.17    1.02
   0 -12  10   11.11    1.12
   0  12  10    8.37    0.87
   0 -12  10   10.95    0.95
   0  12  11    2.63    0.47
   0  12  11    2.01    0.46
   0 -12  11    2.08    0.58
   0  12  11    2.44    0.47
   0  13   0    0.23    1.24
   0 -13   0   -0.14    1.03
   0  13   0    0.79    1.32
   0 -13  -1  126.54    5.41
   0  13   1  116.50    4.22
   0 -13   1  131.15    5.68
   0  13   1  127.96    5.75
   0  13  -1  130.80    5.90
   0  13   2  222.60    7.55
   0 -13   2  233.19    9.26
   0  13  -2  240.05    9.52
   0  13   3   23.54    1.33
   0 -13   3   27.68    2.78
   0  13   4   64.23    4.73
   0 -13   4   65.69    4.56
   0  13   5    2.19    1.95
   0 -13   5    1.97    1.61
   0  13   5    2.54    0.99
   0 -13   5    2.69    0.57
   0 -13   5    3.32    0.70
   0  13  -5    3.21    2.23
   0  13   5    3.00    1.10
   0 -13  -5    2.99    0.97
   0 -13   5    2.47    0.72
   0 -13   5    3.34    0.80
   0 -13   5    3.61    0.77
   0  13   6    2.71    0.98
   0 -13   6    2.92    0.76
   0 -13   6    2.97    0.72
   0  13   6    3.69    1.25
   0 -13   6    2.32    0.81
   0  13   6    2.71    1.24
   0  13   6    2.71    0.95
   0  13   6    4.40    2.15
   0 -13   6    4.37    2.02
   0 -13   6    2.86    0.80
   0  13   6    3.43    1.20
   0  13   6    2.87    0.97
   0 -13   6    3.23    0.85
   0 -13   7    6.73    0.89
   0  13   7    6.90    1.12
   0 -13   7    5.78    0.84
   0 -13   7    7.89    0.97
   0  13   7    7.59    1.38
   0 -13   7    7.63    0.98
   0  13   7    6.39    1.15
   0 -13   7    6.91    0.96
   0 -13   7    6.28    1.99
   0  13   7    5.78    1.04
   0  13  -7    4.36    2.07
   0  13   7    8.22    1.91
   0  13   7    5.38    1.06
   0  13   7    8.69    1.44
   0  13   8   38.85    2.00
   0 -13   8   41.64    2.08
   0 -13   8   33.52    1.79
   0 -13  -8   30.61    1.98
   0  13   8   40.40    2.09
   0 -13   8   37.87    1.95
   0  13   9  132.68    5.16
   0  13   9  146.83    4.97
   0 -13   9  132.18    4.82
   0 -13   9  144.93    5.03
   0  13 -10    0.58    0.55
   0  13  10    0.24    0.62
   0  13  10   -0.03    0.66
   0  13  10    0.24    0.53
   0  13  10    0.04    0.56
   0 -13  10    0.55    0.73
   0 -13  10   -0.17    0.53
   0 -13  11   35.11    1.46
   0  13  11   34.82    1.45
   0  14   0    0.56    1.36
   0 -14   0    1.88    1.11
   0  14   0    0.86    1.30
   0 -14  -1    3.22    1.24
   0 -14   1    2.60    1.33
   0  14  -1    4.25    1.80
   0  14   1    3.98    1.50
   0  14   1    2.26    0.56
   0  14  -2  141.85    6.88
   0  14   2  140.65    6.55
   0  14   2  135.07    4.85
   0 -14   2  149.70    6.69
   0 -14   3   33.86    3.14
   0  14   3   32.42    1.64
   0  14   4   50.12    2.47
   0  14   4   55.40    3.92
   0 -14   4   53.47    4.18
   0  14   4   48.08    2.40
   0 -14   4   47.78    2.13
   0 -14   4   48.27    2.17
   0 -14   4   48.40    2.15
   0  14   4   46.27    4.18
   0  14   4   57.25    2.35
   0 -14   5   11.24    1.01
   0  14   5   12.01    1.36
   0 -14   5   10.58    0.99
   0  14   5   13.67    2.19
   0  14  -5   10.53    2.65
   0 -14  -5    8.99    1.22
   0 -14   5   11.45    1.04
   0 -14   5   13.62    2.50
   0  14   5   13.40    2.55
   0 -14   5   10.81    1.07
   0 -14   5   13.13    1.10
   0  14   6  146.58    5.81
   0  14   6  164.28    5.60
   0 -14   6  159.45    8.36
   0  14   6  162.78    8.85
   0 -14   6  141.25    5.24
   0 -14   6  157.80    5.54
   0  14   6  159.86    7.76
   0  14   6  140.77    5.61
   0 -14   6  150.22    5.34
   0  14   6  143.92    5.66
   0 -14   6  133.92    5.20
   0  14   6  143.35    5.34
   0 -14   6  147.15    5.26
   0  14   6  149.05    5.83
   0 -14   7    6.76    1.00
   0  14   7    7.34    1.10
   0 -14   7    6.42    0.97
   0  14   7    7.15    1.12
   0 -14   7    8.41    0.99
   0 -14   7    6.82    0.89
   0  14   7    6.60    1.90
   0  14  -7    5.94    2.15
   0 -14   7    6.24    2.03
   0  14   7    6.87    1.08
   0  14   7    5.59    1.30
   0  14   7    7.79    1.42
   0  14   8  102.52    3.90
   0 -14  -8   74.31    3.59
   0 -14   8   85.75    3.40
   0  14   8   86.89    3.50
   0 -14   8   92.81    3.70
   0  14   9    0.67    0.84
   0 -14   9    0.95    0.65
   0 -14  -9    0.85    0.65
   0  14   9   -0.38    0.75
   0  14  10    4.23    0.66
   0 -14  10    5.19    0.66
   0  14 -10    5.27    0.60
   0  14  10    4.41    0.65
   0  14  10    5.58    0.78
   0 -14  10    5.91    0.84
   0 -14  11  133.39    4.50
   0  14  11  134.32    4.50
   0 -14  11  138.19    4.49
   0 -15   0   -0.17    1.27
   0  15   0    0.26    1.38
   0  15   1   71.10    4.31
   0  15  -1   77.61    4.57
   0  15   1   73.40    3.98
   0 -15   1   80.76    4.37
   0 -15  -1   84.90    4.21
   0  15   1   69.74    2.81
   0  15  -2   41.74    3.59
   0  15   2   45.54    3.39
   0  15   2   42.49    2.70
   0 -15   2   44.50    3.39
   0  15   2   39.98    1.87
   0 -15   3  221.93    9.59
   0  15  -3  221.62    9.87
   0  15   3  208.39    7.27
   0  15   4   72.57    5.31
   0  15   4   84.96    3.17
   0 -15   4   74.74    2.96
   0  15   4   72.15    3.20
   0 -15   4   75.84    3.08
   0  15   4   81.62    4.96
   0 -15   4   80.00    5.31
   0 -15   4   78.95    3.02
   0  15   4   68.50    3.18
   0 -15   4   72.51    2.97
   0  15   4   71.25    3.23
   0 -15   4   72.21    2.95
   0 -15  -4   69.69    3.11
   0 -15   5    7.66    0.99
   0 -15  -5    6.64    1.22
   0 -15  -5    7.04    1.24
   0  15   5    6.96    1.24
   0 -15   5    6.75    0.86
   0 -15   5    7.03    0.90
   0  15   5    7.95    1.93
   0  15  -5    9.58    2.70
   0 -15   5    8.06    1.01
   0 -15   5    7.43    1.01
   0  15   5   10.13    2.73
   0 -15   5    6.92    2.19
   0  15   5    7.17    1.08
   0 -15   6    0.23    0.83
   0 -15  -6    0.50    1.06
   0  15   6   -0.39    1.27
   0 -15  -6    0.31    1.09
   0 -15   6    0.04    0.63
   0 -15   6    0.38    0.73
   0  15   6    0.97    1.15
   0 -15   6    0.80    0.84
   0  15   6    0.97    1.16
   0  15   6    1.81    1.97
   0 -15   6   -0.18    1.58
   0  15   6    0.26    0.89
   0  15   6    0.97    0.95
   0  15   6    0.59    1.54
   0 -15   6    1.07    0.88
   0  15   7   23.24    1.69
   0  15   7   25.20    1.93
   0 -15   7   24.66    1.45
   0 -15   7   27.51    1.66
   0  15   7   24.21    1.89
   0 -15   7   23.80    1.51
   0 -15   7   29.42    3.45
   0  15   7   20.41    2.75
   0  15  -7   18.71    3.34
   0 -15   7   25.21    1.56
   0 -15   8   12.82    1.13
   0 -15   8   13.53    1.19
   0  15   8   15.06    1.35
   0 -15  -8   10.52    1.17
   0  15  -9  200.30    6.74
   0  15   9  234.47    7.11
   0  15   9  213.75    6.94
   0 -15   9  222.38    6.98
   0  15   9  182.72    7.08
   0 -15   9  202.77    6.96
   0  15  10    1.20    0.58
   0  15  10    0.61    0.46
   0 -15  10    1.40    0.64
   0  15  10    1.77    0.53
   0 -15 -10    0.97    0.62
   0 -15  11   21.40    0.90
   0 -16   0  161.47    6.88
   0  16   0  139.21    6.78
   0 -16  -1  513.62   17.35
   0  16   1  463.47   15.57
   0 -16   1  544.90   17.81
   0  16  -1  509.13   17.88
   0  16   1  505.61   17.84
   0  16   1  461.26   16.93
   0  16   1  468.09   17.06
   0  16   2   26.95    1.48
   0 -16  -2   29.26    2.51
   0 -16   2   32.80    3.00
   0  16  -2   32.83    3.25
   0  16   2   25.24    2.23
   0  16   2   30.41    2.91
   0 -16   3  107.21    3.91
   0  16  -3  118.50    6.62
   0 -16   3  111.64    6.14
   0 -16   3  102.84    3.88
   0  16   3   97.87    4.03
   0 -16   3  104.43    3.91
   0  16   3  102.51    4.11
   0  16  -3  100.19    3.94
   0 -16  -3  104.65    4.13
   0  16   3   96.80    4.03
   0  16   3  116.57    4.04
   0  16   4   41.81    4.17
   0  16   4   44.71    2.15
   0 -16   4   39.73    1.99
   0  16   4   43.06    2.30
   0 -16   4   41.31    2.07
   0  16   4   46.27    3.81
   0 -16   4   48.45    4.18
   0  16   4   43.27    2.31
   0  16   4   42.49    2.33
   0 -16   4   42.74    2.06
   0 -16   4   43.96    2.07
   0 -16  -4   41.41    2.26
   0 -16   5   63.62    2.78
   0 -16  -5   54.70    2.89
   0 -16  -5   61.60    2.99
   0  16   5   61.62    3.05
   0 -16   5   63.85    2.71
   0 -16   5   61.63    2.84
   0  16  -5   75.70    5.71
   0  16   5   71.62    4.82
   0 -16   5   68.09    2.79
   0 -16   5   63.31    2.74
   0  16   5   66.00    5.37
   0  16   5   70.67    2.96
   0 -16   6  243.46    8.33
   0 -16   6  246.59    8.33
   0 -16   6  252.48    8.43
   0 -16  -6  214.82    8.39
   0  16   6  232.52    8.70
   0  16   6  249.31    8.90
   0 -16  -6  227.52    8.48
   0 -16   6  246.65    8.34
   0 -16   6  254.90    8.64
   0  16   6  262.62   11.25
   0  16   6  238.30    8.68
   0  16   6  251.78    8.91
   0  16   6  279.59    8.71
   0 -16   6  264.93   11.89
   0  16   6  229.91   11.82
   0 -16   7  159.58    8.51
   0 -16   7  155.28    5.42
   0 -16   7  159.01    5.74
   0  16   7  141.30    7.72
   0  16   7  135.43    5.65
   0  16   7  163.00    5.99
   0  16   7  153.38    5.77
   0 -16   7  152.34    5.53
   0  16   8    1.78    0.83
   0  16  -8    0.99    0.80
   0 -16  -8    1.32    0.80
   0 -16   8    1.36    0.66
   0  16   9    3.07    0.86
   0  16   9    3.80    0.76
   0  16  -9    4.45    0.76
   0  16   9    5.25    0.82
   0 -16  -9    2.53    0.71
   0 -16   9    4.96    0.87
   0 -16  10    8.89    0.73
   0  16  10    5.95    0.64
   0 -16 -10    7.01    0.78
   0  16  10    7.78    0.68
   0  16  10    8.17    0.71
   0 -16  10    9.72    0.81
   0  16  10    8.22    0.74
   0  17   0   -0.21    1.45
   0 -17   0   -0.10    1.18
   0  17   0    0.29    1.87
   0  17   1  157.56    7.17
   0  17  -1  173.21    7.95
   0  17   1  173.48    7.93
   0 -17   1  155.49    5.68
   0 -17   1  162.62    5.69
   0 -17  -1  181.98    7.44
   0 -17   1  184.91    7.84
   0  17  -1  167.30    5.80
   0 -17   1  158.94    5.69
   0  17  -1  161.04    5.80
   0  17   2    0.12    0.83
   0  17  -2    0.18    0.80
   0  17   2    0.07    0.83
   0 -17   2   -0.30    0.75
   0  17   2    0.25    0.61
   0  17  -2    0.03    0.65
   0  17   2    0.13    0.70
   0 -17   2    0.05    0.64
   0  17   2    1.14    1.53
   0 -17   2    1.63    1.54
   0 -17  -2    0.10    1.13
   0  17   2    0.16    1.05
   0  17  -2   -0.14    1.92
   0  17   3    5.09    1.04
   0  17   3    6.63    1.11
   0 -17   3    5.01    0.93
   0  17   3    5.02    0.87
   0  17  -3    5.30    0.94
   0 -17  -3    4.37    1.19
   0  17   3    6.03    1.05
   0 -17   3    4.99    0.84
   0 -17  -3    4.39    1.40
   0 -17   3    7.48    1.97
   0  17  -3    5.65    2.25
   0  17   4  570.98   19.03
   0 -17   4  568.52   18.75
   0 -17   4  602.04   22.11
   0  17   4  643.63   21.94
   0 -17   4  589.58   18.77
   0 -17   4  596.12   18.80
   0 -17  -4  529.11   18.76
   0  17   4  580.16   22.47
   0  17   4  644.27   19.00
   0  17   4  574.54   19.07
   0  17   4  568.66   19.13
   0  17  -4  585.61   18.89
   0 -17  -4  566.93   18.95
   0 -17  -5   25.54    1.85
   0  17   5   25.74    1.93
   0 -17   5   23.54    1.51
   0 -17  -5   22.85    1.82
   0  17   5   25.22    3.02
   0 -17   5   23.25    1.60
   0 -17   5   26.47    1.65
   0 -17   5   25.09    1.62
   0  17   5   22.12    3.41
   0  17   5   28.85    1.76
   0  17   6    2.76    1.46
   0 -17   6    3.67    0.99
   0 -17   6    2.34    0.95
   0  17   6    4.12    1.26
   0 -17   6    3.18    1.67
   0  17   6    2.41    0.96
   0  17   6    4.94    2.04
   0  17   6    3.50    1.09
   0 -17   6    3.19    0.78
   0  17   6    2.89    1.20
   0 -17  -6    2.35    1.18
   0 -17  -6    3.08    1.21
   0 -17   6    2.50    0.98
   0  17   6    4.62    1.74
   0 -17   7    0.52    0.86
   0 -17   7    0.55    0.66
   0  17  -7    0.38    0.86
   0  17   7   -0.59    1.12
   0 -17   7   -0.23    0.84
   0  17   7    1.48    1.19
   0  17   7    0.37    0.92
   0  17  -8   21.87    1.42
   0  17   8   24.57    1.52
   0 -17   8   25.24    1.46
   0  17  -9   33.25    1.54
   0  17   9   38.74    1.73
   0  17   9   36.22    1.81
   0 -17   9   38.12    1.67
   0 -17  10   99.33    3.16
   0  17  10   88.24    3.20
   0 -17  10   99.55    3.23
   0  17  10   90.66    3.16
   0  17  10   95.30    3.23
   0  18   0   68.53    4.47
   0  18   0   72.01    4.55
   0 -18   0   66.71    2.75
   0 -18   0   67.95    2.80
   0 -18   0   65.28    2.75
   0 -18   0   75.40    4.38
   0  18   0   68.72    2.92
   0  18   1  129.49    6.48
   0  18   1  143.19    6.44
   0  18  -1  142.45    7.20
   0 -18   1  138.66    5.01
   0 -18   1  140.63    5.04
   0 -18  -1  128.92    4.96
   0 -18  -1  140.36    4.96
   0  18  -1  147.12    5.16
   0 -18   1  142.35    5.03
   0 -18  -1  131.25    4.92
   0 -18  -1  161.68    6.88
   0 -18   1  159.71    7.19
   0  18  -1  140.02    5.17
   0  18   1  143.32    5.16
   0 -18   2  272.83   11.02
   0  18  -2  265.40   11.35
   0  18   2  258.75   10.99
   0 -18   2  242.93    8.40
   0 -18   2  243.62    8.42
   0  18   2  249.18    8.63
   0  18  -2  256.99    8.55
   0  18   2  261.97    8.69
   0 -18   2  241.62    8.42
   0 -18  -2  257.10   10.18
   0  18   2  242.29    8.47
   0  18   2  240.07    8.56
   0  18  -2  247.01    8.60
   0 -18   3  197.64    9.31
   0  18  -3  194.75    9.63
   0 -18   3  183.81    6.57
   0  18  -3  190.27    6.68
   0 -18  -3  186.23    6.82
   0  18   3  177.62    6.77
   0  18   3  191.69    6.84
   0 -18   3  184.34    6.57
   0 -18  -3  184.97    8.21
   0  18   3  195.45    6.69
   0  18   3  185.53    6.78
   0  18   4  243.59    8.66
   0  18   4  248.80   11.10
   0  18  -4  264.27   12.07
   0 -18   4  235.44   11.20
   0 -18  -4  231.64    8.40
   0  18  -4  252.66    8.51
   0 -18  -4  239.91    8.57
   0  18   4  240.94    8.67
   0  18   4  233.67   11.67
   0 -18  -4  240.61   10.13
   0  18   4  260.32    8.56
   0 -18   4  240.74    8.35
   0 -18   4  244.63    8.37
   0  18   5   12.07    1.54
   0  18   5   12.17    2.34
   0 -18   5   11.24    1.24
   0 -18   5   12.39    1.29
   0  18  -5   12.12    1.30
   0 -18  -5   12.26    1.50
   0 -18   5   12.03    1.22
   0 -18  -5   11.78    1.50
   0  18   5    9.71    2.77
   0  18   5   13.20    1.32
   0 -18   6   74.94    5.69
   0  18   6   68.66    5.84
   0  18   6   95.41    3.62
   0  18   6   76.24    5.42
   0  18  -6   64.99    6.00
   0  18   6   84.23    3.60
   0 -18  -6   73.31    3.38
   0  18   6   78.10    3.56
   0  18  -6   82.03    3.41
   0  18   6   84.67    3.73
   0 -18   6   83.07    3.37
   0 -18  -6   76.91    3.44
   0 -18   6   78.32    3.28
   0 -18   6   76.77    3.26
   0  18   7    0.54    1.11
   0  18   7    1.16    0.73
   0  18  -7    0.18    0.89
   0  18   7    0.34    1.11
   0 -18   7    0.71    0.85
   0 -18   7    1.13    0.72
   0  18   7    0.18    0.86
   0 -18   7    0.44    0.86
   0 -18   8   52.71    2.21
   0  18   8   53.91    2.32
   0  18  -8   49.50    2.21
   0 -18   9    3.35    0.64
   0 -18  -9    1.94    0.60
   0 -18   9    2.92    0.72
   0  18   9    3.85    0.74
   0  18   9    3.32    0.60
   0  18  -9    3.09    0.62
   0  18  10    8.40    0.55
   0 -18 -10    5.30    0.57
   0  18  10    8.59    0.55
   0  18 -10    8.55    0.71
   0 -18  10   10.23    0.61
   0  18  10    6.37    0.55
   0 -19   0   -0.16    0.87
   0 -19   0    0.21    0.79
   0 -19   0   -0.16    0.71
   0  19   0   -0.49    1.57
   0  19   0    0.11    1.91
   0 -19   0    0.82    1.30
   0  19   0   -0.23    0.94
   0 -19  -1    2.13    0.89
   0 -19   1    2.75    0.92
   0  19  -1    2.90    0.94
   0 -19   1    2.62    0.88
   0 -19  -1    1.65    0.75
   0 -19  -1    2.73    0.73
   0 -19   1    2.09    0.80
   0  19   1    4.14    1.00
   0  19  -1    2.64    1.00
   0  19   1    3.05    1.62
   0 -19   1    2.43    1.51
   0  19  -1    2.79    1.86
   0  19   1    2.03    1.50
   0 -19  -1    1.30    1.31
   0 -19   2   81.06    5.30
   0  19  -2   74.25    5.45
   0  19   2   72.70    5.17
   0 -19   2   78.03    3.26
   0 -19   2   78.39    3.30
   0  19  -2   85.46    3.43
   0  19   2   88.98    3.58
   0 -19   2   78.47    3.28
   0  19  -2   82.29    3.50
   0  19   2   79.75    3.44
   0 -19  -2   80.34    4.74
   0 -19   3   -0.32    1.92
   0  19  -3   -0.18    2.19
   0 -19  -3   -0.11    1.15
   0 -19  -3    0.66    1.26
   0 -19  -3   -0.62    1.35
   0  19  -3   -0.03    0.91
   0  19   3    0.36    1.07
   0  19   3   -0.32    1.11
   0 -19   3    0.46    0.89
   0  19   3    0.42    1.11
   0  19  -3    0.37    1.06
   0  19   3   -0.27    0.80
   0  19   4  323.09   10.41
   0  19   4  305.17   13.95
   0 -19   4  318.70   13.55
   0  19   4  306.00   10.51
   0 -19   4  282.96   13.20
   0  19  -4  299.50   13.77
   0 -19  -4  286.92   10.24
   0 -19  -4  277.47   10.39
   0  19  -4  319.61   10.38
   0  19   4  303.32   10.53
   0 -19   4  300.19   10.22
   0 -19   4  289.88   10.18
   0 -19   4  317.47   10.23
   0  19   5   16.26    1.66
   0  19   5   12.00    2.46
   0 -19   5   15.80    1.38
   0 -19   5   14.18    1.37
   0 -19  -5   12.95    1.61
   0  19  -5   15.06    1.40
   0 -19   5   14.68    1.36
   0 -19  -5   12.26    1.57
   0  19   5   16.65    1.43
   0  19   5   15.57    3.09
   0 -19   5   17.83    2.89
   0  19   6   13.45    1.34
   0  19  -6   10.30    2.65
   0  19   6   12.51    1.47
   0  19  -6   14.67    1.35
   0  19   6   11.84    1.27
   0 -19  -6   11.23    1.43
   0  19   6   15.15    1.57
   0 -19   6   13.05    1.29
   0 -19  -6   11.65    1.42
   0 -19   6   13.77    1.28
   0 -19   6   12.36    1.29
   0  19   7    2.17    1.11
   0  19   7    1.21    0.69
   0  19  -7    1.65    0.89
   0  19   7    2.00    1.07
   0 -19  -7    0.63    0.87
   0 -19   7    1.61    0.83
   0  19   7    2.27    0.90
   0 -19   7    0.77    0.87
   0 -19   7    1.60    0.69
   0  19   8  130.35    4.54
   0  19  -8  122.76    4.44
   0 -19   8  132.13    4.40
   0 -19   8  132.98    4.56
   0  19   8  116.57    4.55
   0 -19   9    7.49    0.64
   0 -19   9    7.93    0.74
   0  19   9    6.65    0.78
   0  19  -9    7.58    0.95
   0  19  -9    5.97    0.61
   0 -19  10    7.94    0.52
   0  19 -10    6.79    0.52
   0  20   0  846.27   28.02
   0 -20   0  810.53   25.68
   0 -20   0  782.28   25.69
   0 -20   0  795.49   25.68
   0 -20   0  840.57   28.18
   0  20   0  831.92   25.92
   0  20  -1   69.87    5.14
   0  20  -1   80.25    5.43
   0 -20   1   80.36    3.30
   0 -20   1   79.73    3.23
   0 -20  -1   72.62    3.12
   0  20  -1   84.13    3.41
   0 -20  -1   72.98    3.12
   0 -20   1   80.18    3.26
   0 -20  -1   77.35    4.75
   0 -20   1   83.51    5.17
   0  20  -1   83.06    3.44
   0  20   1   80.11    3.42
   0  20  -2  111.79    6.92
   0 -20   2  112.90    6.57
   0 -20   2  113.15    4.38
   0 -20  -2  100.06    4.16
   0 -20   2  112.84    4.40
   0  20  -2  121.70    4.53
   0  20   2  125.13    4.71
   0 -20   2  116.57    4.40
   0 -20  -2  111.17    5.92
   0  20  -2  125.47    4.64
   0  20   2  116.29    4.59
   0  20  -3  252.09   12.09
   0 -20   3  254.60   11.69
   0 -20  -3  265.18    9.08
   0  20  -3  271.45    9.08
   0  20   3  251.69    9.16
   0 -20  -3  261.22    9.22
   0  20   3  264.58    9.24
   0 -20   3  257.04    8.94
   0  20  -3  273.53    9.19
   0  20   3  259.78    9.15
   0  20   3  251.48    8.98
   0 -20  -3  238.63   10.51
   0  20  -4    0.40    2.09
   0 -20  -4    0.19    1.29
   0 -20  -4    0.95    1.33
   0  20  -4    1.94    1.01
   0  20   4    1.10    1.23
   0  20  -4    0.61    1.21
   0 -20   4    0.91    1.02
   0  20   4    1.08    1.12
   0 -20   4    0.52    1.49
   0  20   4    1.00    0.90
   0  20   4    1.42    1.90
   0 -20   4    1.35    1.06
   0 -20  -5   39.04    2.31
   0  20   5   39.78    2.37
   0  20   5   33.49    3.59
   0 -20   5   39.80    2.01
   0 -20  -5   35.54    2.30
   0  20  -5   40.62    2.18
   0  20   5   40.20    2.42
   0  20   5   38.22    2.16
   0  20   5   38.32    4.31
   0 -20   5   36.94    3.84
   0 -20   5   37.26    2.08
   0 -20   5   36.19    2.08
   0  20   6    2.05    0.94
   0 -20   6    2.67    1.01
   0  20   6    2.09    1.14
   0 -20  -6    1.72    1.19
   0  20   6    1.56    0.69
   0  20  -6    2.36    1.00
   0 -20   6    1.27    0.94
   0  20   6    1.49    1.15
   0 -20   6    2.44    1.02
   0 -20   6    2.50    0.83
   0 -20  -6    2.38    1.18
   0  20  -7   11.06    1.16
   0  20   7   12.49    1.35
   0 -20   7   12.30    1.19
   0 -20   7   12.49    1.13
   0 -20  -7   10.89    1.24
   0  20   7   13.19    1.21
   0  20  -8  121.68    4.19
   0  20   8  114.57    4.30
   0  20  -9   13.10    0.98
   0 -20   9   14.56    0.79
   0 -21   0   -0.12    1.01
   0 -21   0   -0.06    0.90
   0 -21   0    0.69    0.83
   0  21   0    0.59    1.07
   0  21   0   -1.36    1.88
   0  21   0   -1.38    2.04
   0 -21   0   -0.13    1.25
   0  21  -1  381.91   14.95
   0  21  -1  327.83   14.84
   0 -21  -1  348.42   12.15
   0 -21   1  354.20   12.27
   0 -21   1  363.95   12.25
   0  21  -1  397.01   12.52
   0  21   1  396.58   12.65
   0 -21   1  364.39   12.29
   0 -21  -1  342.83   14.21
   0 -21   1  336.82   14.48
   0  21  -1  392.26   12.51
   0  21   1  375.68   12.47
   0 -21   2   37.82    2.10
   0 -21  -2   35.30    1.90
   0 -21   2   41.10    2.19
   0  21  -2   42.43    2.27
   0 -21  -2   45.10    2.55
   0  21   2   41.35    2.35
   0 -21   2   40.01    2.14
   0  21  -2   33.03    3.79
   0 -21   2   35.45    3.58
   0  21  -2   43.99    2.37
   0  21   2   41.89    2.29
   0 -21  -3    0.60    1.40
   0  21  -3    0.52    0.99
   0  21   3    0.51    1.10
   0 -21  -3    0.71    1.43
   0  21   3    0.94    1.12
   0 -21   3    1.00    1.01
   0  21   3    1.53    1.20
   0  21  -3    0.24    1.25
   0  21  -3    0.19    2.06
   0 -21   3    2.11    1.67
   0 -21  -4    1.99    1.37
   0  21  -4    3.14    1.31
   0  21   4    3.44    1.25
   0  21  -4    4.16    2.30
   0 -21  -4    1.76    1.27
   0  21  -4    1.68    1.04
   0 -21  -4    1.11    1.38
   0 -21   4    2.26    1.06
   0  21   4    2.32    1.18
   0 -21   4    2.59    1.57
   0  21   4    2.51    0.92
   0  21   4    1.03    2.02
   0 -21   4    1.89    1.11
   0 -21  -5    0.70    1.22
   0  21  -5    1.28    1.29
   0  21   5    0.04    1.25
   0 -21   5   -0.03    1.04
   0 -21   5    0.74    0.74
   0 -21  -5    0.71    1.31
   0  21  -5    0.59    1.02
   0 -21   5    0.21    1.01
   0  21   5    0.41    1.17
   0  21   5    0.67    1.08
   0  21   5   -0.04    0.88
   0  21   5    0.97    1.09
   0 -21  -6    1.53    1.16
   0  21  -6    1.63    1.31
   0 -21   6    2.71    1.03
   0 -21   6    2.36    0.78
   0  21  -6    2.41    0.95
   0 -21  -6    1.58    1.19
   0  21   6    1.23    1.11
   0 -21   6    1.30    0.92
   0 -21   6    1.32    0.98
   0  21   6    1.17    1.11
   0  21   6    1.64    0.92
   0 -21   7  213.16    7.01
   0 -21  -7  187.10    7.17
   0  21  -7  207.54    7.02
   0  21  -7  219.71    7.24
   0 -21   7  196.91    6.99
   0  21   7  207.24    7.07
   0  21   7  192.50    7.09
   0  21  -8    1.02    0.91
   0 -21  -8    0.58    0.56
   0 -21   8    1.49    0.60
   0  21   8    1.15    0.68
   0  21  -8    1.09    0.60
   0 -21   9   92.20    2.41
   0  21  -9   89.40    2.45
   0 -22   0    2.13    1.04
   0 -22   0    1.81    0.94
   0 -22   0    1.35    0.88
   0  22   0    1.19    1.12
   0 -22   0    1.56    1.31
   0 -22   1   -0.26    1.07
   0  22  -1    0.55    1.04
   0 -22  -1    0.08    0.84
   0 -22   1    0.09    0.98
   0  22   1    1.15    1.15
   0 -22   1    0.88    0.92
   0  22   1   -0.12    1.14
   0  22  -1   -0.08    1.13
   0  22  -1   -0.27    2.19
   0  22  -1   -0.78    1.63
   0 -22   1   -0.84    1.69
   0 -22   2   29.88    3.29
   0  22  -2   25.94    3.42
   0  22  -2   35.64    3.95
   0 -22   2   32.62    2.00
   0 -22   2   32.12    1.93
   0 -22  -2   26.75    1.65
   0 -22  -2   33.82    2.35
   0  22  -2   34.27    2.07
   0  22   2   36.62    2.20
   0 -22   2   32.12    1.92
   0  22  -2   35.69    2.18
   0  22  -2   34.86    2.17
   0  22   2   34.66    2.12
   0  22  -3   48.09    4.71
   0 -22   3   49.51    4.30
   0 -22   3   44.54    4.28
   0  22  -3   66.27    2.95
   0 -22  -3   59.52    3.10
   0  22   3   61.12    3.03
   0  22   3   60.79    3.01
   0 -22   3   57.00    2.79
   0  22   3   60.83    3.01
   0  22  -3   69.38    3.09
   0 -22  -3   59.30    3.00
   0  22   4   60.51    2.99
   0  22  -4   64.77    3.03
   0 -22   4   57.46    2.74
   0 -22   4   55.23    2.69
   0 -22  -4   58.26    2.99
   0 -22  -4   61.96    3.04
   0  22  -4   64.22    2.86
   0  22   4   57.01    2.93
   0 -22   4   56.42    2.74
   0  22   4   49.33    4.93
   0 -22   4   44.45    4.25
   0 -22  -4   57.61    2.80
   0 -22   5  223.66    8.10
   0 -22   5  219.16    8.09
   0  22   5  217.98    8.04
   0  22   5  244.46    8.51
   0  22  -5  250.82    8.27
   0 -22  -5  233.16    8.27
   0 -22  -5  241.85    8.32
   0  22   5  246.34    8.42
   0  22  -5  258.80    8.46
   0  22   5  235.80    8.27
   0  22  -6  248.04    7.94
   0 -22   6  206.16    7.56
   0 -22   6  206.39    7.54
   0 -22   6  218.31    7.66
   0  22   6  217.86    7.86
   0 -22  -6  223.83    7.67
   0 -22  -6  213.66    7.66
   0 -22   6  236.85    7.60
   0  22   6  224.09    7.72
   0  22  -6  230.66    7.71
   0  22  -7   16.12    1.18
   0 -22   7   17.62    1.10
   0 -22  -7   13.68    1.26
   0 -22   7   15.08    1.21
   0  22   7   17.66    1.26
   0  22   8    8.57    0.85
   0 -22   8   10.65    0.71
   0  22  -8    8.63    0.72
   0  22  -8   11.81    1.00
   0  22   9    0.17    0.25
   0 -22  -9    0.04    0.30
   0 -23   0   -0.03    0.84
   0 -23   0   -0.12    0.94
   0  23   0    0.47    1.15
   0 -23   1   31.78    1.92
   0 -23  -1   30.55    1.81
   0 -23   1   30.37    1.98
   0  23  -1   37.36    2.19
   0  23   1   35.38    2.24
   0 -23   1   31.83    1.95
   0  23  -1   35.34    2.18
   0  23   1   37.65    2.19
   0  23  -1   29.00    3.38
   0  23  -1   23.92    3.12
   0  23  -2   74.65    3.26
   0  23   2   72.60    3.24
   0  23  -2   46.51    4.64
   0  23  -2   68.20    5.13
   0 -23   2   62.03    2.95
   0 -23   2   64.15    3.03
   0 -23  -2   70.60    3.40
   0  23  -2   70.37    3.17
   0  23   2   70.07    3.27
   0 -23   2   63.00    3.00
   0  23  -2   72.88    3.28
   0 -23   2   43.55    4.16
   0  23  -3    6.42    2.63
   0  23  -3    4.97    2.16
   0  23  -3    6.12    1.21
   0 -23  -3    6.26    1.64
   0  23   3    4.43    1.27
   0 -23   3    5.83    1.17
   0 -23   3    4.17    1.60
   0  23   3    8.28    1.41
   0  23  -3    6.95    1.40
   0 -23  -3    7.26    1.53
   0 -23  -4    4.63    1.50
   0 -23   4    3.63    1.17
   0 -23   4    3.76    1.16
   0  23  -4    3.83    1.35
   0  23   4    3.52    1.29
   0  23  -4    4.51    1.15
   0 -23  -4    3.62    1.48
   0 -23  -4    5.44    1.34
   0 -23   5  120.02    4.73
   0 -23   5  121.49    4.73
   0 -23  -5  128.95    4.94
   0  23   5  117.74    4.65
   0  23   5  125.76    5.03
   0  23  -5  143.37    5.08
   0  23  -5  135.35    4.89
   0 -23  -5  131.74    4.94
   0  23   5  130.10    4.86
   0 -23   6    2.23    0.96
   0 -23  -6    0.55    1.05
   0  23  -6    2.58    0.91
   0 -23   6    1.92    0.95
   0  23   6    1.80    0.94
   0  23  -6    1.72    1.15
   0 -23  -6    0.50    1.02
   0 -23   7   12.59    0.86
   0 -23  -7   10.88    1.07
   0 -23   7   11.40    1.01
   0  23  -7   13.88    1.05
   0  23  -8   -0.15    0.57
   0 -23  -8   -0.29    0.47
   0  23   8    0.17    0.45
   0 -23  -8   -0.01    0.36
   0  23  -8    0.61    0.67
   0  23  -8    0.31    0.42
   0 -24   0    1.60    1.47
   0  24   0    1.32    1.25
   0 -24   0    1.01    1.01
   0  24   0    2.24    1.25
   0  24   1    5.77    1.33
   0  24  -1    6.74    1.31
   0 -24   1    2.98    1.04
   0 -24   1    4.03    1.16
   0 -24  -1    3.60    0.98
   0  24   1    6.44    1.33
   0  24   1    5.82    2.21
   0 -24   1    4.73    1.23
   0  24  -1    5.59    1.30
   0  24   2   30.19    2.07
   0 -24  -2   30.69    2.25
   0 -24   2   28.17    1.89
   0 -24   2   26.29    1.89
   0  24   2   30.34    2.07
   0  24  -2   31.77    2.11
   0  24  -2   32.67    2.11
   0 -24   2   29.63    1.87
   0  24  -2   28.25    1.99
   0 -24  -2   30.67    2.26
   0 -24  -3   33.54    2.32
   0  24  -3   32.92    2.08
   0  24  -3   37.10    2.22
   0 -24  -3   32.58    2.20
   0  24   3   35.77    2.19
   0  24  -3   37.85    2.24
   0 -24   3   28.93    1.96
   0  24   3   33.51    2.14
   0  24  -4  124.85    4.75
   0 -24  -4  121.33    4.82
   0  24  -4  139.43    4.92
   0 -24  -4  119.79    4.83
   0  24  -4  131.23    4.88
   0  24   4  120.61    4.83
   0 -24   4  110.62    4.55
   0 -24  -4  116.20    4.60
   0 -24   4  113.19    4.62
   0  24   5   14.23    1.26
   0  24   5   15.09    1.43
   0 -24  -5   15.34    1.50
   0  24  -5   17.51    1.58
   0  24   5   14.15    1.32
   0  24  -5   15.53    1.36
   0 -24  -5   14.41    1.53
   0 -24   5   12.51    1.33
   0 -24   5   15.26    1.31
   0  24  -6   96.25    3.57
   0  24   6   88.69    3.47
   0 -24  -6   95.29    3.55
   0  24  -6  109.17    3.78
   0 -24   6   78.14    3.55
   0  24  -7   45.74    2.00
   0 -24  -7   38.61    2.04
   0 -24   7   53.93    1.92
   0 -24   7   46.52    2.01
   0  24  -7   56.08    2.18
   0  24  -7   57.19    2.21
   0  24   8    3.18    0.46
   0  24   8    5.22    0.46
   0  24  -8    7.46    0.60
   0  24  -8    6.96    0.54
   0 -24  -8    1.70    0.42
   0 -25   0    0.04    1.44
   0 -25   0    0.88    0.96
   0  25   0    1.07    1.20
   0  25   0   -0.43    1.27
   0 -25   1    1.48    0.98
   0  25  -1    2.02    1.18
   0  25   1    0.79    1.17
   0 -25   1    1.83    1.33
   0  25  -1    1.27    1.15
   0 -25   1    1.47    1.08
   0  25   1    0.76    1.18
   0  25   2  164.95    6.14
   0 -25  -2  169.52    6.14
   0 -25   2  138.19    5.87
   0 -25   2  145.82    5.81
   0  25  -2  181.63    6.18
   0  25   2  171.57    6.16
   0  25  -2  174.39    6.21
   0 -25   2  157.87    5.97
   0 -25  -2  166.92    6.20
   0  25  -2  179.20    6.19
   0 -25   2  149.14    5.91
   0 -25   3   84.05    3.63
   0  25  -3   96.53    3.88
   0  25   3   82.26    3.75
   0 -25  -3   87.62    3.76
   0 -25  -3   90.90    3.95
   0  25  -3   96.60    3.87
   0  25   3   86.94    3.82
   0 -25   3   79.47    3.58
   0  25  -3   96.86    3.83
   0 -25  -3   90.90    3.93
   0 -25   4    1.78    1.06
   0 -25   4    1.00    1.04
   0 -25  -4    0.85    1.32
   0  25  -4    2.22    1.21
   0  25   4    1.04    1.16
   0 -25  -4    1.60    1.21
   0  25   4    2.00    1.00
   0  25  -4    2.33    1.17
   0 -25  -4    1.24    1.35
   0  25  -4    1.67    1.04
   0 -25  -5    3.49    1.19
   0  25  -5    3.13    0.93
   0  25   5    2.79    0.90
   0 -25  -5    3.35    1.17
   0 -25   5    3.49    1.00
   0  25  -5    4.55    1.16
   0  25  -5    3.82    1.05
   0 -25  -6    2.66    0.84
   0  25   6    2.85    0.71
   0  25  -6    4.30    0.93
   0 -25   6    2.29    0.82
   0  25  -6    5.76    0.98
   0  25  -6    3.45    0.82
   0 -25  -6    4.15    0.91
   0  25  -7    5.16    0.60
   0  25  -7    6.87    0.73
   0  25  -7    6.01    0.81
   0 -26   0  355.14   12.68
   0  26   0  393.54   12.88
   0  26   0  385.06   12.77
   0 -26  -1    7.41    1.77
   0  26   1    7.29    1.38
   0  26  -1    7.70    1.38
   0 -26   1    6.69    1.44
   0  26  -1    6.05    1.34
   0  26  -1    8.61    1.44
   0 -26   1    7.18    1.17
   0  26   1    6.64    1.35
   0  26   2   39.42    2.33
   0 -26  -2   43.15    2.50
   0 -26   2   36.00    2.11
   0  26   2   40.76    2.36
   0  26  -2   44.36    2.35
   0  26  -2   45.47    2.43
   0 -26  -2   40.94    2.55
   0  26  -2   46.20    2.41
   0 -26   2   37.64    2.23
   0 -26   2   34.67    2.10
   0 -26   3  102.67    4.31
   0  26  -3  124.72    4.60
   0  26   3  104.71    4.41
   0 -26  -3  114.55    4.43
   0 -26  -3  117.21    4.61
   0  26  -3  125.07    4.56
   0  26   3  115.66    4.53
   0 -26   3  100.93    4.26
   0 -26  -3  113.69    4.56
   0  26  -3  118.82    4.50
   0 -26   4    1.60    0.96
   0  26   4    1.56    1.06
   0  26  -4    1.86    1.10
   0  26   4    1.54    1.05
   0  26  -4    1.09    1.04
   0 -26  -4    2.37    1.27
   0  26  -4    3.30    1.04
   0 -26  -4    1.57    1.28
   0  26   4    1.17    0.86
   0  26  -5  122.21    4.14
   0  26  -5  123.37    4.17
   0 -26  -5  109.14    4.00
   0 -26  -5  107.65    4.02
   0  26  -5  111.07    4.03
   0  26  -6    5.33    0.83
   0 -26  -6    4.71    0.78
   0  26  -6    6.63    0.89
   0 -26  -6    5.70    0.78
   0  26  -6    5.61    0.77
   0  26  -7    2.31    0.49
   0 -26  -7    0.88    0.34
   0  26   7    1.55    0.41
   0  26  -7    2.40    0.52
   0 -26  -7    1.48    0.42
   0  27   0    0.28    1.25
   0 -27   0    0.30    1.34
   0  27   0   -0.14    1.16
   0 -27   0    0.72    1.65
   0  27   0    0.34    1.15
   0 -27   1    1.04    1.24
   0  27  -1   -0.97    1.18
   0  27  -1    0.10    1.12
   0  27   1   -0.10    1.08
   0 -27  -1    0.56    1.51
   0  27   1   -0.36    1.19
   0  27  -1    1.40    1.16
   0  27   2    1.30    1.10
   0 -27   2    1.05    1.05
   0  27  -2    1.84    1.18
   0  27   2    1.60    1.09
   0  27  -2    1.58    1.13
   0  27  -2    1.25    1.19
   0 -27  -2    0.15    1.39
   0 -27  -2    2.03    1.45
   0 -27   2    0.27    1.08
   0  27  -2    1.78    1.13
   0 -27   3   69.38    3.23
   0  27  -3   81.58    3.42
   0 -27  -3   80.46    3.50
   0  27  -3   89.13    3.46
   0  27   3   79.71    3.43
   0  27  -3   91.32    3.54
   0 -27  -3   79.98    3.37
   0 -27  -3   83.36    3.54
   0  27   4   48.56    2.20
   0 -27   4   46.78    2.27
   0  27  -4   58.75    2.49
   0  27  -4   58.37    2.47
   0  27   4   42.98    2.09
   0 -27  -4   58.53    2.51
   0  27  -4   51.58    2.38
   0 -27  -4   54.75    2.50
   0  27  -5   31.57    1.65
   0  27  -5   35.19    1.66
   0 -27  -5   31.49    1.60
   0  27  -5   27.34    1.56
   0 -27  -5   27.53    1.62
   0 -27  -6    9.65    0.88
   0  27  -6   18.02    0.98
   0  27  -6   17.46    0.99
   0  27  -6   12.33    0.84
   0  28   0   34.60    2.19
   0 -28   0   34.44    2.13
   0  28   0   40.86    2.16
   0  28   0   36.33    2.13
   0 -28   0   37.96    2.34
   0  28   1    2.15    1.20
   0  28  -1    0.95    1.18
   0 -28   1    1.89    1.14
   0  28  -1    3.18    1.16
   0 -28  -1    3.01    1.45
   0  28  -1    1.64    1.14
   0  28   1    2.21    1.08
   0  28  -1    2.68    1.07
   0  28   1    1.84    1.11
   0 -28  -2    0.22    1.31
   0  28  -2    0.66    1.04
   0  28   2    0.23    1.01
   0  28  -2    0.77    1.02
   0  28  -2   -0.19    0.96
   0  28  -2   -0.19    1.07
   0 -28  -2    0.40    1.31
   0 -28  -3    1.18    1.20
   0  28  -3    1.74    1.05
   0  28  -3    0.49    0.95
   0  28   3    0.95    0.92
   0  28  -3    0.70    0.94
   0 -28   3    0.45    1.18
   0 -28  -3    0.88    1.07
   0 -28  -3   -0.21    1.16
   0  28  -3    1.42    0.92
   0  28  -4   15.47    1.21
   0 -28  -4   14.21    1.32
   0  28  -4   14.03    1.15
   0  28   4   12.25    1.03
   0 -28  -4   14.56    1.25
   0  28  -4   14.69    1.19
   0  28  -5    0.41    0.65
   0 -28  -5   -0.17    0.58
   0  28  -5    0.13    0.58
   0 -28  -5    0.32    0.72
   0  28  -5    0.08    0.68
   0 -28  -6    2.55    0.41
   0 -28  -6    3.72    0.44
   0  29   0    0.09    1.10
   0 -29   0    0.05    1.12
   0  29   0    0.37    0.97
   0 -29   0    0.40    1.31
   0  29   0    0.57    1.00
   0  29  -1    3.85    1.07
   0  29   1    4.78    1.14
   0  29  -1    3.18    1.13
   0 -29  -1    5.91    1.33
   0  29  -1    5.36    1.06
   0  29   1    5.29    1.05
   0 -29  -1    5.80    1.37
   0 -29   1    4.05    1.06
   0  29  -1    4.25    1.05
   0 -29  -2   10.80    1.35
   0  29  -2   10.30    1.21
   0  29  -2   10.59    1.20
   0  29  -2    7.48    1.15
   0 -29  -2   11.27    1.34
   0  29  -2   11.01    1.14
   0  29   2   10.67    1.14
   0  29  -2    9.88    1.15
   0 -29  -3   47.19    2.20
   0  29  -3   50.55    2.20
   0  29  -3   45.46    2.18
   0  29  -3   50.93    2.13
   0  29  -3   44.10    2.13
   0 -29  -3   45.37    2.19
   0 -29   3   46.15    2.13
   0  29   3   43.11    2.01
   0  29  -4   39.20    1.83
   0 -29  -4   40.69    1.80
   0  29  -4   37.52    1.81
   0  29  -4   41.72    1.73
   0 -29  -4   39.45    1.74
   0  29  -5    4.93    0.59
   0 -29  -5    2.64    0.52
   0  30   0  205.60    6.74
   0 -30   0  203.47    6.79
   0  30   1    7.83    1.07
   0  30  -1    6.72    1.04
   0  30   1    7.84    0.97
   0  30  -1    9.69    1.03
   0  30  -1    6.86    1.01
   0 -30  -1    8.67    1.23
   0 -30  -1    8.62    1.21
   0 -30  -2   58.63    2.41
   0  30   2   54.81    2.38
   0  30  -2   48.68    2.28
   0  30  -2   49.81    2.32
   0 -30  -2   58.86    2.32
   0  30   2   48.51    2.18
   0  30  -2   60.43    2.30
   0  30  -2   54.31    2.39
   0 -30  -3    3.16    0.86
   0  30  -3    2.20    0.68
   0  30  -3    3.33    0.75
   0  30  -3    3.08    0.70
   0 -30  -3    3.14    0.82
   0  30  -4   10.11    0.75
   0  30  -4   10.04    0.82
   0  31   0    0.04    0.70
   0  31   0    0.28    0.63
   0 -31   0   -0.43    0.90
   0  31   1   30.57    1.63
   0 -31   1   31.36    1.63
   0 -31  -1   37.24    1.71
   0 -31  -1   40.66    1.69
   0  31  -1   34.44    1.52
   0  31   2   48.02    1.86
   0 -31  -2   52.62    2.00
   0  31  -2   45.72    2.04
   0 -31   2   51.48    1.99
   0  31   2   41.81    1.95
   0 -31  -3   10.30    0.73
   0  31  -3    9.06    0.72
   0  32   0    6.54    0.63
   0 -32  -1    1.47    0.47
  -1   0  12   40.66    1.61
   1   0 -12   36.71    1.52
  -1   0  12   36.16    1.61
  -1   0  12   39.36    1.52
  -1   0  11   -0.10    0.60
  -1   0  11   -0.11    0.50
  -1   0  10  189.71    6.67
  -1   0  10  191.38    7.15
  -1   0  10  201.11    7.02
  -1   0   9    0.45    0.60
  -1   0   9   -0.39    1.66
  -1   0   9    0.04    0.67
  -1   0   9    0.05    1.13
  -1   0   8  695.21   27.55
  -1   0   8  746.48   24.30
  -1   0   8  764.60   24.35
  -1   0   8  742.32   24.51
  -1   0   7    0.48    1.83
  -1   0   7   -0.37    2.03
  -1   0   7    0.40    0.66
   1   0  -6   76.69    4.75
  -1   0   6   83.35    5.17
   1   0  -5    0.09    1.18
  -1   0   5    0.05    0.75
  -1   0   5    0.20    0.71
  -1   0   5   -0.10    1.56
   1   0  -4   49.87    3.05
  -1   0   4   43.56    2.27
  -1   0   4   49.34    2.37
   1   0  -3   -0.52    0.95
  -1   0   3    0.75    0.58
   1   0  -2 3707.40  114.58
  -1   0   2 3609.55  114.18
  -1   0   1    1.27    0.42
   1   0   0  346.88   11.24
   1   0   0  339.33   11.20
   1   0   1    0.20    0.67
   1   0   2   60.84    3.12
   1   0   2   59.16    3.07
  -1   0  -2   68.49    2.58
   1   0   3   -0.21    1.12
   1   0   3   -0.70    1.00
   1   0   3    0.33    0.91
   1   0   4  440.24   15.44
   1   0   4  429.18   15.29
   1   0   5    0.34    1.60
   1   0   5    0.37    1.72
   1   0   5   -0.96    1.61
   1   0   5    1.13    0.68
  -1   0  -5    0.20    0.78
   1   0   6    0.74    1.56
   1   0   6    0.46    1.66
   1   0   6   -0.44    1.67
   1   0   6    0.49    0.80
   1   0   7    0.24    0.62
   1   0   7    0.75    2.01
   1   0   7    0.36    1.85
   1   0   7    0.52    1.11
   1   0   7    0.87    1.00
   1   0   7    0.20    0.59
   1   0   7   -0.16    0.47
   1   0   7    0.40    1.00
   1   0   7   -0.89    1.73
   1   0   8  190.16   10.21
   1   0   8  201.47   10.18
   1   0   8  185.48    7.23
   1   0   8  180.95    6.73
   1   0   8  199.28    6.94
   1   0   8  166.73    9.82
   1   0   8  207.40    7.31
   1   0   8  197.88    6.97
   1   0   9    1.08    0.93
   1   0   9    0.07    0.56
   1   0   9    1.40    1.51
   1   0   9    0.45    0.71
   1   0   9    0.05    0.98
   1   0  10  383.06   12.14
   1   0  10  342.21   11.99
   1   0  10  387.45   12.24
   1   0  10  334.03   12.20
   1   0  11    0.46    0.55
   1   0  11   -0.03    0.58
   1   0  11    0.10    0.63
   1   0  11    0.22    0.63
   1   0  11   -0.17    0.57
   1   0  12   21.10    0.98
  -1   1  12   63.53    2.27
  -1  -1  12   68.58    2.32
  -1   1  12   65.92    2.36
  -1  -1  12   64.53    2.45
  -1   1  12   66.24    2.43
  -1  -1  12   67.29    2.43
   1  -1 -12   62.71    2.36
   1   1 -12   60.38    2.29
  -1  -1  11    2.95    0.67
  -1   1  11    3.73    0.71
  -1   1  11    2.41    0.76
  -1  -1  11    3.28    0.64
  -1   1  11    3.21    0.61
  -1  -1  10   94.51    3.75
  -1   1  10   89.69    3.70
  -1   1  10   86.80    3.46
  -1   1  10   85.63    3.82
  -1   1  10   89.89    3.85
  -1   1   9    1.09    1.17
  -1   1   9    2.05    0.79
  -1  -1   9    1.07    0.69
  -1   1   9    0.92    0.65
  -1   1   9    1.41    1.18
  -1   1   9    1.51    2.10
  -1   1   9    2.33    1.91
   1  -1  -8    7.03    1.05
  -1   1   8    6.50    1.02
  -1   1   8    4.26    2.21
  -1   1   8    4.25    2.63
  -1   1   8    5.24    0.94
  -1   1   8    7.69    1.37
  -1   1   8    6.08    1.33
  -1   1   7  326.46   11.30
  -1   1   7  317.81   13.85
  -1   1   7  307.41   11.14
  -1  -1   7  311.62   11.14
  -1   1   7  380.76   14.88
  -1   1   7  347.71   11.42
  -1   1   7  363.27   11.45
  -1  -1   6   69.39    3.61
   1   1  -6   69.21    4.48
  -1   1   5  816.53   29.10
  -1  -1   5  811.92   29.35
  -1  -1   5  948.04   29.52
   1   1  -5  971.47   30.77
   1  -1  -5  986.07   30.66
  -1   1   5 1098.29   31.14
  -1   1   4   37.43    1.98
  -1  -1   4   40.23    2.17
  -1   1   4   36.99    1.94
   1   1  -4   41.14    2.78
   1  -1  -4   43.78    2.78
  -1  -1   3 7167.55  212.55
   1   1  -3 6480.36  213.13
   1  -1  -3 6541.31  213.09
   1   1  -2 2580.98   81.79
  -1  -1   2 2601.16   81.41
  -1  -1   1  102.02    3.43
  -1   1   1   97.02    3.71
   1   1  -1  103.30    3.62
   1  -1  -1   97.12    3.41
  -1   1   1   89.68    3.25
  -1   1   0  338.60   11.56
   1  -1   0  385.24   11.91
   1   1   0  378.92   11.92
   1  -1   0  361.07   11.86
   1   1   0  416.47   12.02
   1  -1   0  360.44   11.86
   1   1   1  530.53   17.46
   1  -1   1  546.10   17.83
   1   1   1  538.59   17.87
   1   1   1  553.19   17.38
   1   1   2 2309.97   83.23
   1  -1   2 2882.08   83.49
   1   1   2 2431.60   83.31
  -1   1  -2 2851.52   82.84
   1   1   3  838.28   29.84
   1   1   3  899.51   30.05
   1  -1   3  929.76   30.03
  -1   1  -3  946.91   29.26
   1   1   4  628.71   22.83
   1  -1   4  721.36   23.14
   1   1   4  691.52   23.17
  -1  -1  -4  677.28   21.90
  -1   1  -4  630.12   21.92
   1   1   5  192.39    6.77
   1   1   5  185.23    6.77
   1   1   5  180.69    8.62
   1  -1   5  209.45    8.87
   1   1   5  199.37    8.89
  -1   1  -5  202.21    7.86
  -1  -1  -5  201.39    7.46
   1   1   6   15.64    1.29
   1   1   6   12.01    1.26
  -1   1  -6   12.12    1.64
   1   1   6   11.71    2.40
   1   1   6   15.98    2.61
   1  -1   6   18.84    2.59
   1   1   7  385.54   13.46
   1   1   7  446.07   13.65
   1  -1   7  439.80   13.62
   1  -1   7  366.43   13.38
   1   1   7  424.11   13.75
   1   1   7  428.22   13.59
   1  -1   7  413.61   13.58
   1   1   7  406.68   13.88
   1   1   7  374.41   16.73
   1  -1   7  395.82   13.55
   1   1   7  413.21   13.64
   1   1   7  409.35   17.01
   1  -1   7  417.98   16.89
   1   1   8   45.89    2.26
   1   1   8   55.26    2.74
   1  -1   8   43.96    2.35
   1   1   8   49.41    2.44
   1   1   8   51.92    2.71
   1  -1   8   54.27    2.74
   1   1   8   46.17    4.57
   1   1   8   47.79    2.34
   1  -1   8   49.27    2.39
   1  -1   8   49.17    4.52
   1   1   8   49.48    4.77
   1   1   8   48.83    2.72
   1  -1   9   51.86    4.66
   1   1   9   52.79    4.83
   1  -1   9   56.51    2.70
   1   1   9   54.85    2.50
   1  -1   9   55.08    2.80
   1   1   9   54.48    2.88
   1  -1   9   49.83    2.51
   1   1   9   54.23    2.60
   1   1   9   49.76    2.34
   1  -1  10  215.95    7.16
   1  -1  10  190.58    7.19
   1   1  10  191.78    6.98
   1  -1  10  183.46    6.90
   1   1  10  201.14    7.34
   1  -1  10  181.36    6.87
   1   1  10  213.33    7.22
   1  -1  10  214.20    7.20
   1  -1  10  211.66    7.07
   1  -1  11   73.31    3.08
   1   1  11   80.53    3.02
   1  -1  11   76.18    2.95
   1  -1  11   82.64    3.10
   1   1  11   82.67    3.10
   1   1  11   73.63    2.85
   1   1  11   76.49    3.00
   1  -1  11   78.92    3.04
   1   1  11   74.81    3.17
   1  -1  12    5.77    0.51
   1  -1  12    5.72    0.49
   1   1  12    5.56    0.47
   1  -1  12    4.08    0.49
  -1  -2  12   93.76    3.35
  -1  -2  12   93.62    3.19
  -1   2  12   96.83    3.29
  -1  -2  12   99.15    3.35
  -1   2  12   93.75    3.22
   1  -2 -12   89.50    3.29
  -1   2  11   22.11    1.12
  -1   2  11   21.54    1.28
  -1   2  11   22.28    1.43
  -1  -2  11   22.58    1.42
  -1  -2  11   22.11    1.27
  -1   2  11   23.05    1.36
  -1   2  10    3.71    0.72
  -1   2  10    3.69    1.01
  -1  -2  10    4.30    0.83
  -1   2  10    4.40    0.85
  -1   2  10    4.59    1.06
  -1  -2   9   73.25    5.69
  -1   2   9   65.64    5.44
  -1   2   9   62.01    2.78
  -1   2   9   53.50    4.86
   1  -2  -9   55.31    2.74
  -1   2   9   67.96    3.18
  -1   2   9   60.72    3.11
  -1   2   9   65.55    2.95
  -1   2   9   61.64    2.92
  -1   2   8   30.46    1.91
  -1   2   8   32.29    3.65
  -1   2   8   29.89    2.12
  -1   2   8   32.91    2.11
  -1   2   8   27.87    1.81
  -1   2   8   35.37    4.08
  -1  -2   8   34.19    4.06
  -1   2   7    6.34    1.14
  -1   2   7    7.24    1.15
  -1   2   7    5.65    1.04
  -1   2   7    5.18    0.90
  -1  -2   7    5.59    0.88
   1   2  -7    5.12    1.68
  -1   2   7    8.72    2.65
  -1   2   7    7.28    2.18
   1   2  -6  117.84    5.97
  -1  -2   6  104.57    4.90
  -1   2   6  118.31    6.11
   1   2  -5    1.33    1.30
  -1   2   5    1.30    0.65
  -1  -2   5    1.08    0.88
  -1  -2   5    2.33    0.97
  -1   2   5    2.31    1.67
   1   2  -4    3.97    1.29
  -1  -2   4    2.89    0.89
  -1   2   4    5.18    0.75
   1   2  -3 1163.67   37.30
  -1  -2   3 1148.80   36.90
  -1   2   3 1086.75   36.05
   1   2  -2   13.37    1.58
  -1   2   2   17.89    1.84
  -1  -2   2   16.14    1.38
  -1  -2   1    1.58    0.60
  -1   2   1    1.79    0.82
   1   2   0   41.86    1.73
   1   2   0   41.86    1.98
   1  -2   0   35.93    1.71
   1   2   0   41.16    1.78
   1  -2   0   39.57    1.75
   1  -2   0   39.13    1.74
   1   2   1   96.18    3.48
   1   2   1  100.84    3.89
   1   2   1   99.88    3.84
   1  -2   1   99.61    3.79
   1  -2   1  101.25    3.90
   1  -2   2   39.49    2.22
   1   2   2   37.04    2.29
   1   2   2   45.63    2.68
   1  -2   2   37.04    2.17
   1   2   2   36.35    2.09
   1  -2   2   44.84    2.48
   1   2   2   36.82    2.23
  -1   2  -3   72.02    3.08
  -1  -2  -3   61.74    2.64
   1   2   3   66.21    3.52
   1   2   3   67.56    3.60
   1  -2   3   73.24    3.59
   1  -2   4    4.87    1.57
  -1   2  -4    3.58    1.21
  -1  -2  -4    4.51    0.82
   1   2   4    5.99    1.61
   1   2   4    5.65    1.71
   1  -2   4    4.45    0.70
   1   2   5   44.97    3.58
   1   2   5   54.01    3.89
   1  -2   5   54.65    3.78
   1  -2   5   45.08    2.14
   1   2   5   46.38    2.18
   1   2   5   45.43    2.19
   1  -2   6  279.32   11.05
   1   2   6  276.14   11.21
   1   2   6  247.93    8.30
   1   2   6  215.91    8.27
   1   2   6  233.97   10.73
  -1   2  -6  204.40    9.41
   1   2   7  480.57   15.54
   1   2   7  479.62   15.50
   1  -2   7  437.96   15.33
   1  -2   7  461.21   15.39
   1   2   7  465.57   15.36
   1   2   7  443.75   18.72
   1   2   7  479.66   15.74
   1  -2   7  510.21   18.99
   1   2   7  501.31   19.17
   1   2   8   64.83    5.34
   1  -2   8   64.22    5.19
   1  -2   8   65.12    5.34
   1   2   8   65.74    3.11
   1   2   8   57.69    5.10
   1   2   8   61.76    3.03
   1   2   8   66.28    3.16
   1   2   8   62.79    2.74
   1  -2   8   59.07    2.76
   1  -2   8   54.30    2.69
   1   2   8   60.30    2.84
   1   2   8   56.77    2.67
   1  -2   9   55.87    4.92
   1  -2   9   46.36    4.43
   1   2   9   55.22    4.77
   1   2   9   41.65    4.47
   1  -2   9   52.39    2.56
   1   2   9   47.34    2.27
   1  -2   9   55.30    2.74
   1   2   9   56.64    2.81
   1  -2   9   43.62    2.31
   1   2   9   49.05    2.49
   1   2   9   49.98    2.74
   1   2   9   49.71    2.35
   1   2   9   45.63    2.24
   1  -2  10   52.30    2.45
   1  -2  10   48.17    2.51
   1   2  10   48.49    2.36
   1   2  10   48.55    2.61
   1  -2  10   53.10    2.48
   1  -2  10   43.46    2.28
   1  -2  10   51.29    2.35
   1  -2  11   27.53    1.57
   1  -2  11   28.89    1.37
   1  -2  11   30.08    1.53
   1   2  11   28.20    1.46
   1   2  11   30.93    1.68
   1  -2  11   31.95    1.70
   1   2  11   29.56    1.51
   1  -2  11   28.55    1.40
   1  -2  11   31.63    1.58
   1  -2  12    9.84    0.61
   1   2  12    8.95    0.58
   1  -2  12    8.76    0.58
   1  -2  12    8.44    0.57
  -1   3  12   73.75    2.68
  -1   3  12   74.44    2.72
  -1  -3  12   77.49    2.75
  -1  -3  12   76.86    2.72
  -1   3  12   73.47    2.64
  -1   3  11    0.09    0.63
  -1  -3  11    0.28    0.66
  -1   3  11    0.33    0.43
   1   3 -11   -0.13    0.65
  -1   3  11    0.64    0.49
  -1  -3  11    0.41    0.53
  -1   3  10   35.29    1.89
  -1  -3  10   32.39    1.80
  -1  -3  10   31.11    2.01
  -1   3  10   36.19    2.08
  -1  -3  10   33.71    2.02
  -1   3  10   33.78    2.04
  -1   3  10   34.48    1.79
   1  -3  -9    3.67    0.91
  -1  -3   9    4.74    1.19
  -1  -3   9    5.55    2.16
  -1   3   9    3.71    1.20
  -1   3   9    3.01    0.80
  -1   3   9    2.88    0.91
  -1  -3   9    3.68    2.00
  -1   3   9    3.39    1.73
  -1  -3   9    4.22    2.13
  -1   3   9    5.45    2.23
  -1   3   9    3.48    1.11
  -1  -3   9    3.53    1.21
  -1   3   9    3.87    0.87
  -1   3   8    9.29    1.38
  -1  -3   8   10.73    1.39
  -1   3   8    7.71    1.22
  -1  -3   8    8.73    1.39
  -1   3   8    9.36    1.38
  -1   3   8    7.54    1.09
  -1   3   8    9.58    2.49
  -1  -3   8   13.26    2.96
  -1   3   8   12.48    2.82
  -1  -3   8   10.01    2.54
  -1   3   8    8.29    1.06
   1  -3  -8    6.60    0.94
  -1  -3   7  173.94    6.51
  -1   3   7  175.70    6.43
  -1  -3   7  175.60    9.01
  -1   3   7  186.76    9.14
  -1  -3   7  207.62    9.94
  -1   3   7  225.96   10.03
  -1   3   7  169.07    6.56
   1  -3  -7  160.04    6.40
  -1   3   7  181.55    6.68
  -1   3   7  198.68    6.80
  -1   3   7  210.21    6.83
  -1  -3   7  198.60    6.81
  -1  -3   7  194.36    6.80
   1  -3  -7  167.30    6.49
   1   3  -7  163.33    8.54
  -1  -3   6   64.76    3.73
  -1  -3   6   60.93    3.68
   1   3  -6   64.03    4.46
  -1   3   6   83.19    4.94
  -1  -3   6   79.79    4.87
  -1   3   5   44.14    2.32
  -1  -3   5   52.41    3.01
  -1  -3   5   55.66    3.12
   1   3  -5   57.89    3.77
  -1   3   5   65.06    3.90
  -1  -3   5   63.86    3.89
  -1   3   4    0.97    0.56
  -1  -3   4   -0.21    0.82
   1   3  -4    0.43    1.26
  -1  -3   4    0.08    1.28
  -1  -3   3    9.46    1.06
  -1   3   3    9.48    1.56
  -1  -3   3    7.96    1.28
   1   3  -3    8.31    1.38
  -1  -3   2 9677.75  305.83
  -1   3   2 9999.00  306.26
  -1   3   1 1221.45   38.14
  -1  -3   1 1193.51   37.90
   1   3  -1 1226.47   38.33
   1  -3  -1 1236.11   38.09
   1   3  -1 1136.65   38.00
   1   3   0   36.01    1.69
   1  -3   0   39.21    1.67
   1   3   0   37.45    1.68
   1  -3   0   35.62    1.68
   1  -3   0   38.90    1.72
   1   3   0   37.19    1.67
   1  -3   0   37.75    1.70
   1   3   0   37.94    1.68
   1   3   1  177.20    6.26
   1  -3   1  181.12    6.32
   1  -3   1  178.94    6.26
   1   3   1  192.69    6.43
   1  -3   1  179.98    6.44
   1   3   1  182.89    6.34
   1   3   1  162.21    6.07
   1  -3   1  168.08    6.33
   1   3   1  198.45    6.45
   1  -3   2  176.14    7.02
   1   3   2  199.35    6.99
   1   3   2  199.10    7.19
   1  -3   2  199.17    7.11
   1   3   2  220.59    7.40
   1  -3   2  193.71    7.12
   1  -3   2  220.73    7.45
   1   3   2  189.27    7.07
   1  -3   2  176.53    7.02
   1  -3   2  174.87    7.08
   1   3   2  189.71    7.19
   1   3   2  190.36    7.08
  -1   3  -3  135.16    5.19
   1  -3   3  139.18    5.71
   1   3   3  130.35    5.71
   1   3   3  135.79    5.68
   1  -3   3  129.49    5.57
   1   3   3  130.78    5.61
   1  -3   3  126.11    5.57
   1   3   3  133.23    5.52
   1  -3   3  123.18    5.41
   1  -3   4    0.45    0.55
   1  -3   4    0.18    1.22
   1   3   4    1.90    1.31
   1  -3   4    0.52    0.52
   1   3   4    0.43    0.55
  -1   3  -4    0.06    1.17
   1   3   4    1.40    1.50
   1  -3   4    1.09    1.42
   1   3   4    0.86    1.36
   1  -3   4    1.02    1.34
   1   3   5    0.95    1.48
   1   3   5    1.02    0.65
   1  -3   5    1.59    0.63
   1  -3   5    2.68    1.39
   1   3   5    0.85    0.65
   1  -3   5    1.31    0.64
   1  -3   5    1.67    1.50
   1   3   5   -0.34    1.54
   1   3   5    0.73    1.58
   1  -3   5    1.48    1.44
   1  -3   6   20.77    1.56
   1   3   6   25.82    1.65
   1  -3   6   25.64    1.62
   1   3   6   22.93    1.63
   1   3   6   22.75    2.90
   1  -3   6   24.84    2.90
  -1   3  -6   17.81    2.20
   1  -3   6   27.01    2.99
   1   3   6   28.96    3.01
   1   3   6   25.04    3.03
   1  -3   6   27.55    3.10
   1   3   7    7.31    1.29
   1  -3   7    9.05    2.39
   1  -3   7    4.56    2.06
   1   3   7    9.73    2.48
   1   3   7    6.65    2.20
   1   3   7    8.43    1.21
   1   3   7    5.77    0.90
   1  -3   7    5.59    0.77
   1  -3   7    6.13    0.80
   1   3   7    7.00    0.78
   1  -3   7    8.34    2.14
   1   3   7    8.92    2.19
   1  -3   7    6.67    1.09
   1   3   8    5.43    0.90
   1  -3   8    6.58    1.05
   1   3   8    7.02    1.37
   1  -3   8    5.83    1.22
   1   3   8    7.25    1.26
   1  -3   8    3.48    1.88
   1   3   8    5.42    1.99
   1   3   8    7.12    1.20
   1   3   8    5.51    2.29
   1   3   8    8.52    2.24
   1  -3   8    6.69    2.25
   1  -3   8    7.03    2.23
   1   3   8    5.07    0.76
   1  -3   8    5.83    0.85
   1   3   8    6.89    1.02
   1  -3   8    4.73    0.83
   1   3   9   36.65    1.92
   1  -3   9   40.58    2.15
   1  -3   9   32.39    1.86
   1   3   9   34.24    2.04
   1   3   9   37.21    3.99
   1  -3   9   40.55    4.05
   1   3   9   33.58    3.73
   1  -3   9   39.40    4.15
   1   3   9   38.32    2.31
   1   3   9   38.80    2.36
   1  -3   9   38.72    2.33
   1   3   9   37.44    2.22
   1  -3   9   37.78    2.24
   1   3   9   34.00    1.87
   1  -3  10  267.51    8.79
   1  -3  10  261.69    8.76
   1  -3  10  274.05    8.91
   1   3  10  246.09    8.79
   1  -3  10  225.03    8.56
   1   3  10  236.58    8.38
   1   3  10  257.50    8.97
   1  -3  10  260.75    9.00
   1  -3  10  253.82    8.57
   1   3  10  255.05    8.73
   1  -3  11    1.03    0.57
   1   3  11    1.02    0.62
   1  -3  11    1.45    0.49
   1   3  11    1.52    0.51
   1  -3  11    1.41    0.63
   1   3  11    1.89    0.64
   1  -3  11    1.47    0.62
   1   3  11    0.85    0.61
   1  -3  11    1.34    0.64
   1  -3  12    2.59    0.35
   1  -3  12    1.86    0.32
   1   3  12    1.75    0.31
   1  -3  12    2.14    0.38
   1   3  12    1.39    0.40
   1   3  12    1.66    0.35
   1  -3  12    2.17    0.37
  -1   4  12   -0.16    0.35
  -1  -4  12    0.51    0.38
  -1   4  12   -0.12    0.37
  -1  -4  12   -0.07    0.37
  -1   4  12    0.13    0.36
  -1  -4  11   24.07    1.24
  -1   4  11   21.91    1.19
  -1  -4  11   22.04    1.40
  -1   4  11   23.98    1.41
  -1  -4  11   24.29    1.36
  -1   4  11   22.19    1.25
   1   4 -11   20.57    1.27
  -1  -4  10  115.36    4.41
  -1   4  10  110.13    4.35
  -1   4  10  111.46    4.24
  -1  -4  10  105.17    4.10
   1  -4 -10   95.89    3.99
  -1   4  10  107.62    4.12
  -1  -4   9   79.47    6.00
  -1   4   9   82.95    5.99
  -1  -4   9   84.56    5.98
  -1   4   9   81.08    5.78
   1  -4  -9   71.54    3.32
  -1   4   9   76.55    3.40
  -1   4   9   65.65    5.24
  -1  -4   9   70.77    5.53
  -1  -4   9   79.09    3.59
  -1   4   9   78.34    3.54
  -1  -4   9   79.90    3.56
  -1   4   9   76.81    3.53
  -1   4   9   75.31    3.38
  -1  -4   8  203.77    9.97
  -1   4   8  184.25    9.50
   1   4  -8  144.48    8.15
   1  -4  -8  144.78    5.81
  -1   4   8  157.39    6.05
  -1   4   8  156.79    8.60
  -1  -4   8  163.66    8.80
  -1   4   8  144.84    5.98
  -1  -4   8  161.16    6.01
  -1   4   8  179.56    6.26
  -1  -4   8  178.42    6.29
  -1   4   8  171.53    6.22
  -1  -4   8  170.21    6.25
   1  -4  -8  144.25    5.87
  -1   4   8  161.31    6.15
  -1  -4   7   11.44    1.65
  -1   4   7   12.23    1.26
  -1   4   7   12.88    1.21
   1   4  -7   12.21    2.22
  -1  -4   7   13.81    2.50
  -1   4   7   14.25    2.91
  -1  -4   7   18.19    3.01
  -1   4   7   13.61    2.45
   1  -4  -7   11.96    1.13
  -1  -4   7    8.95    0.91
  -1   4   7   14.64    1.39
  -1  -4   7   12.28    1.06
  -1  -4   7   15.71    1.45
  -1  -4   7   15.74    1.46
  -1   4   7   13.64    1.36
  -1   4   7   13.87    1.38
   1  -4  -7   12.64    1.15
  -1   4   7   10.34    1.15
  -1  -4   6  123.53    6.43
  -1   4   6  118.08    6.30
  -1  -4   6   98.98    5.21
  -1  -4   6   93.93    5.22
   1   4  -6  108.58    6.20
  -1  -4   6  134.48    7.04
  -1  -4   6  129.41    4.58
  -1  -4   5  216.22    7.79
   1   4  -5  230.67    8.75
  -1  -4   5  271.32    8.90
  -1   4   5  274.48    8.88
  -1   4   4  275.76    9.46
  -1  -4   4  250.32    8.24
  -1  -4   4  248.03    8.63
   1   4  -4  238.94    9.06
  -1   4   4  282.31    9.10
  -1  -4   4  285.43    9.19
  -1   4   3   24.53    2.19
  -1  -4   3   22.73    1.64
  -1  -4   3   22.51    1.80
   1   4  -3   21.86    2.06
  -1   4   2 2675.99   81.92
  -1  -4   2 2528.23   81.49
  -1  -4   1  363.26   13.00
  -1   4   1  437.11   13.35
   1   4  -1  389.93   13.02
   1  -4  -1  409.69   13.11
   1  -4   0 1079.29   31.16
   1  -4   0  989.83   31.08
   1  -4   0 1045.34   31.13
   1  -4   0 1058.19   31.17
   1   4   0 1034.36   31.12
   1   4   0  981.03   31.06
   1  -4   1  203.66    6.80
   1   4   1  191.85    6.84
   1   4   1  178.66    6.52
   1   4   1  196.62    6.63
   1   4   1  193.55    6.56
   1  -4   1  171.71    6.63
   1  -4   1  191.07    6.61
   1  -4   1  192.24    6.56
   1   4   1  201.59    6.71
   1   4   1  179.97    6.61
   1  -4   1  170.22    6.61
   1  -4   2  120.05    4.79
   1  -4   2  108.07    4.92
   1   4   2  119.32    4.76
   1   4   2  127.80    5.02
   1   4   2  122.74    4.85
   1  -4   2  128.38    4.81
   1   4   2  115.05    4.71
   1   4   2  116.29    4.74
   1  -4   2  115.07    4.73
   1  -4   2  119.76    4.92
   1  -4   3  606.19   21.45
   1   4   3  635.99   21.49
  -1   4  -3  616.72   21.15
   1  -4   3  658.56   21.69
   1   4   3  669.47   21.64
   1  -4   3  657.83   21.60
   1   4   3  700.63   21.81
   1   4   3  627.93   21.52
   1  -4   3  617.30   21.50
   1   4   4   46.69    3.21
   1  -4   4   48.54    3.20
   1  -4   4   42.20    2.98
   1   4   4   50.70    3.41
   1   4   4   51.36    3.30
   1  -4   4   52.96    3.33
   1  -4   4   49.64    3.32
   1  -4   4   47.84    2.02
   1  -4   4   43.45    1.99
   1   4   4   45.59    2.00
   1   4   4   44.33    2.00
  -1   4  -4   49.02    2.92
   1   4   5  434.20   14.63
   1  -4   5  445.98   14.59
   1   4   5  465.95   14.65
   1  -4   5  419.25   14.60
   1  -4   5  382.85   16.61
   1   4   5  440.69   16.68
   1   4   5  470.28   16.82
   1  -4   5  496.58   16.90
   1   4   5  498.89   17.14
   1  -4   5  505.93   17.07
  -1   4  -5  423.18   15.84
   1   4   6  277.71    9.40
   1  -4   6  274.40    9.38
   1   4   6  273.05   11.83
   1  -4   6  245.97   11.54
   1   4   6  287.75   11.89
   1  -4   6  306.94   12.05
   1  -4   6  286.78   11.94
   1   4   6  294.99   12.14
   1  -4   7   70.54    3.04
   1   4   7   72.09    3.21
   1   4   7   68.88    2.94
   1  -4   7   63.68    2.96
   1   4   7   76.78    3.31
   1  -4   7   72.63    3.24
   1  -4   7   65.35    5.23
   1   4   7   63.81    5.12
   1   4   7   75.73    3.17
   1  -4   7   63.23    2.86
   1   4   7   73.70    5.24
   1  -4   7   79.81    5.37
   1  -4   7   74.00    5.40
   1   4   7   85.75    5.74
   1  -4   8  120.03    4.72
   1   4   8  124.09    4.84
   1   4   8  118.45    4.56
   1   4   8  111.08    7.30
   1  -4   8  105.71    7.22
   1   4   8  129.96    7.49
   1  -4   8  113.41    7.36
   1  -4   8  120.44    7.29
   1   4   8  129.45    7.71
   1  -4   8  102.52    4.46
   1   4   8  121.07    4.78
   1   4   8  129.03    5.05
   1   4   8  130.32    5.00
   1  -4   8  124.83    4.96
   1  -4   9   17.10    1.59
   1   4   9   19.65    1.69
   1   4   9   18.82    1.50
   1  -4   9   12.80    1.14
   1  -4   9   15.86    2.75
   1   4   9   17.26    2.62
   1  -4   9   16.58    1.42
   1  -4   9   18.23    1.53
   1   4   9   17.71    1.50
   1   4   9   15.66    1.16
   1   4   9   14.88    2.72
   1  -4   9   19.61    2.98
   1   4   9   17.18    1.30
   1   4   9   19.48    1.69
   1  -4   9   17.35    1.31
   1  -4  10   33.62    1.97
   1   4  10   33.68    1.95
   1  -4  10   33.28    1.73
   1   4  10   33.17    1.89
   1   4  10   36.45    2.12
   1  -4  10   35.85    2.10
   1  -4  10   29.45    1.86
   1   4  10   34.09    1.66
   1  -4  10   36.43    1.96
   1  -4  11   14.77    0.89
   1   4  11   16.47    1.08
   1  -4  11   17.44    1.10
   1  -4  11   16.63    1.18
   1   4  11   16.83    1.17
   1   4  11   14.47    1.00
   1  -4  11   16.94    1.13
   1   4  11   16.97    1.12
   1   4  12  104.06    3.49
   1   4  12  107.10    3.50
   1  -4  12  103.50    3.53
  -1   5  12   41.18    1.65
  -1   5  12   42.66    1.67
  -1  -5  12   46.40    1.68
  -1  -5  12   44.51    1.68
  -1   5  12   40.83    1.67
  -1   5  11   51.81    2.23
  -1  -5  11   48.93    2.22
  -1  -5  11   47.00    1.99
  -1  -5  11   52.33    2.17
  -1   5  11   47.00    2.06
   1   5 -11   48.59    2.05
  -1   5  11   45.24    2.00
  -1  -5  10   81.24    3.27
   1  -5 -10   75.33    3.25
  -1   5  10   79.20    3.37
  -1   5  10   83.76    3.36
  -1   5  10   84.31    3.50
  -1  -5  10   84.14    3.54
  -1  -5   9   59.93    4.97
  -1   5   9   54.44    4.69
  -1  -5   9   55.54    4.88
  -1   5   9   63.39    5.05
  -1  -5   9   49.05    2.40
   1  -5  -9   47.49    2.54
  -1   5   9   50.09    2.54
  -1  -5   9   49.43    2.53
  -1  -5   9   53.52    2.72
  -1  -5   9   53.66    2.74
  -1   5   9   53.44    2.71
  -1   5   9   59.37    2.78
   1  -5  -9   44.58    2.36
  -1   5   9   45.37    4.31
  -1  -5   9   47.54    4.48
  -1   5   9   49.17    2.56
  -1   5   8   75.92    5.73
  -1  -5   8   73.89    5.71
   1   5  -8   59.79    4.84
  -1  -5   8   63.99    2.98
  -1   5   8   71.67    3.22
  -1   5   8   77.96    3.30
  -1  -5   8   75.74    3.30
  -1  -5   8   76.24    3.27
   1  -5  -8   60.40    2.95
  -1  -5   8   53.43    2.58
  -1  -5   8   70.74    5.30
  -1   5   8   63.54    5.00
  -1   5   8   67.30    3.18
  -1   5   8   62.73    3.07
   1  -5  -8   61.74    2.90
  -1   5   7    5.14    1.03
  -1  -5   7    4.43    0.76
  -1  -5   7    4.29    1.37
  -1   5   7    5.04    1.03
   1   5  -7    3.44    1.74
  -1   5   7    6.01    1.06
  -1  -5   7    5.56    1.07
  -1  -5   7    5.17    0.79
  -1   5   7    5.43    1.15
  -1   5   7    6.32    2.02
  -1  -5   7    7.35    2.49
  -1   5   7    4.45    2.20
  -1  -5   7    5.24    2.02
  -1  -5   7    5.22    1.06
  -1   5   7    7.56    1.15
   1  -5  -7    4.46    0.87
  -1   5   7    4.63    0.89
   1   5  -6   85.51    5.73
  -1  -5   6   79.59    4.85
  -1  -5   6   85.10    5.02
  -1   5   6  107.34    4.13
  -1  -5   6  118.85    4.24
  -1   5   6  102.09    5.80
  -1  -5   6  110.01    5.97
  -1  -5   6  121.28    6.63
  -1   5   6  117.02    6.51
  -1   5   5  217.04    8.61
  -1  -5   5  214.20    8.67
   1   5  -5  185.39    8.71
  -1  -5   5  177.84    7.94
  -1   5   4   90.30    4.12
  -1  -5   4   87.60    4.15
  -1  -5   4   73.18    3.78
   1   5  -4   77.28    4.28
  -1   5   4   80.22    4.36
  -1  -5   4   77.35    3.55
  -1  -5   3   71.65    3.56
  -1  -5   3   71.37    3.34
  -1   5   3   76.04    3.99
  -1  -5   2 1602.25   54.02
  -1   5   2 1746.98   54.48
  -1  -5   2 1770.06   53.96
   1   5  -1  532.63   18.30
   1  -5  -1  578.78   18.40
   1   5  -1  531.51   18.64
  -1  -5   1  532.79   18.48
   1  -5  -1  579.13   17.98
   1   5   0  731.23   23.06
   1   5   0  731.28   23.01
   1  -5   0  737.00   23.05
   1  -5   0  738.19   23.12
   1   5   0  706.78   22.99
   1   5   1  333.93   10.99
   1  -5   1  329.67   11.45
  -1   5  -1  323.35   11.16
   1   5   1  348.81   11.55
   1   5   1  355.48   11.72
   1  -5   1  316.02   11.49
   1   5   1  370.41   11.52
   1   5   1  362.28   11.43
   1   5   1  342.54   11.51
   1  -5   1  349.11   11.48
   1  -5   1  353.49   11.42
   1  -5   1  406.50   11.86
   1   5   2 3282.39  101.39
   1  -5   2 3159.87  101.36
   1   5   2 3408.58  101.52
   1  -5   2 3250.95  101.43
   1   5   2 3135.01  101.51
   1   5   2 3217.32  101.38
   1  -5   2 3364.39  101.41
   1   5   2 3406.98  101.55
  -1   5  -3  159.87    6.41
   1  -5   3  157.96    6.60
   1   5   3  161.00    6.62
   1   5   3  157.53    6.53
   1  -5   3  157.93    6.53
   1  -5   3  166.95    6.58
   1   5   3  165.77    6.62
   1  -5   3  164.20    6.60
   1   5   3  168.48    6.71
  -1   5  -4  527.97   17.94
   1  -5   4  507.79   18.16
   1   5   4  548.50   18.42
   1   5   4  496.28   16.63
   1   5   4  504.04   16.64
   1  -5   4  491.47   16.63
   1  -5   4  514.92   16.63
   1  -5   4  569.48   18.45
   1   5   4  568.98   18.47
   1  -5   4  562.30   18.48
   1   5   4  605.67   18.74
   1  -5   4  519.44   18.24
   1   5   4  537.47   18.33
  -1   5  -5   17.82    2.12
   1   5   5   14.25    2.20
   1  -5   5   13.67    2.09
   1  -5   5   14.94    2.18
   1   5   5   16.73    2.34
   1  -5   5   16.12    2.15
   1   5   5   16.88    2.21
   1  -5   5   15.53    1.13
   1   5   5   15.19    1.13
   1   5   5   13.42    1.13
   1  -5   5   14.43    1.12
   1  -5   6  564.76   19.21
   1   5   6  562.57   19.26
   1   5   6  614.50   19.43
   1  -5   6  604.03   19.39
   1   5   6  604.08   19.15
   1   5   6  625.99   22.07
   1  -5   6  623.16   22.14
   1   5   6  637.92   22.35
   1  -5   6  666.80   22.23
   1   5   6  577.51   21.97
   1  -5   6  582.48   21.98
   1   5   6  588.09   19.19
   1   5   7  156.09    5.66
   1   5   7  154.75    5.53
   1  -5   7  158.87    8.28
   1  -5   7  162.25    8.23
   1   5   7  163.34    8.46
   1   5   7  158.69    8.19
   1  -5   7  151.08    5.53
   1   5   7  147.83    5.61
   1  -5   7  158.42    5.73
   1   5   7  161.29    5.77
   1   5   7  147.00    8.21
   1  -5   7  131.83    7.95
  -1   5  -7  116.31    6.97
   1  -5   7  133.55    5.43
   1   5   7  137.39    5.35
   1  -5   8   18.57    2.79
   1   5   8   17.52    2.79
   1  -5   8   18.16    1.43
   1   5   8   16.70    1.69
   1   5   8   19.54    1.52
   1   5   8   18.50    1.66
   1   5   8   18.40    1.63
   1  -5   8   18.21    1.59
   1   5   8   12.69    2.63
   1  -5   8   10.23    2.47
   1   5   8   16.36    2.98
   1  -5   8   19.55    3.11
   1   5   8   17.64    1.23
   1  -5   9  249.55    8.75
   1   5   9  246.85    8.80
   1  -5   9  256.43    8.88
   1   5   9  231.48    8.56
   1   5   9  247.65    8.80
   1   5   9  257.98    9.02
   1  -5   9  240.28    8.51
   1  -5   9  267.13    9.00
   1   5   9  256.64    8.96
   1   5   9  233.82   11.83
   1   5   9  239.91   11.55
   1  -5  10  134.61    4.83
   1   5  10  134.18    4.86
   1  -5  10  131.47    4.86
   1  -5  10  124.42    4.55
   1   5  10  131.32    4.98
   1  -5  10  127.14    4.99
   1  -5  10  112.03    4.68
   1   5  10  129.54    4.83
   1   5  10  119.01    4.54
   1   5  11   17.69    1.16
   1  -5  11   16.48    1.15
   1   5  11   14.56    1.01
   1  -5  11   18.21    1.12
   1  -5  11   13.89    1.05
   1  -5  11   17.37    1.11
   1   5  11   15.96    1.04
   1   5  11   16.43    1.10
   1   5  12    0.23    0.24
   1  -5  12    0.25    0.22
  -1  -6  12    0.03    0.27
  -1   6  12    0.06    0.30
  -1  -6  12    0.11    0.29
  -1   6  12    0.18    0.32
  -1   6  12   -0.07    0.34
  -1  -6  11   29.78    1.47
   1   6 -11   25.89    1.30
  -1  -6  11   26.15    1.28
  -1   6  11   27.68    1.46
  -1  -6  11   28.41    1.49
  -1   6  11   25.85    1.36
  -1   6  11   27.15    1.43
  -1  -6  11   28.10    1.49
   1   6 -10    1.66    0.79
  -1  -6  10    1.02    0.60
   1  -6 -10    1.33    0.78
  -1   6  10    1.43    0.63
  -1  -6  10    2.37    0.84
  -1   6  10    1.23    0.77
  -1   6  10    1.81    0.71
  -1  -6   9    0.34    0.65
  -1  -6   9    1.16    1.68
  -1   6   9    1.14    1.59
  -1   6   9    0.87    1.33
  -1  -6   9    1.27    1.45
  -1   6   9   -0.04    0.67
  -1  -6   9    0.21    0.68
  -1   6   9    0.44    0.88
  -1  -6   9    0.64    0.93
   1  -6  -9    0.56    0.69
  -1   6   9    0.77    0.85
  -1  -6   9    1.03    0.96
  -1   6   9    0.43    0.90
  -1   6   9    1.66    1.47
  -1  -6   9    0.19    1.52
  -1   6   8  679.68   22.70
  -1  -6   8  681.18   22.77
   1   6  -8  501.88   21.10
  -1  -6   8  565.66   18.23
  -1  -6   8  638.89   18.44
  -1  -6   8  611.17   18.43
  -1   6   8  627.87   18.40
  -1   6   8  595.82   18.36
   1  -6  -8  517.73   18.19
  -1  -6   8  455.49   17.66
  -1  -6   8  602.47   21.70
  -1   6   8  567.23   21.35
  -1   6   8  547.33   18.33
  -1   6   8  529.84   18.27
   1  -6  -8  523.11   18.07
  -1   6   7  100.06    4.27
  -1  -6   7   85.05    3.74
  -1  -6   7   87.02    5.23
  -1   6   7   95.77    4.01
   1   6  -7   92.58    6.15
  -1  -6   7  118.52    4.34
  -1   6   7  121.77    4.35
  -1   6   7  119.77    4.34
  -1  -6   7  119.39    4.38
   1  -6  -7   94.99    4.10
  -1  -6   7  112.44    6.42
  -1   6   7  105.13    6.22
  -1   6   7  131.52    7.14
  -1  -6   7  121.72    6.98
  -1   6   7  104.13    4.24
  -1  -6   7  101.76    4.10
  -1  -6   6  325.69   10.46
  -1   6   6  314.12   10.41
  -1   6   6  307.78   12.42
  -1  -6   6  324.36   12.64
   1   6  -6  280.94   12.71
  -1   6   6  341.83   13.32
  -1  -6   6  349.21   13.51
  -1  -6   6  256.09   11.56
  -1  -6   6  247.92   11.55
  -1  -6   5  643.48   21.16
  -1   6   5  612.30   21.00
   1   6  -5  594.48   21.64
  -1   6   4    0.60    1.23
  -1  -6   4    0.84    1.19
  -1  -6   4    0.24    1.48
   1   6  -4    0.62    1.47
  -1  -6   4    0.55    1.02
  -1   6   4    0.21    1.79
  -1   6   4    0.30    0.30
  -1  -6   3  262.87    9.84
  -1   6   3  276.55   10.37
  -1   6   2  209.81    7.90
  -1  -6   2  217.22    7.38
   1   6  -1   59.32    2.51
   1  -6  -1   63.88    2.60
   1   6  -1   55.44    2.91
  -1  -6   1   66.95    2.73
  -1  -6   1   57.96    2.80
   1  -6   0   91.69    3.46
   1  -6   0   96.06    3.46
   1   6   0   95.17    3.42
   1   6   0   84.76    3.63
   1  -6   0   89.42    3.43
  -1  -6   0   97.58    3.54
   1  -6   1  104.30    4.29
  -1   6  -1  106.62    4.06
   1   6   1  118.54    4.48
   1   6   1  117.87    4.62
   1   6   1  122.55    4.20
   1   6   1  106.55    4.28
   1  -6   1  120.33    4.19
   1  -6   1  122.33    4.27
   1   6   1  127.64    4.31
  -1  -6  -1  115.40    3.97
   1  -6   2    3.25    0.80
   1   6   2    4.53    0.93
   1   6   2    3.20    1.20
   1   6   2    2.85    0.83
   1   6   2    4.33    0.85
   1  -6   2    3.29    0.79
  -1  -6  -2    3.07    0.36
   1   6   3  494.26   17.27
   1  -6   3  482.33   17.22
  -1   6  -3  480.36   17.22
   1   6   3  532.43   17.49
   1  -6   3  527.06   17.32
   1  -6   3  511.98   17.34
   1   6   3  519.80   17.33
   1  -6   3  486.55   17.49
   1   6   3  520.00   17.53
   1  -6   4   35.12    1.66
   1   6   4   36.39    1.70
   1  -6   4   38.92    2.79
   1   6   4   34.99    2.77
  -1   6  -4   36.57    2.78
   1  -6   4   42.99    2.92
   1  -6   4   39.73    2.90
   1   6   4   40.45    2.84
   1   6   4   39.13    2.92
   1   6   4   39.23    3.02
   1  -6   4   36.38    2.90
   1  -6   5  548.06   18.18
   1   6   5  557.66   18.21
   1   6   5  567.65   20.31
   1  -6   5  520.70   20.19
   1  -6   5  534.08   20.09
   1  -6   5  603.52   20.48
   1  -6   5  607.16   20.36
   1   6   5  600.53   20.39
   1   6   5  608.43   20.60
  -1   6  -5  548.23   19.80
   1  -6   6    0.99    0.69
   1   6   6    1.59    0.75
   1  -6   6    0.68    1.34
   1   6   6    0.56    1.45
   1  -6   6    0.68    0.58
   1   6   6    1.40    0.94
   1   6   6    1.06    0.81
   1  -6   6    0.99    1.37
   1   6   6    0.73    1.63
   1  -6   6    0.55    1.36
   1   6   6    1.11    1.44
   1   6   6    1.49    0.91
   1  -6   6    0.84    0.47
   1   6   7   53.22    4.45
   1   6   7   54.36    4.32
   1  -6   7   54.32    4.31
   1  -6   7   52.17    4.39
   1  -6   7   46.34    2.32
   1   6   7   45.41    2.50
  -1   6  -7   34.30    3.48
   1   6   7   47.41    2.50
   1  -6   7   50.97    2.51
   1   6   7   49.27    2.44
   1   6   7   50.02    2.50
   1  -6   7   38.86    3.96
   1   6   7   46.16    4.20
   1   6   8   20.18    2.82
   1  -6   8   19.53    2.78
   1  -6   8   19.34    1.46
   1   6   8   20.28    1.77
   1  -6   8   17.07    1.25
   1   6   8   18.52    1.68
   1   6   8   19.17    1.63
   1  -6   8   18.35    1.58
   1   6   8   20.25    1.56
   1   6   8   17.59    1.63
   1  -6   8   19.40    2.95
   1   6   8   19.38    3.09
   1   6   8   16.41    1.20
   1   6   9  113.31    4.59
   1   6   9  116.56    4.46
   1  -6   9  121.36    4.72
   1   6   9  122.48    4.80
   1   6   9  117.76    4.77
   1   6   9  129.74    5.02
   1  -6   9  109.66    4.42
   1  -6   9  128.47    4.83
   1   6   9  121.52    4.76
   1   6   9  121.92    4.86
   1  -6   9  126.34    4.91
   1   6  10    0.11    0.75
   1  -6  10    0.91    0.78
   1  -6  10   -0.16    0.95
   1  -6  10   -0.13    0.75
   1   6  10    0.16    0.68
   1   6  10    0.12    0.59
   1  -6  10    0.29    0.73
   1   6  10    0.63    0.77
   1  -6  10   -0.06    0.48
   1   6  10    1.02    0.94
   1   6  10    0.21    0.70
   1   6  11   57.31    2.41
   1   6  11   55.30    2.31
   1  -6  11   63.04    2.37
   1   6  11   55.36    2.33
   1  -6  11   51.59    2.27
   1   6  11   56.60    2.33
   1   6  11   54.81    2.28
   1  -6  11   61.68    2.36
  -1  -7  12    9.72    0.59
  -1   7  12   10.51    0.60
  -1   7  12   10.37    0.61
  -1   7  12    9.40    0.57
  -1  -7  12   10.03    0.56
  -1  -7  11    0.60    0.52
  -1  -7  11    0.66    0.53
  -1   7  11    1.22    0.52
  -1   7  11    0.70    0.52
  -1   7  10   16.77    1.24
  -1  -7  10   19.41    1.38
  -1   7  10   18.92    1.37
   1   7 -10   18.00    1.29
  -1  -7  10   17.15    1.14
  -1  -7  10   19.66    1.33
  -1   7  10   18.40    1.33
  -1   7  10   17.95    1.32
   1  -7 -10   15.73    1.30
  -1  -7   9  241.61    8.31
   1  -7  -9  219.58    8.28
  -1   7   9  239.72    8.56
  -1   7   9  244.36    8.58
  -1   7   9  250.81    8.59
  -1  -7   9  262.80    8.71
  -1  -7   9  255.91    8.65
  -1  -7   9  244.64    8.59
  -1   7   9  224.67    8.48
  -1  -7   9  251.62   11.49
  -1   7   9  243.40   11.16
  -1  -7   9  270.20   11.89
  -1   7   9  247.25   11.44
  -1   7   9  270.09   11.87
  -1  -7   9  249.69   11.72
   1  -7  -9  217.59    8.37
  -1  -7   8  266.63   11.50
  -1   7   8  254.61   11.34
  -1  -7   8  219.55    7.68
   1   7  -8  208.47   10.57
  -1  -7   8  226.31    7.90
  -1  -7   8  250.06    8.09
  -1  -7   8  244.99    8.03
  -1   7   8  227.93    7.95
  -1   7   8  241.92    8.00
   1  -7  -8  203.58    7.89
  -1  -7   8  181.28    7.38
  -1   7   8  218.35   10.42
  -1  -7   8  253.74   10.97
  -1   7   8  227.73    8.06
  -1   7   8  211.89    7.97
   1  -7  -8  205.62    7.79
  -1   7   7  189.79    7.02
  -1  -7   7  162.35    6.44
  -1  -7   7  159.20    8.20
  -1   7   7  170.44    6.65
   1   7  -7  198.71    9.74
  -1   7   7  213.62    7.00
  -1   7   7  213.66    6.99
  -1  -7   7  212.04    7.03
  -1  -7   7  207.02    7.01
   1  -7  -7  178.88    6.86
  -1  -7   7  219.57   10.22
  -1   7   7  232.46   10.15
  -1  -7   7  182.91    6.83
  -1   7   7  187.48    6.90
  -1   7   7  194.65    9.22
  -1  -7   7  206.15    9.43
   1   7  -6   -0.32    1.57
  -1  -7   6   -0.21    1.08
  -1   7   6    0.44    0.75
  -1  -7   6    0.20    0.73
  -1   7   6    1.87    1.84
  -1  -7   6    1.14    1.71
  -1  -7   6    0.63    1.42
  -1   7   6    0.12    1.34
  -1  -7   5  267.17   10.58
   1   7  -5  255.42   11.50
  -1   7   5  279.61   10.86
  -1  -7   5  275.55   10.84
  -1  -7   4  210.77    8.79
  -1   7   4  227.03    9.59
  -1  -7   4  216.71    8.97
  -1  -7   4  239.06    9.02
  -1   7   4  230.14    8.91
  -1   7   3   18.67    2.28
  -1  -7   3   22.74    2.05
  -1  -7   2   10.43    1.13
  -1   7   2    8.84    1.50
  -1  -7   2    7.52    1.25
   1   7  -2    8.63    1.51
  -1  -7   1  900.85   30.07
   1   7  -1  883.99   30.17
   1   7  -1  880.05   29.56
   1  -7  -1  943.62   29.67
  -1  -7   0   20.07    1.23
   1  -7   0   18.25    1.20
   1   7   0   19.48    1.14
   1   7   1   97.74    3.86
   1   7   1   95.82    4.00
  -1   7  -1   84.35    3.40
  -1  -7  -1   92.20    3.27
   1  -7   1   63.72    3.37
   1   7   1   98.24    3.50
   1  -7   1   94.97    3.47
   1  -7   1   92.90    3.38
   1   7   1   95.61    3.40
   1  -7   1   68.33    3.39
   1  -7   2   34.10    2.28
   1   7   2   35.37    2.30
   1   7   2   40.34    2.29
  -1  -7  -2   31.88    1.43
   1  -7   2   45.21    2.62
   1   7   2   39.74    2.07
   1   7   2   41.80    2.17
   1  -7   2   40.98    2.09
   1  -7   2   38.12    2.06
  -1   7  -3   14.17    1.92
   1   7   3   16.31    1.63
   1  -7   3   15.67    1.59
   1   7   3   18.04    2.01
   1  -7   3   17.45    1.63
   1   7   3   16.91    1.70
   1  -7   3   17.38    1.74
   1   7   3   15.84    1.69
  -1   7  -4  784.15   26.61
   1  -7   4  774.39   25.02
   1   7   4  763.77   25.06
   1  -7   4  783.24   26.59
   1   7   4  788.76   26.64
   1   7   4  832.23   27.10
   1  -7   4  804.13   27.04
   1  -7   4  817.46   26.73
   1  -7   4  817.17   26.69
   1   7   4  842.21   26.90
   1   7   4  793.02   26.73
  -1   7  -5  135.73    6.48
   1  -7   5  128.79    6.54
   1   7   5  126.49    6.49
   1  -7   5  134.72    6.75
   1   7   5  135.08    4.93
   1  -7   5  132.22    4.85
   1  -7   5  148.23    6.75
   1   7   5  139.50    6.81
   1  -7   5  144.22    6.60
   1   7   5  129.48    6.50
   1   7   6    0.90    0.70
   1  -7   6    0.26    1.16
   1   7   6   -0.54    1.30
   1  -7   6    0.84    0.71
   1  -7   6    0.35    0.56
   1   7   6    0.14    0.87
   1   7   6    0.26    0.91
   1   7   6    0.49    0.97
   1  -7   6    0.41    1.29
   1  -7   6    0.94    1.30
   1   7   6   -0.29    1.39
   1   7   6    0.81    1.37
   1   7   6    0.21    0.90
   1   7   6    0.06    0.87
   1  -7   7  251.41   12.37
   1   7   7  272.54   12.60
   1   7   7  285.86    9.84
   1  -7   7  296.99   12.53
   1   7   7  307.91   12.70
   1   7   7  321.52   13.10
   1  -7   7  292.90   12.71
   1  -7   7  286.98    9.86
   1   7   7  280.18    9.91
  -1   7  -7  235.84   11.82
   1   7   7  276.12   10.04
   1   7   7  296.40   10.01
   1  -7   7  301.22   10.01
   1   7   7  298.90   10.08
   1  -7   8    2.19    0.82
   1  -7   8    1.99    0.83
   1   7   8    2.30    1.27
   1  -7   8    1.39    0.67
   1   7   8    1.52    1.04
   1   7   8    1.63    0.80
   1  -7   8    1.25    0.81
   1   7   8    1.37    0.92
   1  -7   8    1.60    0.91
   1  -7   8    1.03    1.28
   1   7   8    1.21    1.45
   1   7   8    1.37    0.94
   1   7   8    1.64    1.66
   1  -7   8    2.50    1.67
   1   7   8    2.27    1.19
   1   7   9    2.53    0.72
   1  -7   9    2.83    0.86
   1   7   9    2.17    1.23
   1   7   9    2.53    0.96
   1   7   9    1.24    1.03
   1  -7   9    2.51    0.62
   1   7   9    2.10    0.79
   1  -7   9    1.50    0.82
   1  -7   9    2.36    0.90
   1   7   9    1.47    0.90
   1   7   9    2.77    0.88
   1  -7  10    9.75    1.02
   1   7  10    8.42    0.93
   1  -7  10   10.88    1.03
   1   7  10    9.82    1.18
   1   7  10    9.34    1.06
   1  -7  10   10.09    1.08
   1  -7  10    8.71    1.15
   1   7  10    9.90    0.91
   1   7  10    9.61    1.06
   1  -7  11   11.04    0.84
   1  -7  11   13.09    0.85
   1   7  11   11.52    0.87
   1   7  11   11.81    0.88
   1   7  11   12.32    0.89
   1  -7  11   12.19    0.92
   1  -7  11   11.47    0.93
   1   7  11   11.43    0.92
  -1   8  12   13.34    0.68
  -1  -8  12   13.79    0.69
  -1   8  12   14.80    0.70
  -1  -8  11    2.50    0.54
  -1   8  11    2.25    0.52
  -1   8  11    1.65    0.53
  -1  -8  11    2.14    0.53
  -1   8  11    1.58    0.52
  -1   8  10    1.62    0.75
   1   8 -10    0.54    0.63
  -1  -8  10    1.38    0.52
  -1  -8  10    0.92    0.61
  -1  -8  10    1.70    0.71
  -1   8  10    0.49    0.67
   1  -8 -10    0.86    0.78
  -1   8  10    0.43    0.52
  -1   8  10    1.42    0.71
   1   8  -9   -0.22    0.81
  -1  -8   9   -0.18    0.62
   1  -8  -9   -0.10    0.71
  -1   8   9    0.17    0.82
  -1  -8   9    0.37    0.82
  -1   8   9   -0.12    0.81
  -1   8   9   -0.20    0.65
  -1   8   9    0.21    0.90
  -1  -8   9   -0.40    0.81
  -1   8   9    1.27    0.80
   1  -8  -9   -0.04    0.70
  -1   8   8   87.37    5.94
  -1  -8   8   96.59    6.13
  -1  -8   8   81.66    3.31
  -1  -8   8   86.66    5.71
  -1   8   8   85.61    5.60
  -1  -8   8   82.21    3.52
  -1   8   8   82.56    3.53
  -1   8   8   88.04    3.59
  -1  -8   8   91.48    3.62
  -1  -8   8   88.99    3.63
  -1  -8   8   66.34    3.12
   1  -8  -8   73.44    3.56
   1   8  -8   78.32    5.76
  -1   8   8   82.78    3.70
   1  -8  -8   75.64    3.47
  -1   8   8   78.45    3.64
  -1   8   7   19.94    1.66
  -1  -8   7   16.25    1.23
  -1  -8   7   17.68    2.34
  -1  -8   7   21.65    3.06
  -1   8   7   22.34    3.10
  -1  -8   7   24.44    2.91
  -1   8   7   16.87    2.48
   1   8  -7   15.79    2.74
  -1   8   7   17.22    1.46
   1  -8  -7   17.49    1.51
  -1   8   7   21.49    1.57
  -1  -8   7   20.16    1.52
  -1  -8   7   22.82    1.58
  -1   8   7   21.50    1.51
  -1   8   7   20.58    1.79
  -1  -8   7   18.07    1.36
  -1   8   7   18.22    1.65
  -1  -8   6    0.10    0.67
  -1   8   6    0.86    0.74
  -1   8   6   -0.04    0.91
  -1   8   6    0.28    1.67
  -1   8   6    1.09    1.32
  -1  -8   6    0.14    1.58
  -1  -8   6    1.24    1.32
   1   8  -6   -0.50    1.61
  -1  -8   6    0.16    0.46
  -1   8   6    0.21    0.88
  -1   8   6    0.54    0.79
  -1  -8   6   -0.23    1.26
  -1  -8   6   -0.23    0.69
  -1   8   6    0.85    0.72
   1  -8  -6    0.08    0.68
  -1  -8   5   78.71    4.44
  -1   8   5   81.11    4.45
  -1  -8   5   78.56    4.72
   1   8  -5   76.60    5.28
  -1  -8   5   69.19    3.01
  -1  -8   5   81.27    4.44
  -1  -8   5   76.62    4.77
  -1   8   4   12.15    2.24
  -1  -8   4   14.57    1.83
  -1   8   4   12.23    1.68
  -1  -8   4   11.12    1.62
  -1  -8   4   11.28    1.90
  -1  -8   3   57.29    3.31
  -1   8   3   58.71    3.69
  -1   8   3   49.05    2.89
  -1  -8   3   51.48    2.88
  -1   8   2  377.18   11.78
  -1  -8   2  342.35   11.22
  -1  -8   2  370.67   11.12
   1   8  -2  328.10   11.50
  -1  -8   1   16.53    1.32
   1  -8  -1   16.92    1.13
   1  -8  -1   16.64    1.04
   1   8  -1   16.03    0.99
   1   8  -1   15.03    1.65
   1  -8   0  600.98   19.51
  -1  -8   0  723.53   19.93
   1   8   0  525.41   19.39
   1   8   0  651.53   20.51
  -1   8   0  707.09   20.12
   1   8   0  605.58   20.00
   1   8   1  363.67   11.06
   1  -8   1  323.30   11.01
  -1  -8  -1  356.24   10.92
   1   8   1  355.43   10.94
   1  -8   1  352.67   10.94
   1  -8   1  323.64   11.32
  -1   8  -1  315.38   11.10
   1   8   1  330.42   11.54
   1   8   1  358.95   11.64
  -1  -8  -2   16.13    0.90
   1   8   2   20.62    1.39
   1  -8   2   16.61    1.36
   1  -8   2   19.18    1.35
   1   8   2   16.93    1.37
   1  -8   2   20.32    1.87
   1   8   2   18.19    1.65
   1   8   3    2.43    1.01
   1  -8   3    2.80    1.02
  -1   8  -3    2.63    1.48
   1   8   3    2.02    1.38
   1  -8   3    2.81    0.96
   1   8   3    2.96    0.96
   1   8   4   24.59    2.16
   1  -8   4   23.04    2.07
  -1   8  -4   23.90    2.52
   1   8   4   22.67    1.22
   1  -8   4   21.54    1.18
   1   8   4   26.50    2.66
   1  -8   4   24.22    2.57
   1   8   4   21.69    2.06
   1   8   4   22.94    2.16
   1  -8   4   24.67    2.13
   1  -8   4   23.56    2.13
   1  -8   5   54.67    3.68
   1   8   5   51.57    3.66
   1  -8   5   56.43    2.38
   1   8   5   53.62    2.39
  -1   8  -5   51.64    3.85
   1  -8   5   60.81    3.76
   1   8   5   63.51    4.00
   1  -8   5   58.85    3.81
   1   8   5   53.28    3.64
   1   8   5   56.29    4.14
   1  -8   5   58.81    4.11
   1  -8   6    1.46    0.65
   1  -8   6    0.53    0.56
   1   8   6    0.54    0.94
   1   8   6    0.47    0.83
   1   8   6    0.96    0.99
   1   8   6    0.54    0.86
   1   8   6    1.12    0.67
   1  -8   6    0.62    0.63
   1  -8   6    0.26    1.10
   1   8   6    1.45    1.33
   1   8   6    0.46    0.91
   1  -8   6    0.53    1.30
   1   8   6   -0.52    1.48
   1   8   6    0.98    1.38
   1  -8   6    1.82    1.36
   1   8   7   16.29    1.42
   1  -8   7   16.88    1.35
   1  -8   7   20.34    2.60
   1   8   7   19.86    2.61
   1  -8   7   15.70    1.29
   1   8   7   17.48    1.60
   1  -8   7   14.13    1.24
   1   8   7   15.72    1.67
   1   8   7   13.87    1.46
  -1   8  -7   12.04    2.29
   1   8   7   13.68    1.93
   1   8   7   14.81    2.55
   1  -8   7   16.71    2.55
   1   8   7   14.18    2.46
   1  -8   7   11.90    2.28
   1   8   8  282.60   10.00
   1  -8   8  287.44   10.04
   1   8   8  279.50   10.05
   1  -8   8  290.10   10.07
   1   8   8  274.08   12.87
   1  -8   8  270.73   12.75
   1  -8   8  281.46   12.66
   1   8   8  292.31   12.77
   1   8   8  306.92   10.23
   1  -8   8  301.15   10.16
   1   8   8  286.14   10.20
   1   8   8  282.49    9.90
   1   8   8  290.85   10.05
   1  -8   8  306.13   10.11
   1   8   8  305.22   10.47
   1  -8   9    1.03    0.75
   1   8   9    0.22    0.70
   1   8   9    0.21    0.85
   1   8   9    1.14    1.15
   1  -8   9    0.47    0.74
   1   8   9   -0.04    0.81
   1  -8   9    0.61    0.76
   1   8   9    0.45    0.67
   1  -8   9    1.13    0.77
   1   8   9    0.29    0.81
   1   8   9    0.38    1.00
   1   8  10    2.56    0.93
   1  -8  10    2.15    0.72
   1   8  10    2.20    0.73
   1  -8  10    1.74    0.70
   1   8  10    2.58    0.67
   1  -8  10    2.33    0.69
   1   8  10    2.34    0.65
   1  -8  10    2.72    0.76
   1   8  10    2.51    0.80
   1  -8  11    6.90    0.72
   1  -8  11    7.36    0.67
   1   8  11    6.72    0.68
   1  -8  11    6.01    0.70
   1  -8  11    7.00    0.78
   1   8  11    6.62    0.68
   1  -8  11    7.09    0.64
  -1  -9  12   15.05    0.71
  -1   9  12   16.30    0.72
  -1   9  12   17.15    0.72
  -1  -9  11    5.60    0.58
   1  -9 -11    3.60    0.54
  -1   9  11    4.15    0.58
  -1  -9  11    4.25    0.60
  -1   9  11    4.63    0.62
   1  -9 -10    2.34    0.87
  -1  -9  10    2.47    0.68
  -1   9  10    2.18    0.60
  -1   9  10    2.81    0.71
  -1   9  10    2.78    0.74
   1  -9 -10    2.59    0.59
  -1   9  10    2.00    0.76
   1  -9  -9   31.35    1.89
   1  -9  -9   29.38    1.77
  -1   9   9   28.91    1.90
  -1  -9   9   33.60    1.92
  -1   9   9   36.71    1.94
  -1  -9   9   34.20    1.87
  -1   9   9   34.38    2.00
   1   9  -9   32.47    1.81
  -1   9   9   26.29    1.76
   1  -9  -8  102.69    4.33
  -1   9   8  100.28    4.43
  -1   9   8  119.81    4.37
  -1  -9   8  115.88    4.37
  -1   9   8  111.80    4.29
  -1  -9   8  118.25    4.38
  -1  -9   8   92.86    3.91
  -1   9   8  106.79    6.39
  -1  -9   8  117.62    6.70
  -1   9   8  106.62    4.48
   1   9  -8  108.36    4.25
  -1  -9   8   76.23    5.39
  -1   9   8  121.76    6.88
  -1  -9   8  122.93    6.95
  -1  -9   8  118.14    7.04
  -1   9   8  116.89    6.76
   1   9  -8   97.23    6.78
  -1  -9   8   91.10    3.82
  -1  -9   8  110.42    4.35
  -1   9   7  146.94    5.51
  -1   9   7  152.50    7.49
  -1  -9   7  150.02    7.58
  -1  -9   7  122.18    4.92
  -1  -9   7  137.62    5.28
  -1   9   7  141.14    5.58
  -1   9   7  136.61    5.33
  -1   9   7  156.68    5.32
  -1  -9   7  152.48    5.32
  -1   9   7  147.12    5.26
  -1  -9   7  158.32    5.36
  -1  -9   7  127.27    6.93
  -1   9   7  165.34    8.05
  -1  -9   7  156.14    8.04
   1   9  -7  143.28    8.17
  -1   9   7  127.15    5.08
  -1  -9   7  115.89    4.83
   1  -9  -7  127.28    5.39
  -1   9   6   17.05    1.47
  -1   9   6   17.37    1.47
  -1  -9   6   16.68    1.15
   1  -9  -6   15.29    1.42
  -1   9   6   17.14    2.64
   1   9  -6   19.57    2.93
  -1   9   6   14.05    1.21
  -1  -9   6   16.01    1.20
  -1   9   6   16.54    1.42
  -1   9   6   16.73    1.32
  -1   9   6   19.17    1.28
  -1  -9   6   13.90    1.23
  -1  -9   6   18.89    1.32
  -1  -9   6   16.51    2.29
  -1  -9   6   14.89    2.41
  -1  -9   6   15.31    2.20
  -1   9   6   18.52    2.25
  -1  -9   5    9.23    1.68
  -1   9   5   10.77    1.94
  -1   9   5    5.67    1.42
  -1  -9   5    5.80    1.72
  -1  -9   5    7.08    0.82
  -1   9   5    7.09    0.87
  -1  -9   5    9.78    1.77
  -1  -9   5    8.61    2.02
   1   9  -5    5.22    2.10
  -1   9   4  703.23   23.87
  -1  -9   4  691.41   23.83
  -1   9   4  739.37   25.14
  -1  -9   4  713.55   24.50
  -1   9   3  347.31   12.39
  -1  -9   3  335.92   11.82
  -1  -9   3  347.07   11.70
  -1  -9   3  296.80   11.03
  -1   9   3  284.75   10.98
  -1  -9   2   12.71    1.45
  -1   9   2   12.81    1.80
   1   9  -2   10.83    1.88
   1  -9  -1   15.59    1.15
  -1  -9   1   14.76    1.34
   1   9   0   11.21    0.95
   1  -9   0   11.20    0.91
  -1  -9   0   19.19    1.29
   1  -9   0   16.30    1.26
   1   9   0   16.33    2.11
  -1   9   0   19.88    1.46
   1   9   1  441.12   14.85
   1  -9   1  432.44   14.76
   1   9   1  454.18   14.78
  -1  -9  -1  485.82   14.88
   1   9   1  449.21   15.49
   1   9   1  480.53   15.63
  -1   9  -1  442.51   15.12
   1   9   2  216.39    7.65
   1   9   2  223.82    7.76
   1  -9   2  217.66    7.65
   1  -9   2  221.49    7.74
   1   9   2  189.90    7.93
   1  -9   2  207.82    8.29
   1   9   2  225.41    8.29
   1   9   3  100.90    4.43
   1  -9   3  104.19    4.43
   1   9   3  100.88    4.50
   1  -9   3   96.73    4.47
   1   9   3  105.23    5.13
  -1   9  -3  103.45    5.03
   1   9   3   94.61    4.64
   1  -9   4  824.12   26.00
   1   9   4  809.14   26.01
   1   9   4  743.46   27.48
   1  -9   4  708.65   27.37
   1  -9   4  821.72   27.58
   1   9   4  848.28   27.59
   1  -9   4  846.00   27.63
   1   9   4  881.28   27.77
   1   9   4  899.65   28.52
   1  -9   4  856.70   28.46
  -1   9  -4  856.95   28.10
   1  -9   5   19.06    1.21
   1   9   5   21.61    1.27
   1   9   5   16.94    2.16
   1  -9   5   17.25    2.19
  -1   9  -5   18.73    2.52
   1  -9   5   23.89    2.78
   1   9   5   22.95    2.78
   1  -9   5   23.09    2.28
   1   9   5   22.22    2.28
   1  -9   5   19.71    2.13
   1   9   5   23.42    2.42
   1  -9   6   70.47    4.91
   1   9   6   86.99    5.24
   1   9   6   81.70    3.45
   1  -9   6   90.23    5.66
   1  -9   6   87.60    3.49
   1   9   6   81.65    3.43
   1  -9   6   86.55    3.50
   1   9   6   80.22    3.55
  -1   9  -6   83.20    5.32
   1  -9   6   87.67    3.47
   1   9   6   90.29    3.53
   1   9   6   81.09    3.62
   1   9   6   88.40    5.34
   1  -9   6   97.35    5.31
   1  -9   6   87.98    5.22
   1   9   6   92.47    5.30
   1   9   6   85.76    3.69
   1   9   6   85.61    3.41
   1  -9   7  362.91   14.97
   1   9   7  380.36   14.99
   1   9   7  373.23   15.18
   1  -9   7  374.70   14.90
   1  -9   7  373.70   12.43
   1  -9   7  376.15   12.45
   1   9   7  363.51   12.44
   1   9   7  364.53   12.61
   1   9   7  392.71   12.50
   1  -9   7  385.34   12.46
   1  -9   7  369.60   12.37
   1   9   7  316.38   13.76
   1   9   7  378.36   12.40
   1   9   7  360.17   12.36
   1   9   8  169.74    6.42
   1  -9   8  180.59    6.49
   1  -9   8  174.70    6.49
   1   9   8  170.73    6.49
   1  -9   8  180.09    8.82
   1   9   8  164.96    8.58
   1  -9   8  151.13    8.67
   1   9   8  170.75    8.95
   1   9   8  175.83    6.51
   1  -9   8  184.55    6.53
   1   9   8  169.80    6.60
   1   9   8  170.15    6.32
   1  -9   8  186.84    6.45
   1   9   8  174.99    6.40
   1   9   8  185.56    6.89
   1  -9   9   58.94    2.80
   1   9   9   60.35    2.84
   1   9   9   58.95    2.66
   1  -9   9   61.48    2.71
   1   9   9   56.12    2.57
   1   9   9   60.08    2.88
   1   9   9   66.01    3.07
   1  -9   9   59.21    2.75
   1  -9   9   57.03    2.74
   1   9   9   59.28    2.79
   1   9  10    3.27    0.88
   1  -9  10    2.82    0.75
   1   9  10    3.21    0.70
   1  -9  10    3.33    0.65
   1  -9  10    2.57    0.73
   1   9  10    3.35    0.82
   1   9  10    3.12    0.68
   1  -9  11   43.70    1.60
   1  -9  11   42.38    1.60
   1   9  11   42.61    1.80
   1  -9  11   39.23    1.82
   1  -9  11   43.63    1.80
   1   9  11   41.27    1.72
   1  -9  11   37.22    1.73
  -1 -10  11   76.29    2.50
  -1  10  11   73.21    2.65
  -1  10  11   67.67    2.57
  -1 -10  11   70.68    2.63
  -1  10  10   37.18    1.87
  -1  10  10   33.85    1.78
  -1 -10  10   39.28    1.81
  -1 -10  10   39.11    1.78
  -1  10  10   34.85    1.74
   1 -10 -10   29.43    1.64
   1 -10 -10   30.67    1.87
  -1 -10   9   16.46    1.23
  -1  10   9   10.80    1.11
  -1 -10   9   14.00    1.21
  -1  10   9   13.14    1.16
  -1  10   9   11.24    1.28
   1 -10  -9   12.69    1.20
  -1  10   9   13.63    1.35
   1 -10  -9   12.53    1.26
  -1  10   8   25.06    1.85
  -1 -10   8   23.66    1.61
  -1  10   8   22.35    1.56
  -1  10   8   23.67    1.58
  -1 -10   8   25.60    1.61
  -1  10   8   21.65    1.79
  -1  10   8   20.98    2.64
  -1 -10   8   21.46    2.82
  -1  10   8   20.98    1.73
   1 -10  -8   20.92    1.67
  -1 -10   8   20.70    1.42
   1  10  -8   24.58    1.59
  -1 -10   8   19.18    2.49
  -1 -10   8   23.07    1.50
  -1 -10   8   20.93    1.40
  -1 -10   8   18.99    1.35
  -1 -10   8   24.97    2.95
  -1  10   8   22.37    2.82
  -1  10   8   23.66    3.00
  -1 -10   8   29.01    3.21
   1  10  -8   21.27    3.17
   1 -10  -7   15.83    1.51
  -1  10   7   17.13    1.61
  -1 -10   7   14.93    1.24
  -1  10   7   16.17    1.41
  -1 -10   7   15.84    1.28
   1  10  -7   17.89    1.36
  -1 -10   7   13.00    2.28
   1  10  -7   15.19    2.93
  -1  10   7   17.01    1.58
  -1 -10   7   15.41    1.29
  -1  10   7   16.65    1.74
  -1 -10   7   16.56    2.54
  -1 -10   7   17.58    2.44
  -1  10   7   16.07    2.36
  -1  10   7   19.05    1.38
  -1  10   7   17.20    1.35
  -1 -10   7   17.54    1.31
  -1 -10   7   16.89    1.34
  -1  10   7   21.28    2.88
  -1  10   6    0.28    0.65
  -1 -10   6    0.87    0.67
  -1 -10   6    0.39    1.34
  -1  10   6   -0.12    1.22
  -1 -10   6    0.47    1.26
  -1  10   6   -0.41    1.45
  -1  10   6   -0.17    0.77
  -1 -10   6    0.54    0.75
  -1  10   6    0.60    0.95
   1 -10  -6    0.48    1.08
  -1 -10   6    0.39    0.61
  -1  10   6    0.09    0.65
  -1  10   6    0.30    0.88
   1  10  -6    1.50    1.78
   1 -10  -6    0.68    0.99
  -1  10   6   -0.04    0.96
  -1 -10   6    0.20    0.48
  -1  10   6   -0.09    1.03
  -1 -10   6    0.32    0.72
  -1  10   6    0.13    0.81
  -1 -10   6    0.79    1.43
   1  10  -5  303.81   13.04
  -1 -10   5  298.50   11.93
  -1 -10   5  246.93    9.45
  -1  10   5  260.57    9.48
  -1 -10   5  305.85    9.53
  -1  10   5  284.72    9.50
  -1 -10   5  322.68   11.31
  -1  10   5  341.30   11.41
  -1 -10   5  330.19   11.90
  -1 -10   5  271.41   11.67
  -1  10   5  322.83   11.89
  -1  10   4  248.00   10.56
  -1  10   4  249.78    9.24
  -1 -10   4  244.61    9.23
  -1 -10   4  228.19    9.34
  -1 -10   4  238.94   10.00
  -1 -10   3    3.11    1.24
  -1  10   3    2.19    1.63
  -1  10   3    3.04    0.93
  -1 -10   3    2.95    0.89
  -1 -10   2   48.85    2.69
   1 -10  -2   45.02    2.05
  -1  10   2   31.16    1.89
  -1 -10   2   33.55    1.91
   1  10  -2   43.94    3.20
   1 -10  -1 1131.39   32.30
  -1 -10   1 1171.64   32.80
   1  10  -1  911.99   31.66
   1 -10  -1 1037.63   31.71
   1  10  -1 1015.43   31.70
   1  10  -1  871.34   32.82
   1  10   0  671.55   17.34
  -1 -10   0  700.99   16.52
   1  10   1   19.62    2.17
   1  10   1   17.63    1.87
  -1 -10  -1   19.53    1.31
   1  10   2   63.94    2.91
   1 -10   2   67.30    3.03
   1 -10   2   67.25    2.94
   1  10   2   72.46    3.08
   1  10   2   73.62    3.75
   1 -10   2   64.22    3.66
   1  10   3  363.55   12.60
   1  10   3  347.67   12.44
   1 -10   3  359.51   12.46
   1 -10   3  345.92   12.47
  -1  10  -3  364.98   13.37
   1  10   3  362.22   13.04
   1 -10   3  368.97   13.66
   1  10   3  355.96   13.44
   1  10   4   39.83    2.73
   1 -10   4   40.53    2.64
   1 -10   4   42.55    2.75
   1  10   4   39.03    2.63
   1 -10   4   36.50    1.67
  -1  10  -4   39.37    3.27
   1  10   4   39.91    2.86
   1  10   4   40.19    3.39
   1 -10   5   34.04    3.34
   1  10   5   33.79    3.35
   1 -10   5   26.50    2.43
   1  10   5   32.75    2.76
   1 -10   5   29.25    2.55
   1  10   5   28.75    2.51
   1 -10   5   27.22    1.55
   1  10   5   25.43    2.49
  -1  10  -5   29.22    3.08
   1  10   5   28.10    1.84
   1 -10   5   27.82    1.46
   1  10   5   27.16    1.49
   1  10   6    4.18    1.00
   1  10   6    4.76    1.06
   1 -10   6    4.26    0.75
   1 -10   6    5.13    2.02
   1 -10   6    5.37    0.83
   1  10   6    3.79    1.02
   1 -10   6    5.03    0.77
   1  10   6    3.20    1.14
   1  10   6    4.47    1.49
  -1  10  -6    5.06    2.04
   1  10   6    4.25    1.05
   1 -10   6    5.22    1.57
   1  10   6    4.97    1.64
   1  10   6    4.58    0.72
   1  10   6    4.24    0.79
   1 -10   6    4.69    0.77
   1 -10   6    5.13    1.45
   1  10   6    5.92    1.49
   1  10   6    4.54    1.23
   1  10   6    4.09    0.96
   1  10   7  253.70    9.12
   1 -10   7  270.06    9.21
   1  10   7  260.59    9.21
   1 -10   7  264.73    9.21
   1  10   7  271.95    9.11
   1  10   7  230.24   10.56
   1 -10   7  264.17    9.08
   1  10   7  262.68    9.11
   1  10   7  282.23    9.22
   1 -10   7  273.00    9.15
   1  10   7  261.68    9.38
   1  10   7  272.67   11.50
   1 -10   7  274.86   11.46
   1  10   7  283.54   11.87
   1 -10   7  250.10   11.43
   1 -10   8  141.39    5.20
   1  10   8  144.14    5.24
   1  10   8  132.04    5.06
   1 -10   8  132.49    5.17
   1 -10   8  133.91    5.20
   1  10   8  134.44    5.20
   1 -10   8  136.22    5.07
   1  10   8  133.08    5.06
   1  10   8  138.85    5.58
   1  10   8  133.69    5.15
   1  10   8  124.09    7.30
   1  10   8  120.58    6.97
   1 -10   8  119.58    7.16
   1 -10   9   68.16    3.02
   1  10   9   65.34    3.04
   1 -10   9   64.86    3.04
   1 -10   9   68.16    2.89
   1  10   9   69.87    3.15
   1  10   9   73.17    3.32
   1 -10   9   69.45    3.15
   1  10   9   63.92    2.85
   1  10   9   72.58    3.03
   1 -10  10   16.66    1.23
   1 -10  10   16.35    1.05
   1  10  10   16.61    1.24
   1 -10  10   15.62    1.17
   1  10  10   17.66    1.33
   1  10  10   16.26    1.14
   1  10  10   16.28    1.13
   1  10  11   75.79    2.59
   1 -10  11   74.09    2.67
   1  10  11   73.64    2.63
  -1 -11  11    1.62    0.42
  -1  11  11    2.35    0.50
   1 -11 -11    1.56    0.46
   1 -11 -10   15.30    1.14
  -1  11  10   19.24    1.27
  -1 -11  10   20.64    1.24
  -1 -11  10   22.10    1.17
  -1  11  10   20.41    1.35
   1 -11 -10   16.34    1.38
  -1  11  10   20.77    1.28
  -1  11   9  130.61    5.04
   1 -11  -9  121.43    4.82
  -1  11   9  136.52    4.85
  -1  11   9  131.40    4.98
   1 -11  -9  129.48    4.98
   1 -11  -8   25.65    1.86
  -1  11   8   29.64    1.71
  -1 -11   8   29.36    1.72
  -1 -11   8   29.20    1.67
  -1  11   8   29.10    1.70
  -1  11   8   28.72    1.96
  -1  11   8   27.16    1.93
  -1 -11   8   30.88    3.10
  -1 -11   8   25.14    1.56
  -1 -11   8   21.31    2.72
  -1 -11   8   24.31    1.54
  -1 -11   8   29.88    1.70
   1  11  -8   24.28    3.36
  -1  11   8   27.99    2.98
  -1 -11   8   25.73    1.51
  -1  11   7   14.05    1.47
  -1  11   7   11.94    1.63
  -1 -11   7   15.40    1.19
  -1  11   7   13.30    1.18
  -1 -11   7   11.37    1.12
  -1  11   7   14.09    1.18
   1 -11  -7   10.98    1.40
  -1  11   7   12.43    1.45
  -1  11   7   13.83    2.45
  -1 -11   7   13.58    2.23
  -1  11   7   13.58    2.17
  -1 -11   7   11.99    2.07
  -1 -11   7   11.76    1.17
  -1 -11   7   11.71    2.11
  -1 -11   7   11.43    2.20
  -1 -11   7   13.23    1.12
  -1  11   7   12.79    1.43
   1  11  -7   13.20    2.77
  -1  11   7   12.24    1.25
  -1 -11   7   11.47    1.14
  -1 -11   6  130.84    5.08
  -1  11   6  139.71    5.22
  -1  11   6  156.18    5.76
  -1  11   6  147.65    5.49
  -1 -11   6  147.11    5.07
   1 -11  -6  133.15    5.32
  -1  11   6  144.47    5.56
  -1  11   6  150.89    5.76
  -1 -11   6  133.97    5.15
   1 -11  -6  138.39    5.41
  -1  11   6  168.50    7.71
  -1 -11   6  150.70    7.46
   1  11  -6  135.62    8.40
  -1  11   6  158.69    7.12
  -1 -11   6  153.55    7.13
  -1 -11   6  161.57    5.35
  -1 -11   6  148.38    7.53
  -1  11   6  158.08    5.30
  -1 -11   6  140.25    5.20
  -1  11   6  131.38    5.19
  -1 -11   6  162.27    5.32
  -1  11   6  139.72    5.38
  -1 -11   5   93.43    5.54
  -1 -11   5   96.12    5.15
  -1  11   5  101.03    5.27
  -1 -11   5  104.93    5.43
  -1 -11   5  101.11    3.52
  -1  11   5  101.47    4.89
  -1 -11   5   95.74    4.80
  -1  11   4 1037.56   34.55
  -1 -11   4 1068.99   34.58
  -1  11   4 1148.38   36.56
  -1 -11   4 1009.67   34.74
  -1  11   4 1064.88   34.97
   1  11  -3  445.65   16.24
   1 -11  -3  424.34   14.76
  -1  11   3  403.40   14.46
  -1 -11   3  425.67   14.50
   1  11  -3  410.44   14.59
  -1 -11   3  397.27   14.53
  -1 -11   2   69.68    3.35
  -1  11   2   41.37    2.17
   1 -11  -2   69.93    2.46
  -1 -11   2   41.34    2.17
   1  11  -2   55.81    3.73
   1 -11  -1  914.91   28.62
  -1 -11   1  930.34   29.07
  -1  11   0   40.33    2.44
   1  11   0   38.81    3.09
  -1 -11   0   34.88    2.11
   1  11   1  123.57    5.71
   1  11   1  126.19    4.46
   1  11   2   64.81    2.51
   1  11   2   69.60    3.73
   1 -11   2   58.94    2.86
   1  11   2   65.70    2.90
   1  11   2   69.06    2.84
   1 -11   2   64.14    2.81
   1  11   3  184.91    8.28
   1 -11   3  202.63    8.58
  -1  11  -3  206.22    8.40
   1  11   3  196.43    7.98
   1 -11   3  189.26    7.19
   1  11   3  186.88    7.19
   1  11   3  196.21    7.36
   1 -11   3  182.83    7.25
   1  11   4  661.62   23.37
   1 -11   4  656.41   21.99
   1  11   4  640.35   22.20
   1  11   4  653.73   22.05
   1 -11   4  612.17   22.08
   1  11   4  661.49   22.64
  -1  11  -4  676.52   23.23
   1  11   5   31.49    1.70
   1  11   5   36.42    3.50
   1 -11   5   33.43    3.43
   1  11   5   30.25    1.92
   1 -11   5   32.00    1.67
   1 -11   5   33.56    1.72
   1  11   5   25.76    1.76
   1  11   5   28.38    1.67
  -1  11  -5   31.35    3.33
   1  11   5   33.16    2.81
   1  11   5   32.95    2.03
   1 -11   5   30.39    1.56
   1  11   5   32.13    2.60
   1 -11   5   33.32    2.57
   1  11   5   32.83    2.73
   1 -11   5   32.01    2.62
   1  11   6   92.71    3.76
   1 -11   6   86.54    3.54
   1 -11   6  101.31    6.25
   1  11   6  100.36    3.81
   1 -11   6  103.98    3.88
   1 -11   6  101.53    3.86
   1  11   6   91.47    3.84
   1  11   6   90.66    3.73
   1  11   6   92.94    5.28
  -1  11  -6   94.79    5.92
   1  11   6   98.43    3.73
   1 -11   6   94.39    3.67
   1  11   6   93.50    3.96
   1  11   6   79.31    3.43
   1  11   6   93.25    4.00
   1  11   6  100.86    5.37
   1 -11   6   99.68    5.41
   1 -11   6   98.85    5.27
   1  11   6   93.05    5.44
   1  11   7   67.62    3.18
   1  11   7   74.07    3.16
   1 -11   7   76.61    3.25
   1 -11   7   77.68    3.25
   1  11   7   68.87    3.25
   1  11   7   66.85    4.40
  -1  11  -7   52.45    4.86
   1 -11   7   72.76    3.02
   1  11   7   71.04    3.01
   1 -11   7   71.33    3.07
   1  11   7   74.80    3.16
   1  11   7   80.65    3.44
   1  11   7   66.45    3.38
   1  11   7   76.22    4.79
   1  11   7   69.48    4.86
   1 -11   7   65.60    4.63
   1  11   8   24.58    1.56
   1 -11   8   19.92    1.51
   1 -11   8   20.94    1.53
   1  11   8   20.23    1.70
   1  11   8   20.24    1.91
   1 -11   8   20.29    1.35
   1  11   8   21.31    1.37
   1 -11   8   20.46    1.43
   1  11   8   21.42    1.48
   1  11   8   22.92    1.72
   1  11   8   20.68    1.84
   1 -11   9  377.39   13.12
   1  11   9  387.72   13.00
   1 -11   9  378.83   13.16
   1 -11   9  389.27   12.89
   1  11   9  421.61   13.07
   1 -11   9  420.70   13.18
   1  11   9  411.29   13.39
   1  11   9  361.34   12.90
   1  11  10   86.28    3.30
   1  11  10   85.63    3.37
   1 -11  10   88.18    3.31
   1  11  10   79.31    3.18
   1 -11  10   81.99    3.21
   1  11  10   77.58    3.13
   1 -11  10   77.69    3.26
   1  11  11    0.26    0.41
   1 -11  11    0.21    0.44
   1  11  11    0.30    0.37
  -1 -12  11   94.65    3.09
  -1  12  11   93.39    3.07
   1  12 -11   84.89    2.90
  -1  12  10    0.97    0.64
  -1  12  10    0.64    0.62
   1 -12 -10    1.13    0.54
  -1 -12  10    1.30    0.54
  -1  12  10    1.59    0.67
   1 -12 -10    0.98    0.77
  -1  12   9    3.99    0.76
   1 -12  -9    7.04    1.03
   1 -12  -9    5.43    0.94
  -1  12   9    4.80    1.01
  -1  12   9    5.81    1.01
  -1 -12   9    6.04    0.85
  -1  12   8   21.91    1.70
   1 -12  -8   19.87    1.65
  -1  12   8   19.43    1.33
  -1 -12   8   18.98    1.38
  -1 -12   8   16.38    2.42
  -1 -12   8   20.90    1.38
  -1 -12   8   23.18    1.48
   1  12  -8   19.12    3.03
  -1 -12   8   20.63    1.35
  -1  12   8   19.77    1.71
  -1  12   8   21.99    1.96
   1 -12  -7   17.19    1.58
   1 -12  -7   16.48    1.65
  -1  12   7   17.51    1.31
  -1 -12   7   21.45    1.35
  -1 -12   7   17.52    1.27
  -1  12   7   20.02    1.76
  -1 -12   7   22.75    2.49
  -1 -12   7   20.85    1.40
  -1  12   7   19.63    1.44
  -1 -12   7   18.63    1.37
  -1 -12   7   17.34    2.51
  -1 -12   7   22.01    1.40
  -1 -12   7   17.65    1.32
   1  12  -7   23.74    3.43
  -1  12   7   16.59    1.55
  -1  12   7   20.35    1.67
  -1  12   7   20.11    1.87
  -1  12   6   88.26    3.56
  -1 -12   6   80.86    3.48
  -1  12   6   94.74    3.88
  -1 -12   6   93.50    3.47
  -1  12   6   93.76    4.07
   1 -12  -6   82.40    3.72
  -1  12   6   97.46    3.98
  -1  12   6   91.35    4.09
  -1 -12   6  102.63    5.26
  -1  12   6   88.27    3.76
  -1 -12   6   85.23    3.53
   1 -12  -6   88.28    3.83
  -1 -12   6   89.60    5.65
  -1 -12   6  101.42    3.68
  -1 -12   6  101.38    3.60
   1  12  -6   92.21    6.79
  -1 -12   6  104.23    5.47
  -1  12   5    4.36    1.04
  -1 -12   5    3.14    0.77
   1 -12  -5    3.97    1.09
  -1 -12   5    3.06    0.77
   1 -12  -5    2.95    1.12
  -1 -12   5    4.95    1.18
  -1 -12   5    3.08    1.12
  -1  12   5    4.49    1.35
  -1 -12   4  441.93   15.98
  -1  12   4  454.00   16.19
  -1 -12   4  439.81   15.83
  -1  12   4  472.53   17.92
  -1 -12   3   96.82    4.01
  -1 -12   3   90.51    4.00
  -1  12   3  105.59    5.76
  -1 -12   3  115.10    5.21
   1  12  -3   87.39    5.44
  -1 -12   2    0.52    1.01
   1  12  -2    2.14    1.73
  -1 -12   1  167.57    6.38
  -1  12   1  156.27    6.51
  -1 -12   0   67.09    3.63
  -1 -12   0   64.78    3.15
   1  12   0   66.62    4.02
  -1  12   0   65.77    3.41
  -1 -12  -1   14.12    1.23
   1  12   1   14.02    0.90
   1  12   1   14.85    2.17
   1  12   2  599.85   18.74
   1  12   2  658.04   20.58
   1  12   3  186.38    6.89
   1 -12   3  175.95    6.96
   1 -12   3  188.76    8.43
   1  12   3  181.57    8.25
   1 -12   3  163.34    7.93
   1  12   3  199.84    7.99
  -1  12  -3  194.12    8.31
   1  12   4   23.90    1.91
   1 -12   4   26.91    2.08
   1  12   4   22.80    2.03
  -1  12  -4   26.19    2.98
   1  12   4   21.76    2.35
   1  12   4   26.07    2.91
   1  12   5   26.56    1.56
   1  12   5   30.36    3.37
   1  12   5   27.54    1.84
   1 -12   5   25.49    1.53
   1  12   5   23.06    1.51
   1 -12   5   25.01    1.50
   1  12   5   22.72    1.62
  -1  12  -5   26.73    3.15
   1  12   5   27.22    2.66
   1  12   5   23.82    1.81
   1  12   5   24.24    1.55
   1  12   5   24.37    1.65
   1 -12   5   24.19    1.43
   1  12   5   26.99    2.28
   1 -12   5   26.72    2.29
   1  12   5   25.89    2.37
   1  12   6  127.86    5.05
   1 -12   6  131.25    4.69
   1  12   6  136.16    4.87
   1 -12   6  135.24    7.65
   1 -12   6  140.97    4.95
   1  12   6  118.29    4.85
   1 -12   6  130.59    4.90
   1  12   6  124.24    4.78
   1  12   6  122.70    5.05
   1  12   6  124.43    4.79
   1 -12   6  116.71    4.62
  -1  12  -6  119.89    7.14
   1  12   6  122.28    6.45
   1 -12   6  122.16    6.32
   1  12   6  121.72    6.24
   1  12   7   15.41    1.33
   1 -12   7   13.91    1.27
   1 -12   7   13.01    1.24
   1  12   7   12.93    1.48
   1  12   7   13.11    1.65
   1  12   7   13.30    1.36
   1  12   7   14.18    1.43
   1 -12   7   10.74    1.11
  -1  12  -7   13.04    2.52
   1  12   7   12.00    1.93
   1  12   7   14.74    1.18
   1 -12   7   13.26    1.08
   1 -12   8    4.78    0.95
   1  12   8    4.41    1.20
   1 -12   8    3.84    0.88
   1  12   8    4.66    1.47
   1  12   8    5.10    1.04
   1  12   8    3.94    0.79
   1  12   8    4.04    1.18
   1  12   8    4.40    0.93
   1 -12   9   11.82    1.33
   1  12   9    9.87    1.33
   1 -12   9    8.22    1.09
   1  12   9   11.41    1.30
   1 -12   9    9.26    1.05
   1  12   9    8.92    1.00
   1  12  10    5.29    0.87
   1  12  10    4.76    0.72
   1 -12  10    5.32    0.87
   1 -12  10    4.26    0.74
   1 -12  10    4.36    0.68
   1  12  10    5.27    0.75
   1 -12  11   74.82    2.76
   1 -12  11   82.84    2.81
   1  12  11   80.65    2.81
  -1  13  11   33.37    1.31
   1  13 -11   28.10    1.14
   1 -13 -11   24.16    1.16
  -1 -13  11   36.14    1.35
  -1 -13  10    1.92    0.53
   1 -13 -10    1.50    0.54
  -1  13  10    1.46    0.59
  -1  13  10    2.17    0.68
   1 -13 -10    2.12    0.82
  -1  13  10    2.42    0.65
   1 -13  -9  232.73    8.55
   1 -13  -9  240.87    8.41
  -1  13   9  237.42    8.54
  -1 -13   9  261.78    8.42
  -1 -13   8   10.80    2.15
  -1 -13   8   12.53    1.12
  -1 -13   8   13.24    1.13
   1  13  -8    9.17    2.39
  -1  13   8   13.44    1.40
  -1  13   8   14.70    1.66
  -1 -13   8   12.47    1.14
   1 -13  -8   10.17    1.31
  -1 -13   8   13.38    1.18
  -1  13   8   12.62    1.38
  -1 -13   7    2.89    0.88
   1 -13  -7    2.66    1.19
  -1  13   7    2.22    1.05
  -1 -13   7    4.02    1.62
  -1 -13   7    4.26    0.75
  -1 -13   7    2.75    0.89
  -1  13   7    3.51    1.11
  -1  13   7    4.04    1.18
  -1  13   7    3.28    1.32
   1 -13  -7    3.18    1.13
   1  13  -7    2.01    1.87
  -1 -13   7    2.46    0.95
  -1  13   6   42.40    2.41
   1 -13  -6   37.15    2.28
  -1 -13   6   37.38    1.99
   1 -13  -6   36.88    2.27
  -1 -13   6   34.67    3.57
  -1 -13   6   45.43    2.05
  -1 -13   6   40.49    2.00
  -1  13   6   39.13    2.21
  -1  13   6   42.84    2.50
  -1 -13   6   40.54    1.92
  -1  13   6   38.91    2.27
   1  13  -6   39.49    4.52
  -1  13   6   36.79    1.95
  -1 -13   6   40.60    1.99
  -1 -13   5   19.18    1.27
   1 -13  -5   17.11    1.57
  -1 -13   5   19.47    1.31
   1 -13  -5   19.64    1.59
  -1 -13   5   17.98    1.28
  -1  13   5   19.59    1.53
  -1  13   5   18.93    1.47
  -1 -13   4   11.42    1.86
  -1  13   4   10.55    2.51
  -1  13   3   88.67    5.56
   1  13  -3   85.95    5.54
  -1 -13   2   69.67    3.90
   1  13  -2   66.86    4.43
  -1 -13   1  746.43   24.86
  -1 -13   1  770.69   25.34
  -1  13   1  791.48   25.29
  -1 -13   0  149.99    6.35
  -1 -13   0  136.48    5.69
   1  13   0  139.51    6.51
  -1  13   0  150.44    6.14
   1 -13   1  255.16    9.53
   1  13   1  254.89    8.23
   1  13   1  249.92    9.68
   1  13   2   58.33    2.32
   1 -13   2   46.64    3.36
   1  13   2   45.10    3.22
   1  13   2   61.22    3.73
   1 -13   3   47.60    3.73
   1  13   3   44.22    3.61
   1  13   3   46.76    2.11
   1  13   3   48.87    3.39
   1 -13   3   41.71    3.42
  -1  13  -3   56.64    4.02
   1  13   4   22.68    1.58
   1 -13   4   21.07    1.36
  -1  13  -4   26.42    3.16
   1  13   4   25.05    2.58
   1  13   4   22.42    2.88
   1 -13   4   20.81    2.78
   1  13   4   21.08    1.65
   1  13   4   22.20    1.48
   1  13   5   49.28    2.64
   1  13   5   51.69    4.29
   1  13   5   44.85    2.51
   1 -13   5   47.29    2.30
   1 -13   5   48.95    2.31
   1  13   5   41.59    2.29
   1  13   5   49.07    2.26
   1  13   5   44.73    2.19
   1  13   5   47.28    2.44
   1  13   5   43.59    2.31
   1 -13   5   46.42    2.14
  -1  13  -5   51.99    4.36
   1  13   5   50.67    3.71
   1 -13   5   41.20    2.10
   1 -13   5   46.56    2.09
   1  13   6   35.16    2.42
   1  13   6   40.03    2.16
   1  13   6   35.86    2.21
   1  13   6   37.04    2.06
   1  13   6   34.18    2.10
   1 -13   6   35.61    2.03
   1  13   6   33.67    2.30
   1  13   6   34.69    2.04
   1 -13   6   32.04    1.85
   1 -13   6   37.81    2.05
   1  13   6   39.42    2.07
   1 -13   6   39.51    4.06
   1  13   6   38.00    2.08
  -1  13  -6   39.01    3.96
   1  13   6   33.72    3.22
   1  13   7   13.57    1.35
   1  13   7   12.03    1.43
   1 -13   7   12.38    1.20
   1  13   7   12.03    1.64
   1 -13   7   11.40    1.11
   1 -13   7   12.72    1.19
   1  13   7   12.25    1.26
   1  13   7   12.32    1.34
  -1  13  -7    6.72    2.17
   1  13   8  100.70    4.13
   1  13   8  103.18    4.20
   1 -13   8  104.74    4.28
   1  13   8   94.18    4.33
   1 -13   8  112.06    4.29
   1  13   8  108.55    4.18
   1 -13   8  110.71    4.27
   1  13   8  111.21    4.37
   1 -13   9   50.36    2.38
   1  13   9   49.28    2.53
   1  13   9   51.56    2.34
   1 -13   9   47.55    2.34
   1 -13   9   47.60    2.27
   1  13   9   46.05    2.20
   1 -13  10    4.46    0.68
   1 -13  10    6.43    0.83
   1 -13  10    2.62    0.58
   1  13  10    4.95    0.65
   1  13  10    5.39    0.78
   1  13  10    3.89    0.65
   1 -13  11   50.30    1.74
   1 -13  11   43.71    1.70
  -1 -14  11    1.36    0.38
  -1 -14  11    1.48    0.41
  -1  14  11    1.33    0.33
  -1  14  10    0.33    0.60
  -1  14  10    0.21    0.52
  -1 -14  10    0.07    0.38
   1 -14 -10    0.18    0.69
   1 -14 -10    0.06    0.46
   1 -14  -9    2.38    0.86
   1 -14  -9    2.06    0.79
  -1  14   9    1.86    0.81
  -1 -14   9    2.22    0.63
  -1 -14   8   19.97    1.37
  -1  14   8   21.22    1.61
   1 -14  -8   18.99    1.66
  -1  14   8   21.28    1.63
  -1  14   8   19.04    1.83
  -1 -14   8   22.08    1.43
  -1 -14   8   19.19    1.35
  -1 -14   8   19.50    1.34
  -1 -14   7    1.10    0.90
   1 -14  -7    0.20    1.16
  -1 -14   7    0.99    0.93
  -1 -14   7    0.83    1.50
  -1  14   7    0.05    0.93
  -1 -14   7    0.58    0.60
  -1 -14   7    0.56    0.82
  -1  14   7    0.04    1.03
  -1 -14   7    0.32    0.73
  -1  14   7    1.26    1.11
  -1  14   7    1.35    1.28
   1 -14  -7    0.78    1.00
   1  14  -7   -0.23    1.92
  -1 -14   6  384.25   12.60
   1 -14  -6  352.14   12.73
  -1  14   6  387.80   13.01
   1 -14  -6  374.28   12.86
  -1 -14   6  372.21   12.58
   1  14  -6  370.39   16.91
  -1  14   6  369.29   12.75
  -1  14   6  396.24   13.20
  -1 -14   6  404.34   12.53
  -1  14   6  385.21   12.87
  -1 -14   6  375.96   12.54
  -1 -14   6  386.89   15.70
  -1  14   5    6.30    1.14
  -1 -14   5    6.63    0.95
  -1  14   5    7.12    1.20
   1 -14  -5    6.33    1.30
  -1 -14   5    7.47    0.96
  -1 -14   5    6.94    0.95
  -1 -14   5    7.21    1.00
   1 -14  -5    6.16    1.31
  -1  14   4   46.33    2.29
  -1 -14   4   43.77    2.03
  -1  14   4   45.09    2.34
  -1  14   4   44.36    4.17
   1 -14  -4   43.76    2.31
   1 -14  -4   43.63    2.34
  -1  14   3  289.43   12.75
   1  14  -3  294.65   12.72
  -1 -14   2    1.70    1.12
  -1  14   2    1.95    0.54
  -1 -14   2    3.18    1.51
   1  14  -2    2.15    1.76
  -1  14   2    1.77    1.37
  -1 -14   1   24.86    2.10
  -1  14   1   24.21    1.17
  -1 -14   1   30.37    2.66
   1  14  -1   19.63    2.52
  -1  14   1   25.83    2.36
  -1 -14   0   58.25    3.62
   1  14   0   54.60    3.93
  -1  14   0   57.67    3.48
   1  14   1    6.21    0.77
   1 -14   1    5.86    1.39
   1  14   1    5.56    1.91
   1  14   2  392.66   12.34
   1  14   2  412.29   14.44
   1  14   3    0.13    1.42
   1  14   3    0.57    0.64
   1 -14   3   -0.66    1.53
   1 -14   3    0.59    1.39
   1  14   3   -0.11    1.26
  -1  14  -3    0.62    1.75
   1  14   4    6.16    1.08
   1  14   4    5.82    1.19
   1  14   4    6.64    1.16
   1 -14   4    6.37    0.86
   1  14   4    6.17    0.92
   1  14   4    5.67    1.01
   1 -14   4    5.05    0.78
   1  14   4    6.85    1.19
   1 -14   4    6.47    0.92
   1 -14   4    7.22    2.00
   1  14   4    6.75    2.00
   1 -14   4    6.05    0.85
   1  14   4    8.10    1.87
  -1  14  -4    8.04    2.28
   1 -14   4    5.36    0.88
   1  14   5    3.26    1.27
   1  14   5    2.57    1.93
   1  14   5    1.03    1.20
   1 -14   5    1.49    0.73
   1  14   5    2.23    1.02
   1  14   5    1.88    0.94
   1 -14   5    2.64    0.71
   1  14   5    2.38    1.19
   1 -14   5    2.32    0.90
   1  14   5    1.82    0.97
   1 -14   5    1.57    0.77
   1  14   5    3.08    1.21
   1  14   5    1.79    1.48
  -1  14  -5    0.98    2.08
   1 -14   5    2.21    0.87
   1  14   6  418.95   13.70
   1  14   6  465.69   13.55
   1  14   6  397.14   13.46
   1  14   6  410.02   13.17
   1  14   6  369.14   13.24
   1 -14   6  405.85   13.39
   1  14   6  383.41   13.45
   1  14   6  365.52   13.10
   1 -14   6  388.79   13.08
   1 -14   6  436.62   13.42
   1  14   6  438.29   13.34
   1 -14   6  407.74   16.88
   1  14   6  401.56   16.72
   1 -14   6  388.34   12.96
   1 -14   6  324.76   12.89
   1  14   6  432.22   13.24
  -1  14  -6  417.36   16.65
   1  14   6  382.44   15.39
   1  14   7   12.42    1.27
   1  14   7   11.25    1.38
   1 -14   7    8.04    1.09
   1  14   7   12.28    1.55
   1 -14   7    9.05    1.04
   1 -14   7   10.76    1.17
   1  14   7   10.77    1.22
   1  14   7   11.81    1.30
   1  14   8   32.86    1.84
   1 -14   8   30.64    1.90
   1  14   8   31.08    1.93
   1  14   8   30.13    2.12
   1 -14   8   35.49    1.96
   1  14   8   31.48    1.89
   1 -14   8   32.21    1.89
   1  14   8   35.02    1.98
   1  14   9   74.58    2.98
   1 -14   9   74.99    2.95
   1  14   9   68.41    3.09
   1 -14   9   66.60    2.94
   1  14   9   72.03    2.83
   1  14   9   61.70    2.75
   1 -14   9   61.34    2.82
   1 -14  10    0.90    0.63
   1  14  10    0.87    0.60
   1  14  10    0.18    0.49
  -1  15  11    0.13    0.23
  -1  15  10    6.11    0.65
  -1 -15  10    8.44    0.81
   1 -15 -10    5.76    0.66
   1 -15 -10    5.70    0.87
   1  15 -10    7.94    0.77
   1 -15  -9   78.34    3.33
  -1 -15   9   82.90    3.14
  -1  15   9   73.55    3.26
   1 -15  -9   78.45    3.19
  -1  15   8    3.05    0.96
   1 -15  -8    3.05    1.02
  -1  15   8    3.70    1.28
  -1 -15   8    2.72    0.87
  -1  15   8    5.36    1.01
  -1 -15   8    3.35    0.86
  -1 -15   8    3.65    0.71
  -1  15   7   12.80    1.51
   1 -15  -7   14.51    1.50
   1 -15  -7   11.60    1.54
  -1 -15   7   14.80    1.28
  -1 -15   7   14.66    2.54
  -1 -15   7   14.61    1.23
  -1 -15   7   14.19    1.12
  -1  15   7   13.54    1.40
  -1  15   7   12.19    1.41
  -1  15   7   13.68    1.65
  -1  15   7   12.55    2.44
   1  15  -7   14.95    2.93
  -1 -15   7   14.16    1.25
  -1 -15   7   11.99    1.09
  -1 -15   6    1.24    0.92
   1 -15  -6    1.03    1.29
  -1 -15   6    2.38    1.79
  -1 -15   6    1.23    0.87
  -1  15   6    1.38    1.04
  -1 -15   6    2.49    0.88
  -1  15   6    1.12    1.25
  -1  15   6    1.20    1.08
  -1  15   6    1.83    1.23
   1 -15  -6    0.55    1.29
  -1 -15   6    1.24    0.97
   1  15  -6    1.14    2.04
  -1 -15   5   75.97    3.10
  -1  15   5   71.47    3.26
  -1 -15   5   75.62    3.09
   1 -15  -5   67.74    3.18
   1 -15  -5   69.70    3.33
  -1 -15   5   82.94    3.10
   1 -15  -5   74.03    3.43
  -1  15   5   77.63    3.45
   1 -15  -4  149.84    5.77
  -1  15   4  143.09    5.59
  -1 -15   4  155.75    5.48
   1 -15  -4  151.06    5.72
  -1  15   4  157.25    5.78
  -1 -15   4  172.95    5.52
  -1  15   4  147.33    5.76
   1 -15  -4  147.32    5.61
  -1  15   4  165.59    8.53
  -1 -15   3  116.09    4.31
   1 -15  -3  116.67    4.58
  -1  15   3  112.14    4.52
  -1  15   3  139.79    6.60
   1  15  -3  122.57    6.90
  -1  15   3  120.53    4.60
  -1 -15   3  129.24    6.57
   1 -15  -3  120.22    5.20
  -1  15   3  126.95    4.41
  -1  15   3  121.11    6.89
  -1  15   3  112.79    4.52
   1  15  -2  137.17    7.04
  -1  15   2  151.63    6.83
  -1  15   2  132.39    4.78
  -1 -15   2  147.22    6.88
   1  15  -1  184.10    8.41
  -1  15   1  212.54    8.42
   1  15  -1  209.70    8.93
  -1 -15   1  228.87    8.67
  -1  15   1  182.56    6.41
   1 -15   0    0.82    1.01
   1  15   0    0.59    1.97
  -1 -15   0    0.77    1.28
   1  15   0    0.27    1.40
  -1  15   0    0.63    1.15
  -1  15  -1  586.93   18.44
  -1 -15  -1  578.93   18.20
   1 -15   2  147.28    7.19
   1  15   2  145.36    6.81
   1  15   2  168.62    7.60
   1  15   2  165.14    5.66
   1 -15   3  191.66    8.66
   1  15   3  179.03    6.10
   1  15   3  163.56    8.37
   1  15   3  168.19    6.19
   1  15   3  153.95    6.07
   1 -15   3  168.57    8.08
   1  15   3  174.72    8.02
   1 -15   3  177.25    6.01
   1  15   3  169.08    6.26
   1 -15   3  169.90    5.96
   1 -15   3  172.17    6.01
   1  15   4   40.04    2.33
  -1 -15  -4   37.49    1.99
  -1  15  -4   34.98    1.85
   1  15   4   35.32    3.68
   1  15   4   39.81    2.03
   1 -15   4   44.45    3.93
   1  15   4   37.30    2.16
   1 -15   4   38.18    2.04
   1 -15   4   36.12    2.01
   1  15   4   35.86    2.02
   1  15   4   39.80    1.94
   1  15   4   39.66    2.03
   1  15   4   34.60    2.07
   1 -15   4   36.70    1.90
  -1  15  -4   44.02    3.96
   1  15   4   40.19    3.40
   1 -15   4   39.63    1.92
   1 -15   4   41.42    1.99
   1  15   5    4.17    1.35
  -1  15  -5    3.77    0.83
   1  15   5    3.56    1.88
   1 -15   5    5.16    0.91
   1  15   5    4.41    1.27
   1  15   5    5.05    1.00
   1 -15   5    4.94    0.88
   1  15   5    3.92    1.14
   1  15   5    5.23    1.31
   1  15   5    5.23    1.16
   1 -15   5    5.12    0.99
   1  15   5    3.63    1.25
   1 -15   5    5.91    0.96
   1  15   5    6.04    1.74
  -1  15  -5    6.27    2.50
   1 -15   5    4.93    0.96
   1  15   6  117.20    5.04
   1 -15   6  117.89    4.49
   1  15   6  109.51    4.52
   1  15   6  107.67    4.74
   1  15   6  115.95    7.32
   1 -15   6  126.98    4.76
   1  15   6  114.92    4.63
   1  15   6  117.68    4.86
   1  15   6  142.56    4.85
  -1  15  -6  112.30    4.39
   1 -15   6  131.52    4.78
   1 -15   6  105.83    4.36
   1 -15   6  115.66    4.37
   1  15   6  127.38    4.58
  -1  15  -6  117.82    7.35
   1  15   6  116.40    6.49
   1  15   7   27.99    1.81
   1  15   7   27.56    1.86
   1 -15   7   27.64    1.80
   1  15   7   27.39    2.09
   1  15   7   31.61    1.89
  -1  15  -7   24.41    1.52
   1 -15   7   30.06    1.80
   1 -15   7   26.57    1.64
   1 -15   7   32.14    1.82
   1  15   7   29.49    1.80
   1 -15   8   61.03    2.88
   1  15   8   66.50    2.84
   1  15   8   61.67    3.03
   1  15   8   72.32    2.97
   1 -15   8   57.18    2.82
   1 -15   8   65.99    2.83
   1  15   8   59.39    2.78
   1  15   9   94.52    3.55
   1 -15   9   92.41    3.53
   1  15   9   87.06    3.67
   1  15   9   94.81    3.40
   1 -15   9   95.81    3.51
   1  15  10    5.80    0.61
   1  15  10    6.07    0.69
   1  15  10    5.30    0.61
   1 -15  10    6.84    0.69
   1 -15  10    5.75    0.77
  -1  16  10   25.45    1.25
   1 -16 -10   21.03    1.22
  -1 -16  10   36.17    1.40
   1 -16 -10   28.63    1.50
   1  16 -10   34.25    1.36
   1 -16  -9    6.31    0.92
  -1  16   9    4.69    0.86
   1 -16  -9    5.03    0.83
  -1  16   9    7.10    0.89
  -1 -16   8    8.67    0.87
  -1 -16   8    9.31    1.07
   1 -16  -8    9.41    1.26
  -1  16   8   10.31    1.46
  -1  16   8   12.06    1.21
  -1  16   8    9.68    1.17
  -1 -16   8   10.60    1.01
  -1 -16   7   28.64    1.70
  -1  16   7   23.96    1.85
  -1 -16   7   23.91    3.08
  -1  16   7   32.56    1.90
  -1 -16   7   25.58    1.61
  -1  16   7   26.99    3.12
   1  16  -7   28.46    3.79
  -1  16   7   25.38    1.74
  -1  16   7   24.37    1.74
  -1  16   7   27.82    2.11
  -1 -16   7   24.55    1.49
  -1 -16   7   26.94    1.65
   1 -16  -7   24.83    1.83
   1 -16  -7   24.81    1.99
  -1 -16   6  110.70    4.26
   1 -16  -6  102.84    4.48
  -1 -16   6  108.93    4.24
  -1  16   6  116.48    6.76
  -1  16   6  100.97    4.32
  -1  16   6  107.31    4.42
  -1  16   6  110.36    4.74
   1 -16  -6  101.51    4.41
  -1  16   6  109.22    4.60
  -1 -16   6  113.23    4.17
  -1 -16   6  111.42    4.21
  -1  16   6  127.52    4.51
  -1 -16   6  110.91    6.84
  -1 -16   5    0.44    0.94
  -1  16   5    0.35    1.18
   1 -16  -5    0.53    1.27
  -1  16   5    0.27    1.04
  -1 -16   5    0.54    0.85
  -1 -16   5    2.07    1.96
   1  16  -5   -0.45    2.23
  -1 -16   5   -0.19    0.90
  -1  16   5    0.49    0.97
   1 -16  -5    0.76    1.22
   1 -16  -5    0.61    1.31
  -1  16   5    0.63    0.87
  -1 -16   4   57.36    2.53
   1 -16  -4   55.27    2.85
  -1  16   4   55.86    2.80
   1 -16  -4   57.92    2.90
  -1  16   4   52.89    2.66
  -1 -16   4   61.49    4.74
  -1  16   4   68.61    4.74
  -1  16   4   55.96    2.83
  -1 -16   4   61.38    2.55
  -1  16   4   59.91    5.03
  -1  16   4   64.95    2.65
   1 -16  -4   53.16    2.75
  -1  16   3   91.55    3.78
  -1  16   3   80.43    3.66
   1 -16  -3   89.86    3.79
  -1  16   3  111.79    5.80
   1  16  -3   88.92    5.99
   1 -16  -3   84.82    3.71
  -1 -16   3   92.99    3.50
  -1  16   3   93.41    6.00
  -1  16   3  100.28    3.56
  -1 -16   3  101.72    5.77
  -1 -16   3   90.68    3.52
  -1 -16   3   91.90    3.50
  -1  16   3   85.73    3.72
  -1  16   2   79.14    3.26
  -1  16   2   85.13    3.10
  -1 -16   2  105.99    5.44
  -1  16   2   76.11    3.27
  -1 -16   2   76.54    3.07
  -1  16   2   98.25    5.18
   1  16  -2   81.49    5.27
  -1 -16   2   74.12    3.08
  -1 -16   1  224.09    8.92
  -1  16   1  189.57    6.60
   1  16  -1  175.28    8.57
   1  16  -1  219.43    9.28
  -1  16   1  221.93    8.85
  -1 -16   0    3.77    1.44
   1  16   0    3.92    1.51
   1  16   0    4.01    2.20
  -1  16   0    2.81    1.34
  -1  16  -1    9.45    2.08
   1  16   1    7.60    2.12
  -1 -16  -1    9.19    1.82
   1  16   2  261.79    9.45
   1 -16   2  298.33   11.76
   1  16   2  286.46    9.34
   1  16   2  276.52    9.41
  -1  16  -2  319.05   12.02
   1  16   2  248.76   10.54
   1  16   2  284.21   11.53
   1 -16   2  272.70   11.18
   1  16   2  281.88    9.15
   1 -16   2  270.55    9.23
   1  16   2  267.97    9.34
   1 -16   3   78.01    3.19
   1  16   3   76.33    3.26
  -1  16  -3   80.25    3.19
   1  16   3   74.31    3.29
   1 -16   3   79.96    3.19
   1  16   3   76.86    5.29
   1 -16   3   94.92    5.60
   1  16   3   83.58    3.29
   1  16   3   80.35    3.41
   1  16   3   77.48    3.35
   1  16   3   83.32    5.08
   1  16   3   79.94    3.53
   1 -16   3   81.19    3.22
   1 -16   3   76.29    3.16
   1  16   4   22.22    1.82
  -1 -16  -4   19.72    1.56
  -1  16  -4   20.33    1.41
   1 -16   4   23.93    3.04
   1  16   4   24.34    1.58
   1  16   4   18.14    2.98
   1  16   4   20.23    1.71
   1 -16   4   21.69    1.57
   1  16   4   20.43    1.60
   1  16   4   23.97    1.68
   1  16   4   19.39    1.63
   1 -16   4   21.81    1.47
  -1  16  -4   28.15    3.55
   1  16   4   26.27    2.94
   1 -16   4   21.77    1.45
   1 -16   4   23.82    1.55
   1  16   5   11.60    2.67
   1 -16   5   16.83    2.76
   1  16   5   12.84    1.63
   1 -16   5   13.66    1.28
   1  16   5   14.84    1.32
   1  16   5   12.66    1.39
   1 -16   5   10.77    1.20
   1  16   5   10.74    2.26
  -1  16  -5   14.91    3.04
   1  16   5   13.79    1.43
   1 -16   5   13.37    1.23
   1  16   5   14.96    1.53
   1 -16   5   14.18    1.15
  -1  16  -5   12.36    1.15
   1  16   5   13.75    1.19
   1  16   5   13.51    1.70
   1 -16   5   13.14    1.28
   1 -16   5   12.79    1.25
   1  16   5   14.50    1.27
   1  16   6  223.49    8.13
   1  16   6  247.40    7.87
  -1  16  -6  207.59    7.46
   1  16   6  206.61    7.83
   1 -16   6  227.13    7.86
   1  16   6  225.06    7.72
   1  16   6  212.20    7.90
   1  16   6  198.39    7.56
   1 -16   6  233.17    7.65
   1 -16   6  214.23    7.57
   1 -16   6  231.11    7.87
   1  16   6  196.97   10.65
   1 -16   6  196.26    7.44
   1  16   6  224.71    7.57
   1 -16   6  214.03    7.45
  -1  16  -6  227.41   11.03
   1  16   6  188.02    9.69
   1 -16   7  142.62    5.39
   1 -16   7  159.12    5.56
   1  16   7  149.33    5.78
   1  16   7  149.28    5.61
   1 -16   7  135.06    5.62
  -1  16  -7  137.97    5.30
   1  16   7  171.02    5.77
   1  16   7  150.44    5.57
   1 -16   7  152.72    5.73
   1  16   7  158.86    5.50
   1  16   8    1.27    0.93
   1  16   8    2.66    0.79
   1 -16   8    0.90    0.67
   1  16   8    1.63    1.23
   1  16   8    1.44    0.75
   1 -16   8    1.22    0.84
   1 -16   9   10.24    1.00
   1  16   9    9.94    1.09
   1 -16   9   10.88    0.97
   1  16   9    9.24    0.85
   1  16   9   11.64    0.93
   1 -16  10    0.41    0.48
   1  16  10    0.88    0.47
   1 -16  10    0.19    0.45
   1  16  10    0.36    0.40
  -1 -16 -10    0.03    0.34
   1  16  10    0.62    0.36
  -1 -17  10    5.93    0.57
   1 -17 -10    2.49    0.43
  -1 -17  10    5.55    0.53
   1 -17 -10    3.48    0.67
  -1  17  10    5.18    0.56
   1  17 -10    4.81    0.58
   1 -17  -9   27.63    1.62
  -1  17   9   27.63    1.55
   1 -17  -9   25.79    1.50
  -1  17   9   34.53    1.66
   1  17  -9   30.93    1.57
  -1  17   9   31.90    1.58
  -1  17   8   28.63    2.01
  -1 -17   8   30.65    1.67
   1 -17  -8   28.53    1.86
  -1  17   8   32.06    1.77
  -1  17   7   47.75    2.31
  -1 -17   7   40.28    2.05
  -1 -17   7   39.77    2.06
  -1  17   7   39.51    2.15
  -1  17   7   42.59    2.55
  -1  17   7   41.87    2.20
   1 -17  -7   37.72    2.24
   1 -17  -7   41.67    2.51
  -1  17   7   40.57    2.36
  -1 -17   7   38.87    2.09
  -1 -17   6   54.92    2.52
   1 -17  -6   49.39    2.76
  -1 -17   6   52.69    2.47
  -1  17   6   53.61    4.55
  -1  17   6   46.15    2.51
  -1  17   6   49.51    2.90
  -1  17   6   54.09    2.65
   1 -17  -6   49.69    2.73
  -1  17   6   52.70    2.82
  -1 -17   6   54.16    2.42
  -1 -17   6   52.23    2.49
  -1  17   6   56.96    2.64
  -1 -17   6   48.21    4.42
  -1 -17   5    5.20    1.07
  -1  17   5    3.84    1.27
   1 -17  -5    4.91    1.46
  -1  17   5    2.53    1.10
  -1 -17   5    3.93    0.95
  -1 -17   5    4.11    2.19
   1  17  -5    4.80    2.33
   1 -17  -5    4.88    1.31
  -1  17   5    3.66    1.10
  -1 -17   5    4.74    1.02
   1 -17  -5    3.29    1.42
  -1  17   5    4.18    0.98
  -1 -17   4  388.57   12.72
   1 -17  -4  375.60   12.98
  -1  17   4  374.05   13.06
  -1 -17   4  401.99   12.71
   1 -17  -4  376.47   13.05
  -1  17   4  355.69   12.84
  -1  17   4  383.41   13.07
  -1  17   4  426.78   12.88
  -1  17   4  374.40   16.35
   1 -17  -4  354.65   12.82
  -1 -17   4  415.16   16.11
  -1  17   4  441.34   15.97
  -1 -17   3   39.97    1.94
  -1  17   3   35.71    2.14
   1 -17  -3   37.35    2.28
  -1  17   3   40.58    2.26
  -1 -17   3   43.21    3.80
  -1  17   3   42.27    1.96
  -1  17   3   41.81    4.10
  -1  17   3   36.24    2.02
  -1 -17   3   42.19    2.00
   1  17  -3   34.52    3.85
  -1  17   3   44.57    3.75
   1 -17  -3   35.13    2.24
  -1  17   3   38.53    2.18
  -1 -17   3   39.93    1.98
  -1 -17   2    0.41    0.74
  -1 -17   2    0.28    0.64
  -1  17   2    0.21    0.79
  -1 -17   2    0.34    0.63
   1 -17  -2    0.69    0.68
  -1 -17   2    0.63    0.74
  -1  17   2    0.48    1.67
  -1  17   2   -0.10    0.54
  -1  17   2    0.89    0.82
  -1 -17   2    0.80    1.51
   1  17  -2    0.44    1.60
  -1  17   2   -0.13    1.47
   1  17  -1   56.32    4.16
   1  17  -1   58.40    4.53
  -1  17   1   64.06    4.16
  -1  17   1   58.75    2.57
   1 -17  -1   52.51    2.40
  -1 -17   1   59.08    2.41
   1 -17  -1   55.14    3.31
  -1 -17   1   69.00    4.32
   1 -17  -1   51.70    2.38
  -1 -17   1   55.12    2.37
   1 -17  -1   60.37    2.76
   1  17  -1   55.80    2.45
  -1  17   1   56.69    2.56
  -1 -17   0   -0.23    1.34
  -1  17   0    1.50    1.66
   1 -17   0    0.96    1.03
   1  17   0    1.13    1.96
   1  17   0    1.37    1.38
   1  17   0   -0.11    0.69
  -1  17   0    0.79    0.74
   1 -17   0    0.56    0.69
  -1 -17   0   -0.02    0.62
   1 -17   0    0.10    0.72
   1 -17   0    0.58    0.80
  -1  17   0    0.32    0.71
   1  17   0    0.40    0.61
   1  17   1   59.66    2.57
  -1  17  -1   60.89    2.60
   1 -17   1   58.89    2.55
  -1 -17  -1   62.28    4.15
   1  17   1   56.25    2.65
   1  17   1   57.83    4.03
  -1  17  -1   60.76    4.36
   1 -17   1   56.16    3.75
   1  17   1   62.28    2.53
   1  17   1   58.14    2.59
   1 -17   1   58.43    2.57
   1  17   2    3.93    1.10
   1  17   2    4.12    0.91
   1 -17   2    3.87    0.70
   1 -17   2    5.13    1.68
   1  17   2    4.93    1.04
  -1 -17  -2    3.42    1.61
   1 -17   2    3.80    1.51
  -1  17  -2    2.76    1.91
   1  17   2    1.24    1.55
   1  17   2    3.85    1.13
   1  17   2    4.70    0.86
  -1  17  -2    3.65    0.82
   1 -17   2    3.90    0.95
   1  17   2    3.58    0.89
   1  17   3   54.80    2.59
  -1  17  -3   54.69    2.48
   1  17   3   49.78    2.55
   1 -17   3   56.53    2.47
   1  17   3   50.01    4.47
   1  17   3   59.63    2.61
   1 -17   3   60.74    4.50
   1  17   3   57.36    2.74
   1  17   3   53.92    2.66
   1  17   3   52.31    4.17
   1  17   3   53.94    2.80
   1 -17   3   59.14    2.58
   1 -17   3   53.38    2.47
   1 -17   4   69.90    2.94
   1  17   4   63.25    2.84
  -1  17  -4   61.56    2.80
  -1 -17  -4   61.03    2.96
   1 -17   4   72.43    2.95
   1  17   4   69.30    3.01
   1 -17   4   72.94    5.31
   1  17   4   71.22    5.36
   1  17   4   68.65    3.21
   1  17   4   64.33    3.00
   1  17   4   61.83    2.78
  -1  17  -4   75.46    5.56
   1  17   4   67.34    4.80
   1  17   4   65.06    3.14
   1  17   4   60.71    3.22
   1 -17   4   68.25    2.89
   1 -17   4   69.36    2.93
   1  17   5    4.85    1.08
   1 -17   5   10.50    2.39
   1  17   5    4.53    2.06
   1  17   5    6.16    1.41
   1  17   5    6.80    1.10
   1  17   5    6.06    1.20
   1  17   5    6.20    1.77
  -1  17  -5    6.58    2.47
   1 -17   5    7.18    1.18
   1  17   5    4.68    1.19
   1  17   5    5.84    1.44
   1  17   5    6.93    0.90
  -1 -17  -5    4.89    1.13
  -1  17  -5    6.72    0.97
   1  17   5    5.64    1.39
   1 -17   5    6.63    0.88
   1 -17   5    6.16    1.06
   1  17   5    5.37    1.00
   1 -17   5    6.14    1.08
   1 -17   6   61.74    2.73
   1 -17   6   65.09    2.71
   1  17   6   55.39    2.75
   1  17   6   68.89    2.85
  -1  17  -6   57.20    2.59
   1  17   6   63.76    2.71
   1 -17   6   56.81    2.61
   1  17   6   60.45    2.82
   1  17   6   49.93    4.13
   1  17   6   52.67    2.84
   1  17   6   62.56    3.24
   1  17   6   59.79    3.05
   1  17   6   47.51    4.79
   1  17   7    4.97    1.39
   1 -17   7    5.89    0.95
   1 -17   7    4.83    0.98
  -1  17  -7    3.88    0.81
   1  17   7    4.80    0.87
   1  17   7    4.98    1.04
   1  17   7    5.52    1.15
   1  17   8    0.85    1.10
   1  17   8    0.12    0.72
   1 -17   8    0.51    0.81
   1  17   8    0.77    0.87
   1 -17   8    0.79    0.75
   1  17   8    0.79    0.66
   1  17   9    8.54    0.77
   1  17   9    8.38    0.89
   1 -17   9   10.29    0.85
   1  17   9    9.42    0.99
   1 -17   9   10.47    0.91
  -1  17 -10    3.22    0.52
   1 -17  10    3.04    0.40
   1  17  10    2.15    0.42
   1 -17  10    2.94    0.44
   1  17  10    3.04    0.40
  -1 -18  10    3.17    0.39
  -1  18  10    2.68    0.37
   1 -18 -10    2.68    0.52
  -1  18  10    3.18    0.42
   1  18 -10    2.87    0.43
   1 -18  -9   46.55    2.27
  -1 -18   9   58.80    2.15
  -1  18   9   50.28    2.21
   1 -18  -9   44.18    2.15
   1  18  -9   59.71    2.26
  -1  18   9   58.50    2.28
  -1  18   9   53.63    2.25
  -1  18   8   39.88    2.29
  -1 -18   8   40.61    1.96
   1 -18  -8   38.56    2.14
   1  18  -8   41.15    2.07
  -1  18   8   41.78    2.06
  -1  18   7   33.11    1.89
  -1 -18   7   29.47    1.70
  -1  18   7   27.81    1.93
   1 -18  -7   27.24    1.92
   1 -18  -7   30.21    2.08
  -1  18   7   29.91    1.79
  -1  18   7   30.78    2.15
  -1 -18   7   30.84    1.78
  -1 -18   7   29.78    1.72
  -1 -18   6    1.46    1.02
   1 -18  -6    0.24    1.42
  -1 -18   6    0.89    1.56
  -1  18   6    1.49    0.94
  -1 -18   6    1.69    0.91
  -1  18   6    3.17    1.85
  -1  18   6    1.33    1.00
  -1  18   6    2.58    1.30
   1 -18  -6    3.49    1.42
  -1 -18   6    1.65    1.04
  -1 -18   6    1.41    0.94
  -1  18   6    2.87    1.35
  -1  18   6    1.22    1.02
   1 -18  -5   23.80    2.02
  -1  18   5   23.68    1.77
  -1 -18   5   23.67    1.60
  -1 -18   5   24.51    3.31
   1  18  -5   22.52    3.63
  -1 -18   5   23.74    1.68
  -1 -18   5   25.44    1.62
  -1  18   5   23.35    1.77
  -1  18   5   24.33    1.96
   1 -18  -5   23.48    2.02
  -1  18   5   27.24    1.69
  -1 -18   4   29.61    1.79
   1 -18  -4   31.48    2.25
   1  18  -4   31.79    1.94
  -1  18   4   30.61    2.13
   1 -18  -4   29.03    2.22
  -1  18   4   30.05    1.94
  -1 -18   4   31.27    3.65
  -1  18   4   32.05    3.49
  -1  18   4   31.32    2.17
  -1 -18   4   31.62    1.80
  -1  18   4   33.53    2.13
  -1  18   4   33.18    1.83
  -1  18   4   30.16    3.81
   1 -18  -4   26.77    2.07
  -1  18   3  159.60    5.88
  -1  18   3  140.50    5.74
   1 -18  -3  153.09    5.83
  -1 -18   3  147.55    5.51
  -1  18   3  147.58    5.62
  -1 -18   3  168.35    8.34
  -1  18   3  179.50    8.30
   1 -18  -3  155.19    5.77
  -1 -18   3  153.52    5.50
  -1  18   3  153.91    5.50
  -1  18   3  155.96    8.61
  -1  18   3  149.65    5.79
  -1 -18   3  153.19    5.50
  -1  18   2   35.39    1.91
  -1 -18   2   35.25    1.84
   1  18  -2   30.69    3.51
  -1  18   2   39.65    3.53
   1  18  -2   37.17    4.04
  -1  18   2   36.23    2.04
  -1 -18   2   35.97    1.81
  -1 -18   2   36.68    1.85
  -1 -18   2   36.70    3.52
  -1  18   2   40.72    4.01
  -1  18   2   36.09    1.77
  -1  18   2   34.55    2.04
  -1 -18   2   35.72    1.87
  -1  18   1   19.16    1.37
   1  18  -1   17.76    2.56
   1  18  -1   23.81    3.26
  -1  18   1   20.19    2.54
  -1  18   1   20.20    1.47
  -1 -18   1   20.10    1.25
  -1 -18   1   21.90    1.35
  -1 -18   1   23.50    2.68
  -1  18   1   22.56    1.55
   1  18  -1   20.01    1.38
   1 -18  -1   20.53    1.70
  -1 -18   1   21.04    1.35
   1 -18  -1   18.78    1.35
  -1  18   0   83.40    3.50
   1  18   0   90.19    3.49
  -1 -18   0   91.39    3.35
   1  18   0   86.43    3.58
  -1  18   0   86.99    3.44
   1  18   0   90.90    5.51
   1  18   0   64.98    4.66
  -1  18   0  103.55    5.55
   1  18   0   84.32    3.31
   1 -18   0   85.07    3.44
  -1 -18   0   86.26    3.28
   1 -18   0   83.41    4.58
  -1 -18   0  105.00    5.54
  -1  18   0   87.52    3.54
   1  18   0   89.20    3.54
  -1 -18   0   89.83    3.35
   1 -18   0   82.14    3.44
   1 -18   0   86.07    3.45
   1  18   1  391.29   12.86
  -1  18  -1  396.60   12.88
  -1 -18  -1  387.56   12.61
   1 -18   1  394.37   12.84
  -1 -18  -1  441.12   15.34
  -1  18  -1  388.04   12.80
   1  18   1  392.45   12.96
   1 -18   1  360.60   14.45
   1  18   1  377.73   14.67
  -1  18  -1  445.00   15.77
   1  18   1  390.49   12.64
   1  18   1  392.72   12.91
  -1 -18  -1  354.66   12.58
   1 -18   1  387.49   12.80
   1 -18   2   14.91    1.28
   1 -18   2   16.86    2.39
  -1 -18  -2   18.96    2.48
  -1  18  -2   16.75    1.36
   1  18   2   16.06    1.52
  -1  18  -2   17.85    2.85
   1  18   2   14.42    2.15
   1 -18   2   16.24    2.31
   1  18   2   16.30    1.37
   1 -18   2   15.97    1.16
   1  18   2   14.82    1.57
   1  18   2   14.50    1.33
   1  18   2   15.87    1.35
  -1  18  -2   17.25    1.31
   1  18   2   15.43    1.47
   1  18   3    0.77    0.84
   1 -18   3    1.10    1.47
   1  18   3    1.37    1.86
   1  18   3    1.29    1.11
   1  18   3    0.79    1.14
   1 -18   3    0.66    0.98
   1  18   3    0.36    0.94
   1 -18   3    0.18    0.67
   1  18   3    0.68    0.96
   1  18   3   -0.04    0.97
  -1  18  -3    0.25    0.81
   1 -18   3    0.12    0.98
   1 -18   4   26.48    1.73
  -1  18  -4   28.78    1.70
  -1 -18  -4   26.07    1.85
   1 -18   4   29.72    1.69
   1  18   4   27.98    1.98
   1 -18   4   31.02    3.56
   1  18   4   24.59    3.40
   1  18   4   28.76    1.82
   1  18   4   28.12    2.08
   1  18   4   25.69    1.61
   1  18   4   24.79    1.80
   1  18   4   24.36    2.99
   1  18   4   24.78    2.06
   1 -18   4   27.17    1.79
   1 -18   4   25.31    1.72
   1 -18   5   12.76    1.28
   1  18   5   12.39    1.53
  -1  18  -5   12.65    1.15
  -1 -18  -5   10.40    1.30
   1  18   5   12.91    1.11
   1 -18   5   12.93    1.23
   1  18   5   13.70    1.44
   1  18   5    8.25    2.34
   1  18   5   13.20    1.38
   1 -18   5   14.62    2.60
   1  18   5   12.31    1.64
   1  18   5    8.20    2.02
  -1  18  -5   13.42    2.88
   1 -18   5   12.32    1.35
   1 -18   5   11.74    1.27
   1  18   5    9.93    1.63
   1  18   5   12.41    1.37
   1  18   5   12.46    1.24
   1  18   6   16.18    1.86
  -1  18  -6   16.62    1.28
   1  18   6   18.73    1.31
   1 -18   6   18.63    1.46
   1  18   6   17.28    1.73
   1  18   6   15.24    2.88
   1 -18   6   19.31    2.96
   1  18   6   18.01    1.51
   1 -18   6   19.13    1.28
   1 -18   6   16.28    1.38
   1  18   6   17.05    1.53
   1  18   6   15.58    1.32
   1 -18   6   14.66    1.32
   1  18   7  151.76    5.77
   1  18   7  159.10    5.57
   1 -18   7  158.06    5.64
   1  18   7  144.02    5.37
  -1  18  -7  143.49    5.34
   1  18   7  168.94    5.64
   1 -18   7  138.73    5.42
   1 -18   7  162.92    5.50
   1  18   8   62.76    2.54
   1  18   8   68.49    2.66
   1 -18   8   64.75    2.57
   1 -18   8   63.55    2.69
   1  18   9    1.41    0.59
  -1 -18  -9    0.41    0.35
   1 -18   9    0.86    0.54
   1  18   9    1.34    0.61
   1 -18   9    1.02    0.62
   1  18  10    6.30    0.41
   1 -18  10    6.26    0.46
   1 -19 -10   31.35    1.28
   1 -19  -9    1.36    0.57
  -1 -19   9    1.16    0.44
  -1  19   9    1.27    0.50
   1  19  -9    1.14    0.66
  -1  19   9    1.03    0.53
  -1 -19   9    1.44    0.53
  -1  19   9    0.36    0.51
   1 -19  -9    0.92    0.52
  -1 -19   8  171.46    6.14
  -1 -19   8  183.39    6.08
  -1  19   8  185.97    6.29
   1  19  -8  181.73    6.25
  -1  19   8  178.06    6.28
   1 -19  -8  165.63    6.34
   1 -19  -7  127.60    5.22
   1 -19  -7  122.17    4.90
  -1 -19   7  125.61    4.77
  -1  19   7  135.64    5.29
  -1 -19   7  130.39    4.84
  -1  19   7  123.30    5.05
   1  19  -7  140.17    5.00
  -1  19   7  144.75    5.04
   1 -19  -6  300.35   10.43
   1  19  -6  258.13   13.85
   1  19  -6  310.57   13.65
  -1 -19   6  298.87   10.15
  -1 -19   6  298.72   10.11
  -1  19   6  283.44   10.21
  -1  19   6  310.77   10.71
  -1 -19   6  297.62   10.18
   1 -19  -6  294.18   10.37
   1  19  -6  319.61   10.39
  -1  19   6  330.18   10.40
  -1 -19   6  263.64   12.98
  -1  19   6  302.30   10.57
   1 -19  -5  116.32    4.77
  -1  19   5  104.17    4.52
  -1 -19   5  110.86    4.40
  -1 -19   5  110.95    7.22
   1  19  -5  110.23    7.78
  -1 -19   5  115.98    4.37
  -1 -19   5  111.88    4.40
  -1  19   5  123.00    4.82
  -1  19   5  104.24    4.45
   1 -19  -5  112.38    4.70
   1  19  -5  122.37    4.61
  -1  19   5  125.15    4.56
  -1 -19   4  159.59    5.70
   1 -19  -4  150.39    5.98
   1  19  -4  155.81    5.82
  -1 -19   4  154.90    5.64
  -1  19   4  161.92    6.09
  -1  19   4  153.89    6.02
   1 -19  -4  153.62    6.08
  -1  19   4  165.73    5.76
  -1  19   4  147.67    8.87
  -1 -19   4  164.02    8.67
  -1  19   4  167.44    8.56
  -1  19   4  156.40    6.04
   1 -19  -4  146.65    5.84
  -1  19   4  147.52    5.82
  -1  19   3    1.60    1.15
  -1 -19   3    1.28    0.88
   1 -19  -3    1.60    1.44
  -1  19   3    0.68    1.14
  -1  19   3    2.25    1.17
  -1  19   3    1.77    0.75
  -1  19   3    2.14    2.14
  -1  19   3    2.35    1.05
  -1 -19   3    1.54    0.92
   1 -19  -3    1.90    1.49
  -1 -19   3    0.96    1.02
  -1 -19   3    1.15    1.71
  -1  19   3    1.86    1.74
   1  19  -3    0.98    2.87
  -1  19   2   10.15    1.36
  -1 -19   2   12.21    1.19
  -1  19   2   10.52    1.22
   1  19  -2   10.60    3.05
  -1  19   2    9.53    2.17
  -1  19   2    9.92    1.99
   1  19  -2    9.00    2.41
  -1 -19   2   13.96    2.57
   1 -19  -2   12.79    1.69
  -1 -19   2   11.60    1.11
  -1  19   2   11.49    2.76
  -1  19   2    9.82    0.96
  -1 -19   2   10.74    1.19
  -1  19   2   14.25    1.42
  -1 -19   1    3.80    1.77
  -1  19   1    4.52    1.72
   1  19  -1    4.00    2.56
  -1  19   1    3.39    1.68
   1  19  -1    3.46    1.88
  -1  19   1    3.05    1.02
  -1 -19   1    3.28    0.80
  -1 -19   1    3.98    0.90
   1 -19  -1    4.00    0.94
  -1 -19   1    2.84    0.92
   1 -19  -1    4.21    1.36
  -1  19   1    3.21    1.01
   1  19  -1    2.87    0.92
   1  19  -1    3.17    1.04
  -1  19   1    2.80    0.93
   1  19   0  157.05    5.68
  -1  19   0  157.36    5.55
  -1  19   0  172.38    7.90
   1  19   0  118.26    6.88
   1  19   0  156.44    7.69
   1  19   0  158.45    5.63
  -1  19   0  162.44    5.69
   1 -19   0  148.59    5.51
  -1 -19   0  146.98    5.33
  -1 -19   0  150.58    5.37
   1 -19   0  131.66    6.74
  -1 -19   0  176.66    7.92
  -1  19   0  159.55    5.66
   1  19   0  154.33    5.58
   1 -19   0  149.14    5.49
   1 -19   0  148.24    5.52
  -1 -19   0  142.29    5.36
   1  19   1   22.35    1.55
  -1  19  -1   22.22    1.56
   1  19   1   21.03    1.57
   1 -19   1   22.15    1.55
   1 -19   1   20.57    2.46
  -1 -19  -1   21.75    2.73
  -1  19  -1   21.70    1.53
   1  19   1   24.34    1.69
   1 -19   1   17.43    2.33
  -1  19  -1   24.98    3.19
   1  19   1   20.85    2.69
   1  19   1   22.13    1.62
  -1  19  -1   22.51    1.60
   1  19   1   23.78    1.64
  -1 -19  -1   21.95    1.34
  -1 -19  -1   19.49    1.35
   1 -19   1   22.56    1.58
   1 -19   2   -0.16    0.94
   1 -19   2   -0.42    1.36
   1  19   2    0.50    1.05
  -1  19  -2   -0.20    0.94
   1 -19   2   -0.13    1.38
  -1 -19  -2    0.26    1.41
  -1  19  -2   -0.97    2.04
   1  19   2    0.45    0.96
   1 -19   2    0.12    0.65
  -1  19  -2    0.59    0.85
   1  19   2   -0.14    0.97
   1  19   2    0.18    0.88
   1  19   2    0.17    1.11
   1  19   2    0.02    1.27
  -1  19  -3   20.23    1.51
   1  19   3   19.48    1.59
   1  19   3   20.78    1.64
   1 -19   3   20.54    1.41
  -1 -19  -3   22.65    2.80
   1 -19   3   21.05    2.83
   1  19   3   21.33    3.13
   1  19   3   20.54    1.81
  -1  19  -3   20.10    1.62
   1  19   3   19.93    1.65
  -1  19  -3   25.20    3.47
   1  19   3   20.73    1.86
   1 -19   3   20.36    1.58
   1 -19   3   20.77    1.62
   1 -19   4  385.52   15.64
   1  19   4  342.82   15.70
   1  19   4  361.73   12.45
  -1 -19  -4  386.11   14.94
   1  19   4  386.74   12.68
   1  19   4  368.76   12.39
   1  19   4  380.95   12.76
  -1 -19  -4  350.69   12.35
  -1  19  -4  364.33   12.30
   1 -19   4  391.67   12.38
   1  19   4  359.06   12.59
   1 -19   4  359.94   12.34
   1 -19   4  356.74   12.26
   1 -19   4  369.18   12.33
   1 -19   5   19.29    1.54
   1  19   5   17.75    1.72
  -1  19  -5   19.79    1.44
  -1 -19  -5   18.07    1.52
   1  19   5   17.87    1.26
   1 -19   5   21.73    1.49
   1  19   5   17.93    1.59
   1 -19   5   14.93    2.74
   1  19   5   21.45    1.62
   1  19   5   14.83    2.91
   1  19   5   22.66    1.90
   1  19   5   17.44    1.36
   1  19   5   18.48    1.55
  -1  19  -5   15.89    3.09
   1  19   5   18.76    1.92
   1 -19   5   19.89    1.54
   1 -19   5   19.14    1.50
   1  19   6   10.18    1.24
   1  19   6   10.96    1.56
   1 -19   6   10.57    1.16
   1 -19   6   10.97    0.98
   1 -19   6    9.70    1.19
   1  19   6   10.18    1.30
  -1  19  -6    8.43    1.04
   1  19   6    9.52    0.98
   1  19   6    9.09    1.60
   1 -19   6    8.47    1.12
   1  19   7    9.47    1.42
   1 -19   7    9.37    0.94
   1 -19   7    9.92    1.11
  -1  19  -7    8.49    0.90
   1  19   7   10.15    1.12
   1 -19   8    2.83    0.79
   1  19   8    2.16    0.87
   1 -19   8    3.04    0.64
   1  19   9    5.96    0.64
  -1  19  -9    7.21    0.80
   1 -19   9    5.69    0.54
   1 -19   9    6.43    0.78
   1  19   9    7.06    0.73
   1 -19   9    5.73    0.71
   1  20  -9   79.05    2.53
   1 -20  -9   66.57    2.72
   1 -20  -9   61.48    2.54
   1 -20  -9   54.11    2.39
  -1  20   9   57.17    2.38
  -1 -20   9   79.82    2.39
  -1 -20   8   57.33    2.40
   1  20  -8   65.79    2.52
  -1  20   8   59.16    2.42
  -1  20   8   56.28    2.45
  -1 -20   8   62.74    2.35
  -1  20   8   48.48    2.43
   1 -20  -8   52.68    2.52
   1 -20  -7  105.95    4.33
  -1 -20   7  108.00    3.89
   1 -20  -7   95.77    4.00
  -1  20   7  109.91    4.36
  -1 -20   7   98.80    3.91
  -1  20   7   90.27    4.09
   1  20  -7  110.58    4.11
  -1 -20   7  103.92    3.97
  -1  20   7  110.74    4.09
  -1 -20   6  193.31    6.50
   1 -20  -6  175.65    6.75
  -1 -20   6  175.32    6.47
  -1 -20   6  180.93    6.55
  -1  20   6  191.00    6.96
  -1  20   6  187.03    6.68
   1  20  -6  199.79    6.78
  -1  20   6  172.01    6.88
  -1  20   6  195.42    7.09
   1 -20  -6  186.46    6.82
   1 -20  -5   30.78    2.28
  -1  20   5   33.34    2.08
  -1 -20   5   33.36    1.98
  -1 -20   5   33.95    1.92
  -1  20   5   28.41    1.90
  -1  20   5   37.43    2.35
   1 -20  -5   34.01    2.34
   1  20  -5   36.70    2.11
  -1  20   5   36.11    1.97
  -1 -20   4   42.26    2.20
   1 -20  -4   37.96    2.57
   1  20  -4   46.23    2.39
  -1  20   4   43.99    2.51
   1 -20  -4   41.53    2.66
  -1  20   4   39.81    2.31
   1  20  -4   40.83    4.59
  -1  20   4   40.48    4.02
  -1 -20   4   40.30    4.19
  -1  20   4   44.33    2.59
  -1  20   4   42.97    2.55
  -1 -20   4   42.35    2.18
  -1  20   4   36.51    4.31
  -1  20   4   43.56    2.19
   1 -20  -4   41.04    2.50
  -1  20   3  240.71    8.72
   1 -20  -3  245.25    8.68
  -1  20   3  233.63    8.62
  -1  20   3  229.74    8.43
  -1 -20   3  256.05   11.45
   1  20  -3  243.53   11.50
  -1  20   3  249.78   11.23
   1 -20  -3  242.35    8.58
  -1  20   3  237.41   11.87
  -1  20   3  235.27    8.29
  -1 -20   3  245.53    8.33
  -1  20   3  246.40    8.69
  -1 -20   3  243.29    8.33
  -1  20   2   24.28    1.85
  -1  20   2   24.55    1.72
   1  20  -2   27.05    1.93
   1  20  -2   28.70    3.94
  -1  20   2   25.27    3.14
  -1  20   2   24.47    2.75
   1 -20  -2   26.81    2.19
  -1 -20   2   26.16    1.67
  -1  20   2   27.50    1.90
  -1 -20   2   29.69    3.40
  -1  20   2   28.35    3.66
  -1 -20   2   26.34    1.63
  -1 -20   2   26.73    1.75
  -1 -20   1  256.35    8.89
   1 -20  -1  239.29    8.90
  -1 -20   1  260.47    8.93
   1 -20  -1  278.93    9.29
  -1  20   1  265.83    9.21
   1  20  -1  273.96    9.13
  -1 -20   1  258.35    8.89
  -1 -20   1  286.24   11.78
   1  20  -1  278.75    9.19
  -1  20   1  276.30    9.25
   1  20  -1  274.73   11.78
   1  20  -1  205.85   10.92
  -1  20   1  241.11   10.95
  -1  20   1  264.99    9.05
   1  20  -1  269.66    9.19
  -1 -20   0   99.57    3.92
   1 -20   0   99.10    4.10
  -1 -20   0  104.10    3.98
  -1 -20   0   99.99    3.98
   1 -20   0   99.64    4.09
   1 -20   0  108.48    4.40
  -1  20   0  104.02    4.27
   1  20   0  108.57    4.21
   1  20   0  110.95    4.32
  -1  20   0  108.76    4.16
  -1 -20   0  110.89    6.26
  -1  20   0  112.88    4.32
   1  20   0  111.41    4.27
   1  20   0  110.35    6.26
  -1  20   0  103.03    6.14
   1 -20   1  157.79    5.87
  -1  20  -1  164.17    5.90
   1  20   1  167.33    6.08
  -1 -20  -1  152.97    5.61
   1 -20   1  153.16    5.84
  -1 -20  -1  147.46    5.62
   1 -20   1  158.30    5.85
   1  20   1  168.60    5.98
  -1  20  -1  165.01    5.98
   1  20   1  168.02    6.01
   1  20   1  172.18    6.04
  -1  20  -1  174.54    6.05
   1 -20   1  135.11    7.38
  -1 -20  -1  177.03    8.23
   1  20   1  156.95    7.62
  -1  20  -1  165.40    8.43
   1 -20   2   96.12    6.03
  -1 -20  -2  114.15    6.33
   1  20   2  104.20    6.86
  -1  20  -2  110.83    4.32
   1  20   2  108.71    4.49
  -1  20  -2  115.04    6.87
   1  20   2  108.21    4.56
   1  20   2  107.39    4.35
  -1  20  -2  106.23    4.29
   1  20   2  105.94    4.33
   1 -20   2  109.55    4.29
   1  20   2  109.95    4.44
  -1 -20  -3   48.66    2.60
  -1  20  -3   48.77    2.40
   1  20   3   47.83    2.50
   1  20   3   46.06    2.46
   1 -20   3   46.80    2.28
   1 -20   3   36.93    3.78
  -1 -20  -3   53.08    4.03
   1  20   3   45.67    4.49
  -1  20  -3   46.21    2.44
   1  20   3   49.08    2.70
   1 -20   3   44.47    2.38
   1 -20   3   45.10    2.41
  -1  20  -3   44.35    4.52
   1  20   3   51.30    2.63
   1  20   3   48.86    2.71
  -1 -20  -4   25.89    2.98
   1 -20   4   18.53    2.92
   1  20   4   17.78    3.22
   1  20   4   26.23    2.10
  -1  20  -4   29.56    1.93
   1  20   4   26.24    1.79
   1 -20   4   25.29    1.76
   1 -20   4   27.50    1.82
   1  20   4   26.94    1.99
   1 -20   4   27.93    1.68
  -1  20  -4   25.87    1.69
  -1 -20  -4   25.79    1.91
   1  20   4   23.04    2.04
   1 -20   4   24.03    1.72
   1  20   5    1.80    1.33
   1 -20   5    2.52    1.04
   1  20   5    2.49    1.27
   1 -20   5    1.40    0.82
   1  20   5    2.12    1.02
   1 -20   5    2.34    1.05
  -1 -20  -5    2.21    1.11
   1  20   5    2.36    1.39
   1  20   5    1.07    1.06
  -1  20  -5    2.34    1.93
   1  20   5    0.57    1.82
   1 -20   5    3.21    1.74
  -1 -20  -5    2.48    1.15
  -1  20  -5    1.48    0.86
   1 -20   5    1.61    1.03
   1  20   6   79.83    3.50
   1 -20   6   80.42    3.23
   1  20   6   68.25    3.12
   1 -20   6   75.96    3.17
   1  20   6   77.92    3.19
  -1  20  -6   73.24    3.06
   1  20   7   71.43    3.01
   1 -20   7   72.90    2.85
   1  20   7   67.75    2.70
  -1  20  -7   64.69    2.61
   1 -20   7   67.07    2.60
   1  20   8    7.00    0.96
   1 -20   8    8.01    0.84
  -1  20  -8    8.69    1.02
   1 -20   8    6.28    0.66
   1 -20   9   34.86    1.45
  -1  20  -9   35.85    1.42
   1 -20   9   33.78    1.42
   1 -21  -9   26.34    1.36
   1  21  -9   39.51    1.40
   1 -21  -8  137.70    5.31
  -1 -21   8  148.09    5.11
   1  21  -8  164.73    5.21
  -1  21   8  141.37    5.16
  -1 -21   8  159.41    4.98
  -1  21   8  134.68    5.13
   1 -21  -8  137.13    5.23
   1 -21  -7   23.76    1.63
   1 -21  -7   23.96    1.73
  -1 -21   7   23.67    1.51
   1  21  -7   28.87    1.67
  -1 -21   7   23.23    1.52
  -1  21   7   23.03    1.48
  -1  21   7   29.44    1.86
  -1  21   6   12.14    1.55
  -1 -21   6    9.98    1.28
  -1 -21   6   11.10    1.18
  -1  21   6   11.68    1.54
   1  21  -6   11.34    1.33
   1 -21  -6   11.68    1.57
   1 -21  -6   11.41    1.57
  -1  21   6   12.67    1.19
  -1  21   6    9.57    1.30
  -1 -21   5    5.07    1.11
  -1  21   5    3.72    1.39
   1 -21  -5    4.35    1.55
   1  21  -5    5.82    1.25
  -1 -21   5    4.32    1.13
   1 -21  -5    4.44    1.54
  -1  21   5    4.35    0.94
  -1  21   4   14.18    1.69
  -1  21   4   14.60    1.65
   1 -21  -4   15.01    1.86
  -1  21   4   16.15    1.54
  -1  21   4   12.88    2.47
  -1 -21   4   13.17    2.69
   1  21  -4   14.53    3.29
   1  21  -4   10.52    2.62
   1 -21  -4   14.69    1.76
  -1 -21   4   16.31    1.42
   1 -21  -4   13.85    1.87
   1  21  -4   15.68    1.52
  -1  21   4   13.99    1.24
  -1  21   4   10.23    2.57
  -1  21   4   14.82    1.70
  -1 -21   4   14.46    1.40
  -1  21   3   64.52    3.19
   1 -21  -3   64.03    3.26
  -1  21   3   62.84    3.14
  -1  21   3   63.44    2.97
  -1 -21   3   58.93    4.90
   1  21  -3   68.16    5.53
  -1  21   3   57.03    4.80
   1 -21  -3   62.68    3.20
  -1  21   3   57.47    5.35
  -1 -21   3   59.48    2.80
  -1  21   3   63.80    3.17
  -1 -21   3   60.21    2.86
  -1  21   2   22.23    1.80
   1  21  -2   23.63    1.87
  -1  21   2   21.42    1.66
   1  21  -2   19.43    3.32
   1 -21  -2   19.26    2.07
  -1 -21   2   22.32    1.57
  -1 -21   2   23.93    3.07
  -1  21   2   21.89    3.37
  -1 -21   2   20.92    1.63
  -1  21   2   22.79    1.84
  -1 -21   2   21.83    1.54
  -1 -21   1  566.58   19.03
   1  21  -1  576.72   21.91
  -1  21   1  592.94   19.21
   1  21  -1  593.95   19.34
  -1 -21   1  605.42   22.16
  -1 -21   1  568.61   19.06
  -1 -21   1  566.70   19.01
   1  21  -1  621.69   19.36
  -1  21   1  614.56   19.42
   1 -21  -1  607.12   19.42
  -1  21   1  583.75   19.39
   1  21  -1  620.49   19.33
  -1 -21   0   81.52    3.26
   1 -21   0   74.19    3.41
   1 -21   0   74.83    3.39
  -1 -21   0   78.09    3.33
  -1 -21   0   77.70    3.29
   1 -21   0   90.88    3.76
  -1  21   0   83.71    3.61
   1  21   0   84.49    3.55
  -1  21   0   83.12    3.46
   1  21   0   88.89    3.68
  -1 -21   0   84.31    5.43
  -1  21   0   89.59    3.66
   1  21   0   85.30    3.60
  -1  21   0   72.27    5.20
   1  21   0   86.94    5.45
   1 -21   1  437.19   14.62
   1  21   1  463.90   14.82
  -1  21  -1  458.97   14.65
   1 -21   1  415.67   14.56
  -1 -21  -1  417.26   14.33
   1 -21   1  430.91   14.58
  -1 -21  -1  404.29   14.34
   1  21   1  464.32   14.78
   1 -21   1  475.42   14.74
  -1  21  -1  442.64   14.72
   1  21   1  460.17   14.76
   1 -21   1  341.66   16.13
  -1 -21  -1  460.28   17.27
   1  21   1  465.51   14.81
  -1  21  -1  487.04   14.82
  -1  21  -1  413.63   17.39
   1 -21   2  858.62   28.98
   1 -21   2  767.94   31.18
  -1 -21  -2  929.96   31.68
   1  21   2  890.65   32.82
  -1  21  -2  949.24   29.05
   1  21   2  944.77   29.25
   1 -21   2  841.89   28.91
   1  21   2  902.35   29.28
   1  21   2  886.14   29.09
   1 -21   2  929.10   29.00
   1  21   2  908.81   29.12
  -1  21  -2  888.39   29.02
   1  21   2  909.00   29.19
  -1  21  -2  981.70   29.19
  -1  21  -2  878.50   32.35
   1 -21   3    7.86    1.97
   1  21   3    7.56    2.50
   1  21   3    9.64    1.50
  -1  21  -3    9.98    1.37
   1 -21   3    7.77    1.31
  -1 -21  -3    8.57    2.05
  -1  21  -3    8.41    2.54
   1 -21   3    7.88    1.03
   1 -21   3    8.40    1.25
   1  21   3    9.35    1.32
  -1 -21  -3    9.48    1.54
  -1  21  -3    9.55    1.20
   1 -21   3    9.09    1.34
   1  21   3    7.40    1.22
   1  21   3    8.00    1.53
   1  21   3   10.05    1.41
  -1 -21  -4   81.67    3.41
  -1  21  -4   75.64    3.24
   1 -21   4   78.93    3.23
   1  21   4   74.21    3.51
  -1 -21  -4   61.67    4.71
   1 -21   4   64.06    5.15
   1  21   4   60.62    5.46
   1  21   4   76.88    3.30
  -1  21  -4   72.38    5.72
   1 -21   4   71.16    3.25
   1 -21   4   69.03    3.20
   1  21   4   73.44    3.62
   1  21   4   78.12    3.61
  -1  21  -4   85.91    3.46
  -1  21  -5  125.38    4.61
   1  21   5  118.13    4.75
   1  21   5  116.33    4.39
   1 -21   5  103.94    4.30
  -1 -21  -5  111.91    4.38
  -1 -21  -5  109.57    4.37
  -1  21  -5  114.62    4.34
   1 -21   5  106.74    4.38
   1  21   5  108.35    4.48
   1  21   5  120.26    4.84
   1 -21   5  119.16    4.41
   1  21   6   35.44    2.19
  -1  21  -6   32.11    1.78
   1 -21   6   39.19    1.95
  -1  21  -6   38.87    2.11
   1  21   6   35.96    1.87
   1  21   6   33.89    1.91
   1 -21   6   34.75    1.93
   1  21   7  155.72    5.15
  -1  21  -7  159.40    5.10
   1 -21   7  150.97    5.01
  -1  21  -8   36.40    1.67
   1 -21   8   35.31    1.67
   1  21   8   32.43    1.76
   1 -21   8   37.22    1.64
   1 -21   9   90.38    2.68
   1  21   9   64.01    2.67
   1 -22  -9    7.30    0.59
   1  22  -9   18.55    0.77
   1  22  -8   36.80    1.60
   1 -22  -8   29.95    1.64
  -1 -22   8   36.63    1.54
   1 -22  -8   32.37    1.60
  -1  22   8   28.19    1.48
   1 -22  -7    0.91    0.84
  -1 -22   7    0.55    0.86
   1 -22  -7    1.27    1.01
   1  22  -7    0.31    0.86
  -1 -22   7    0.96    0.82
  -1  22   7    0.81    0.64
  -1  22   7    1.70    1.00
  -1 -22   6    0.86    0.87
  -1  22   6    1.73    1.15
  -1 -22   6    1.71    1.02
  -1  22   6    2.60    1.27
   1 -22  -6    0.06    1.30
   1  22  -6    2.19    1.05
  -1  22   6    2.20    0.78
  -1  22   6    0.83    0.92
   1 -22  -6    1.92    1.26
  -1  22   5  127.99    5.01
  -1 -22   5  105.70    4.37
  -1  22   5  124.96    4.88
   1 -22  -5  117.19    4.77
   1  22  -5  130.41    4.71
   1 -22  -5  116.42    4.76
  -1 -22   5  115.49    4.51
  -1  22   5  108.97    4.43
  -1 -22   4   13.43    1.38
   1 -22  -4   12.95    1.83
   1  22  -4   12.20    1.46
  -1  22   4   13.78    1.69
   1 -22  -4   12.79    1.82
  -1  22   4   11.00    1.40
   1  22  -4   11.10    2.95
  -1  22   4   13.32    2.59
  -1 -22   4    9.51    2.45
  -1  22   4   14.18    1.70
  -1  22   4   13.70    1.64
  -1  22   4   13.52    2.95
   1 -22  -4   12.27    1.71
  -1  22   3   48.78    2.77
   1 -22  -3   50.17    2.87
   1  22  -3   48.46    2.68
  -1  22   3   48.50    2.50
  -1  22   3   42.03    4.17
  -1 -22   3   42.50    4.21
   1  22  -3   45.78    4.59
   1 -22  -3   48.26    2.78
  -1  22   3   49.92    2.76
  -1 -22   3   48.91    2.40
  -1 -22   3   48.93    2.47
  -1 -22   3   45.41    2.37
  -1  22   3   45.46    4.79
  -1  22   3   51.36    2.79
  -1  22   2  121.22    4.92
  -1 -22   2  109.97    6.96
   1  22  -2  119.75    7.15
   1 -22  -2  123.17    4.99
  -1  22   2  116.77    4.70
   1  22  -2  120.40    4.87
  -1  22   2  117.69    7.73
  -1  22   2  123.25    4.96
   1  22  -2  128.26    4.86
  -1 -22   2  112.62    4.58
  -1 -22   2  115.56    4.54
  -1 -22   2  118.31    4.58
  -1 -22   1   13.40    1.26
  -1 -22   1   14.33    2.52
   1  22  -1   13.43    2.71
  -1  22   1    9.54    2.09
  -1  22   1   12.21    1.37
   1  22  -1   14.70    1.61
  -1  22   1   13.53    2.90
  -1  22   1   14.25    1.60
   1  22  -1   13.80    1.49
  -1 -22   1   13.33    1.33
  -1 -22   1   10.98    1.35
  -1  22   1   15.14    1.57
   1 -22  -1   14.47    1.84
   1  22  -1   14.00    1.49
  -1 -22   0   88.17    3.80
   1  22   0  111.04    4.31
  -1  22   0  105.42    4.09
  -1  22   0  108.60    4.28
   1  22   0  104.91    4.20
  -1  22   0   85.35    5.92
   1  22   0   94.53    5.85
  -1 -22   0   97.04    6.06
   1 -22   0   92.83    3.96
  -1 -22   0   97.00    3.87
  -1 -22   0   92.18    3.89
   1 -22   0  104.38    4.27
  -1  22   0  108.48    4.29
   1  22   0  106.90    4.19
   1  22   1   11.02    1.42
  -1  22  -1    9.41    1.33
   1  22   1    8.03    1.31
  -1 -22  -1    8.30    1.04
   1 -22   1    9.58    1.34
   1  22   1    9.96    1.52
   1 -22   1   10.21    1.52
  -1  22  -1   10.14    1.37
   1  22   1   10.98    1.38
  -1 -22  -1   10.14    2.16
  -1  22  -1    6.54    2.41
   1 -22   1   10.04    1.31
   1  22   1   11.26    1.55
  -1  22  -1    9.65    1.29
   1 -22   2  191.52    7.12
   1 -22   2  149.00    8.69
   1  22   2  188.61   10.34
  -1 -22  -2  180.76    9.24
   1  22   2  209.88    7.40
  -1  22  -2  207.26    7.19
   1  22   2  195.63    7.44
   1  22   2  194.15    7.22
   1  22   2  210.15    7.39
  -1  22  -2  214.36    7.31
  -1  22  -2  175.42    9.80
   1 -22   2  207.31    7.16
   1  22   2  198.90    7.26
  -1  22  -2  201.13    7.21
   1 -22   2  192.80    7.10
   1  22   3   58.23    3.08
   1  22   3   52.64    2.78
   1 -22   3   54.87    2.60
  -1  22  -3   62.17    2.89
   1  22   3   61.90    3.02
  -1 -22  -3   58.21    2.96
  -1  22  -3   56.72    2.74
   1  22   3   54.44    2.83
   1 -22   3   49.34    4.17
  -1 -22  -3   47.62    4.10
   1  22   3   48.68    4.99
  -1  22  -3   62.40    2.85
   1  22   3   65.85    3.13
   1  22   3   59.11    2.77
  -1 -22  -3   59.31    2.79
  -1  22  -3   52.13    4.86
   1 -22   3   54.80    2.71
  -1 -22  -4    3.12    1.24
  -1  22  -4    3.05    1.16
   1  22   4    3.82    1.42
   1  22   4    3.49    1.05
   1 -22   4    3.03    1.12
   1  22   4    4.76    1.45
   1 -22   4    3.15    1.16
   1 -22   4    3.19    0.85
  -1 -22  -4    2.35    1.28
  -1  22  -4    3.49    1.00
  -1 -22  -5   26.12    1.72
   1  22   5   26.31    1.66
   1 -22   5   27.46    1.62
   1  22   5   27.56    2.08
  -1  22  -5   26.39    1.61
  -1 -22  -5   24.97    1.74
   1  22   5   28.44    2.08
  -1  22  -5   29.80    1.85
   1  22   5   25.65    1.87
   1 -22   5   26.78    1.74
   1  22   5   26.41    1.95
  -1  22  -6   62.32    2.70
   1 -22   6   72.07    2.85
  -1  22  -6   77.56    3.02
   1  22   6   63.41    2.75
   1 -22   6   62.67    2.81
   1  22   6   72.33    3.09
   1 -22   7   34.70    1.63
  -1  22  -7   40.17    1.76
  -1  22  -7   26.79    1.36
   1 -22   7   33.83    1.60
  -1 -22  -7   20.78    1.47
   1  22   7   37.85    1.81
  -1  22  -8   57.50    2.31
   1  22   8   63.85    2.45
   1 -22   8   69.04    2.42
   1  22   8   58.46    2.53
   1 -22   8   69.19    2.44
  -1  22  -8   70.33    2.44
   1 -23  -8    2.26    0.53
  -1  23   8    1.85    0.42
   1 -23  -8    3.02    0.60
   1 -23  -8    2.86    0.63
   1  23  -8    3.53    0.61
   1 -23  -7   38.37    1.77
   1 -23  -7   33.61    1.88
  -1  23   7   37.99    1.93
  -1 -23   7   30.54    1.73
   1  23  -7   41.24    1.83
  -1 -23   7   32.96    1.69
  -1  23   6    2.12    0.84
  -1 -23   6    0.52    0.96
   1 -23  -6    1.02    0.99
  -1 -23   6    1.41    0.88
  -1  23   6    0.30    1.05
   1 -23  -6    1.18    1.18
   1  23  -6    0.85    0.93
   1 -23  -6    1.07    1.16
  -1  23   6    1.38    1.13
  -1  23   5   17.57    1.72
   1  23  -5   19.72    1.61
   1 -23  -5   16.15    1.79
  -1  23   5   16.05    1.71
  -1 -23   5   16.18    1.44
   1 -23  -5   17.39    1.79
  -1 -23   5   16.03    1.38
  -1  23   4   30.55    2.02
   1  23  -4   37.18    2.31
  -1  23   4   36.12    2.36
   1 -23  -4   35.85    2.41
   1  23  -4   39.42    2.22
  -1  23   4   36.08    2.27
   1 -23  -4   35.73    2.30
  -1 -23   4   33.57    2.01
   1 -23  -4   36.24    2.45
  -1  23   3   77.39    3.53
   1 -23  -3   70.54    3.47
  -1  23   3   76.38    3.51
  -1  23   3   70.66    3.41
   1 -23  -3   73.09    3.58
   1  23  -3   73.04    3.37
  -1  23   3   67.91    3.16
   1  23  -3   65.80    5.29
   1 -23  -3   68.08    3.39
  -1  23   3   59.82    5.54
  -1 -23   3   69.56    3.10
  -1 -23   3   66.14    3.05
  -1 -23   3   68.75    3.14
  -1 -23   2  375.10   12.87
  -1  23   2  384.47   13.23
  -1  23   2  415.67   13.38
  -1  23   2  380.34   13.00
   1  23  -2  397.30   13.17
  -1 -23   2  337.45   15.59
   1  23  -2  361.55   15.67
   1 -23  -2  382.19   13.16
  -1  23   2  352.17   16.67
   1  23  -2  419.67   13.20
  -1  23   2  407.90   13.27
  -1 -23   2  369.59   12.87
  -1 -23   2  379.14   12.83
  -1 -23   1    0.85    0.84
   1 -23  -1    0.82    1.46
  -1  23   1    0.75    1.16
   1  23  -1    0.52    1.07
   1  23  -1    1.38    1.25
  -1  23   1    0.79    1.03
  -1 -23   1    1.44    1.48
   1  23  -1    1.17    1.98
   1 -23  -1    1.53    1.71
  -1 -23   1    0.54    0.97
  -1 -23   1    0.56    1.07
  -1  23   1   -0.82    2.00
   1  23  -1    0.86    1.09
  -1  23   1    1.49    1.20
  -1  23   0    2.36    1.04
   1  23   0    2.11    1.27
   1  23   0    2.37    1.15
  -1  23   0    2.32    1.16
  -1 -23   0    1.00    0.95
   1  23   0    1.23    1.12
  -1 -23   0    3.20    1.65
  -1  23   0    0.77    1.71
   1 -23   0    1.90    1.42
   1  23   0    1.42    1.05
  -1  23   0    2.10    1.18
  -1 -23   0    1.28    0.79
  -1 -23   0    1.92    1.02
  -1 -23  -1   93.50    6.09
  -1  23  -1  117.90    4.34
   1  23   1  115.04    4.54
  -1  23  -1  117.07    4.47
   1  23   1  112.42    4.47
   1  23   1  105.78    4.36
  -1  23  -1   86.30    6.19
   1  23   1  101.03    4.47
   1 -23   1  110.31    4.39
   1  23   1  108.07    4.40
  -1  23  -1  107.68    4.39
   1 -23   1  100.17    4.25
   1 -23   1  100.73    4.20
  -1 -23  -1   96.66    3.97
  -1  23  -2    1.18    1.09
   1  23   2    1.54    1.35
   1  23   2    0.91    1.25
   1 -23   2    0.20    1.16
  -1 -23  -2    0.54    1.49
   1  23   2    1.55    1.14
  -1  23  -2    1.54    1.13
  -1  23  -2    1.09    2.04
  -1 -23  -2    0.41    1.23
   1 -23   2    0.41    1.15
   1  23   2    0.15    1.06
   1  23   2    2.37    1.94
   1 -23   2    0.74    1.05
  -1  23  -2    1.44    1.08
   1  23   2    0.87    1.15
   1  23   3    5.04    1.32
  -1  23  -3    4.52    1.17
   1  23   3    3.72    1.09
   1  23   3    3.84    1.06
  -1 -23  -3    4.35    1.31
   1 -23   3    4.53    1.16
  -1 -23  -3    4.43    1.44
  -1  23  -3    4.38    1.08
   1  23   3    4.35    1.45
  -1  23  -3    4.11    1.16
   1  23   3    3.12    1.36
  -1  23  -4   59.89    2.74
   1  23   4   55.25    2.92
   1  23   4   54.46    2.54
   1  23   4   55.38    2.97
   1 -23   4   54.44    2.49
  -1 -23  -4   53.55    2.70
  -1  23  -4   50.85    2.56
  -1 -23  -4   55.79    2.72
  -1  23  -4   58.55    2.72
   1 -23   5    3.00    0.85
  -1 -23  -5    3.50    1.07
   1  23   5    3.31    1.30
  -1  23  -5    3.89    1.09
   1  23   5    3.22    0.89
   1  23   5    3.46    1.24
   1 -23   5    2.74    0.78
  -1 -23  -5    3.72    1.11
  -1  23  -5    3.17    0.92
   1 -23   5    3.80    1.04
   1  23   5    4.00    1.20
   1  23   5    3.74    1.34
   1  23   6   -0.06    1.02
  -1  23  -6    0.58    0.84
   1 -23   6   -0.04    0.79
   1 -23   6    0.07    0.66
  -1  23  -6    0.67    0.93
  -1  23  -6    0.08    0.66
   1 -23   6   -0.05    0.80
   1 -23   7    4.97    0.76
  -1  23  -7    5.65    0.84
   1  23   7    5.75    0.88
  -1  23  -7    4.20    0.71
  -1 -23  -7    2.46    0.60
   1 -23   7    4.75    0.66
   1 -23   8    0.11    0.40
   1  23   8    0.08    0.32
  -1 -23  -8    0.08    0.29
   1  23   8    0.37    0.39
   1 -24  -8    7.52    0.63
   1 -24  -8    5.92    0.56
   1 -24  -8    7.37    0.61
   1 -24  -7   14.95    1.04
   1 -24  -7   11.12    1.03
   1  24  -7   15.38    1.07
  -1 -24   7   12.23    1.00
  -1 -24   6   79.03    3.35
  -1 -24   6   79.32    3.26
   1 -24  -6   89.05    3.51
   1 -24  -6   88.29    3.68
   1  24  -6   98.59    3.53
  -1  24   6   92.01    3.63
  -1  24   6   91.26    3.65
  -1  24   5   32.70    2.11
  -1  24   5   33.42    2.08
   1  24  -5   32.48    1.92
   1 -24  -5   28.41    2.03
  -1 -24   5   27.05    1.70
   1 -24  -5   30.95    2.07
  -1 -24   5   28.72    1.80
   1 -24  -4    1.56    1.41
   1 -24  -4    1.59    1.49
  -1  24   4    2.13    1.29
   1 -24  -4    1.62    1.53
   1  24  -4    1.58    1.11
  -1 -24   4    1.31    0.98
  -1  24   4    1.03    0.98
   1  24  -4    2.01    1.31
   1 -24  -3    6.58    1.73
  -1  24   3    5.48    1.13
   1  24  -3    6.40    1.44
  -1 -24   3    5.28    1.30
  -1 -24   3    5.11    1.12
   1 -24  -3    6.24    1.69
  -1  24   3    6.57    1.53
  -1  24   3    6.51    1.47
  -1 -24   3    5.85    1.22
  -1  24   3    6.17    1.42
   1 -24  -3    4.70    1.62
   1  24  -2    1.76    1.32
  -1  24   2    1.55    1.06
  -1 -24   2    1.27    1.14
  -1 -24   2    0.92    0.98
  -1  24   2    0.84    1.27
  -1  24   2    1.59    1.37
  -1  24   2    1.05    1.25
   1  24  -2    1.84    1.19
  -1 -24   2    1.71    1.07
   1 -24  -2    1.50    1.68
  -1  24   1    3.27    2.11
  -1  24   1    2.48    1.08
   1  24  -1    4.01    1.37
   1 -24  -1    4.13    1.75
  -1 -24   1    3.78    1.09
  -1 -24   1    3.97    1.16
   1 -24  -1    2.79    1.49
  -1  24   1    3.10    1.27
   1  24  -1    4.00    1.16
   1  24  -1    3.88    1.21
  -1  24   1    1.91    1.24
  -1 -24   1    4.02    0.96
  -1 -24   0   11.25    1.12
  -1 -24   0   12.10    1.26
  -1 -24   0   11.66    1.30
   1  24   0   13.62    1.48
   1 -24   0   12.77    1.66
   1  24   0   14.68    1.54
  -1  24   0   13.60    1.58
   1  24   0   15.39    1.65
  -1  24   0   13.55    1.41
   1  24   0   14.73    1.54
  -1  24   0   12.89    1.54
   1  24   1   29.00    2.11
  -1  24  -1   28.46    1.85
  -1  24  -1   27.16    1.94
   1  24   1   29.17    1.99
   1 -24   1   26.78    1.96
   1  24   1   26.43    2.06
  -1 -24  -1   24.22    1.54
   1  24   1   24.74    1.85
  -1  24  -1   29.12    2.01
   1  24   1   29.36    2.02
   1  24   1   25.10    3.59
   1  24   2   44.51    2.46
   1  24   2   48.70    2.70
   1 -24   2   45.52    2.44
   1  24   2   48.76    2.61
  -1 -24  -2   54.19    2.80
  -1  24  -2   48.69    2.56
  -1  24  -2   51.30    2.61
   1  24   2   55.37    2.73
  -1  24  -2   51.81    2.52
   1  24   2   54.86    2.83
   1 -24   2   38.81    2.44
   1  24   3    1.88    0.95
   1  24   3    1.79    1.34
  -1 -24  -3    2.15    1.38
  -1  24  -3    2.26    1.02
   1  24   3    3.35    1.28
  -1  24  -3    3.16    1.13
  -1 -24  -3    2.34    1.23
   1  24   3    3.45    1.41
  -1  24  -3    2.96    1.14
   1 -24   3    2.61    1.09
   1  24   4   12.77    1.21
   1  24   4   14.29    1.61
  -1  24  -4   12.63    1.29
  -1 -24  -4   13.52    1.55
  -1  24  -4   13.55    1.43
  -1  24  -4   16.44    1.45
   1  24   4   15.18    1.68
  -1 -24  -4   14.10    1.45
   1  24   4   12.63    1.60
   1 -24   5   33.39    1.93
   1  24   5   35.48    1.98
   1  24   5   37.96    2.24
  -1  24  -5   42.68    2.05
   1 -24   5   38.71    1.74
  -1 -24  -5   36.83    1.88
  -1  24  -5   39.00    1.99
  -1 -24  -5   33.60    1.93
  -1  24  -5   34.36    1.84
   1  24   5   38.58    2.11
  -1  24  -6   24.22    1.40
   1 -24   6   23.27    1.23
  -1  24  -6   20.92    1.34
   1  24   6   21.15    1.46
  -1  24  -7    5.00    0.76
   1 -24   7    5.27    0.61
  -1  24  -7    3.77    0.65
  -1  25   7    3.82    0.57
   1 -25  -7    6.25    0.75
   1 -25  -6   30.55    1.76
   1 -25  -6   32.49    1.73
  -1  25   6   30.81    1.76
   1  25  -6   34.75    1.70
  -1 -25   6   28.57    1.50
  -1 -25   6   27.29    1.57
  -1  25   5    2.31    1.16
   1 -25  -5    2.82    1.30
   1  25  -5    3.15    1.00
  -1 -25   5    2.29    0.97
  -1  25   5    2.45    1.11
  -1 -25   5    1.89    0.93
   1  25  -5    3.13    1.18
   1 -25  -5    1.37    1.28
   1 -25  -4   29.08    2.10
  -1  25   4   33.02    2.08
   1 -25  -4   26.81    2.09
   1  25  -4   31.24    1.95
  -1 -25   4   26.87    1.75
   1  25  -4   30.26    2.01
  -1  25   4   22.73    1.62
  -1 -25   4   26.31    1.81
   1 -25  -3    9.72    1.78
   1  25  -3   11.78    1.54
  -1  25   3   10.00    1.25
  -1 -25   3   10.09    1.29
  -1  25   3    9.81    1.50
   1 -25  -3    8.23    1.67
  -1  25   3    9.19    1.50
  -1 -25   3    7.44    1.19
  -1  25   3   10.97    1.58
  -1 -25   3    9.48    1.36
  -1 -25   2   76.80    3.35
  -1 -25   2   76.92    3.42
   1 -25  -2   84.61    3.82
  -1  25   2   88.72    3.79
   1  25  -2   86.83    3.66
  -1 -25   2   78.38    3.37
  -1  25   2   80.90    3.70
  -1  25   2   84.09    3.83
   1  25  -2   85.41    3.72
  -1  25   2   79.01    3.45
   1  25  -1   15.57    1.67
  -1  25   1   14.39    1.41
   1  25  -1   13.21    1.50
   1 -25  -1   14.12    2.01
  -1  25   1   14.16    1.59
   1  25  -1   13.84    1.52
  -1 -25   1   11.08    1.20
  -1  25   1   14.41    1.63
   1 -25  -1   12.56    1.74
   1  25  -1   14.39    1.53
  -1 -25   1   10.83    1.28
  -1 -25   1   13.06    1.39
   1  25   0   12.92    1.50
  -1  25   0   13.28    1.57
  -1 -25   0    9.47    1.16
   1  25   0    9.61    1.38
   1 -25   0   11.28    1.58
  -1  25   0   12.34    1.53
   1  25   0   11.07    1.45
  -1  25   0   12.22    1.35
   1  25   0   11.60    1.64
   1  25   0   10.51    1.54
   1  25   1   78.26    3.47
  -1  25  -1   74.76    3.19
   1 -25   1   74.03    3.48
  -1  25  -1   80.19    3.42
   1  25   1   75.92    3.40
   1  25   1   66.21    3.19
  -1 -25  -1   74.57    3.49
  -1  25  -1   72.59    3.32
   1 -25   1   67.47    3.18
   1  25   1   73.01    3.31
   1  25   1   70.41    3.39
  -1 -25  -1   60.51    2.84
   1  25   2   44.69    2.63
   1  25   2   47.40    2.58
  -1  25  -2   49.71    2.54
  -1 -25  -2   46.32    2.54
   1  25   2   45.01    2.49
  -1  25  -2   46.67    2.47
  -1 -25  -2   47.77    2.69
  -1  25  -2   47.58    2.39
   1  25   2   48.34    2.68
   1  25   3   33.05    2.17
  -1  25  -3   33.71    1.92
   1  25   3   28.98    1.73
   1  25   3   27.82    2.05
  -1  25  -3   30.59    1.87
  -1 -25  -3   30.98    2.10
  -1  25  -3   32.97    1.98
   1 -25   3   29.32    2.09
  -1 -25  -3   31.71    1.91
   1 -25   3   28.99    1.89
   1  25   3   30.60    2.04
   1  25   4  167.44    6.38
  -1  25  -4  161.41    6.12
  -1 -25  -4  167.78    6.19
  -1  25  -4  180.54    6.26
   1  25   4  178.64    6.43
  -1  25  -4  188.66    6.22
  -1 -25  -4  179.61    6.20
   1  25   4  164.71    6.20
   1  25   5    6.46    1.20
   1  25   5    6.26    1.10
  -1 -25  -5    6.36    1.06
  -1  25  -5    5.81    0.89
   1  25   5    8.01    1.16
  -1  25  -5    7.71    1.00
  -1  25  -5    9.10    1.06
  -1  25  -6   26.77    1.30
  -1 -25  -6   15.32    1.23
   1  25   6   26.53    1.39
  -1  25  -6   18.96    1.08
  -1  25  -6   23.70    1.28
   1  25   7    8.17    0.73
   1  26  -7   10.02    0.68
   1 -26  -7    6.43    0.62
   1  26  -6   16.30    1.13
   1 -26  -6   17.57    1.19
   1 -26  -6   14.29    1.13
  -1 -26   6   12.97    1.07
   1  26  -6   19.60    1.22
   1  26  -5  109.26    4.01
  -1  26   5   99.44    4.05
  -1  26   5  111.03    4.08
   1  26  -5  111.49    3.99
   1 -26  -5  101.90    3.99
  -1 -26   5   89.37    3.74
  -1 -26   5   99.34    3.85
   1 -26  -5  109.97    4.02
  -1  26   4   47.15    2.44
   1 -26  -4   41.76    2.45
   1  26  -4   47.64    2.33
   1  26  -4   47.69    2.38
  -1 -26   4   42.89    2.17
  -1 -26   4   43.83    2.21
   1 -26  -4   44.19    2.45
   1 -26  -3   83.37    3.72
   1  26  -3   85.78    3.60
  -1  26   3   75.61    3.29
   1 -26  -3   82.48    3.58
  -1  26   3   88.85    3.72
  -1  26   3   83.25    3.62
  -1 -26   3   76.96    3.30
  -1  26   3   90.28    3.71
  -1 -26   3   80.69    3.38
  -1 -26   3   75.75    3.29
  -1  26   2   13.14    1.36
   1  26  -2   14.74    1.61
  -1  26   2   14.49    1.66
   1 -26  -2   14.17    1.91
   1  26  -2   14.21    1.54
  -1  26   2   15.97    1.68
  -1 -26   2   14.64    1.27
  -1 -26   2   13.10    1.41
  -1 -26   2   13.38    1.36
  -1  26   2   15.78    1.68
   1  26  -1    3.93    1.20
  -1 -26   1    3.19    1.04
   1 -26  -1    3.36    1.72
  -1  26   1    3.87    1.32
   1  26  -1    3.20    1.19
  -1 -26   1    2.13    0.86
   1 -26  -1    2.14    1.47
  -1  26   1    4.83    1.34
  -1  26   1    4.60    1.51
  -1  26   1    3.73    1.03
   1  26  -1    4.13    1.31
  -1  26   0  248.34    8.44
   1  26   0  264.06    8.75
  -1  26   0  268.97    8.76
   1  26   0  253.50    8.67
  -1 -26   0  218.82    8.22
   1 -26   0  232.13    8.49
   1  26   0  258.36    8.67
  -1  26   0  243.69    8.66
   1  26   0  233.04    8.47
   1  26   0  237.94    8.61
  -1 -26  -1    3.28    0.83
   1  26   1    4.43    1.25
  -1  26  -1    4.09    1.23
   1 -26   1    4.08    1.26
  -1 -26  -1    5.01    1.60
   1  26   1    3.96    1.20
  -1  26  -1    5.23    1.26
   1 -26   1    3.77    1.61
   1  26   1    5.53    1.45
  -1  26  -1    4.91    1.12
   1  26   1    4.37    1.28
   1  26   2    8.38    1.42
   1  26   2    9.45    1.40
  -1  26  -2   10.64    1.36
   1  26   2    8.63    1.09
   1  26   2   11.14    1.53
  -1  26  -2    9.66    1.21
   1 -26   2    8.04    1.58
  -1 -26  -2    8.94    1.50
  -1 -26  -2    8.41    1.63
   1  26   2    8.00    1.27
  -1  26  -2    8.32    1.27
  -1  26  -3   33.92    1.96
  -1 -26  -3   37.57    2.21
   1  26   3   31.02    2.13
  -1  26  -3   38.30    2.08
   1  26   3   40.21    2.26
  -1  26  -3   37.63    1.97
  -1 -26  -3   37.59    1.99
  -1 -26  -3   37.58    2.20
   1  26   4    8.07    1.27
  -1 -26  -4    8.66    1.29
  -1  26  -4    9.32    1.05
   1  26   4    7.84    1.28
   1  26   4   10.63    1.38
  -1  26  -4   11.51    1.14
  -1  26  -4    9.40    1.16
   1  26   4    9.70    1.25
  -1 -26  -4    9.26    1.20
   1  26   5   95.66    3.53
  -1 -26  -5   96.64    3.54
   1  26   5  102.01    3.70
  -1  26  -5  110.31    3.63
  -1  26  -5  100.53    3.66
  -1  26  -6   28.39    1.31
   1  26   6   30.40    1.33
  -1  26  -6   32.80    1.29
   1 -27  -6    2.70    0.69
   1  27  -6    2.25    0.62
   1 -27  -6    1.54    0.56
   1 -27  -6    1.77    0.48
  -1 -27   6    2.12    0.57
   1  27  -6    2.90    0.67
   1  27  -5   24.06    1.43
  -1  27   5   19.94    1.41
  -1  27   5   22.85    1.46
   1  27  -5   21.47    1.35
   1 -27  -5   21.82    1.46
  -1 -27   5   17.90    1.20
   1 -27  -5   22.06    1.45
  -1 -27   5   19.56    1.26
  -1  27   4   19.15    1.50
  -1 -27   4   15.25    1.29
   1 -27  -4   17.82    1.59
   1  27  -4   19.94    1.46
   1 -27  -4   17.34    1.58
  -1 -27   4   16.43    1.33
  -1  27   4   18.51    1.52
   1  27  -4   19.09    1.49
  -1  27   3   43.50    2.28
   1 -27  -3   42.35    2.29
  -1  27   3   33.01    1.84
   1  27  -3   40.97    2.21
   1 -27  -3   41.43    2.34
  -1 -27   3   36.80    1.99
  -1 -27   3   36.82    1.95
  -1 -27   3   36.43    1.91
  -1 -27   2    0.65    0.95
  -1  27   2   -0.15    1.16
  -1 -27   2    0.19    0.79
   1 -27  -2    0.79    1.50
  -1  27   2    0.30    1.25
  -1  27   2   -0.19    0.89
   1  27  -2    0.45    1.17
   1  27  -2    0.31    1.07
  -1  27   2    1.11    1.15
  -1  27   1   54.48    2.73
   1  27  -1   51.39    2.60
  -1  27   1   52.63    2.66
   1 -27  -1   49.16    2.74
  -1 -27   1   44.96    2.26
   1  27  -1   54.47    2.66
  -1  27   1   47.90    2.34
  -1 -27   1   50.92    2.62
  -1  27   1   45.47    2.56
   1 -27  -1   43.76    2.55
  -1 -27   0   43.30    2.20
   1 -27   0   48.07    2.55
   1  27   0   52.09    2.61
  -1  27   0   46.90    2.57
  -1  27   0   52.85    2.43
   1  27   0   54.97    2.73
  -1  27   0   54.56    2.68
   1  27   0   52.90    2.65
   1  27   1   23.48    1.76
  -1  27  -1   25.74    1.63
   1  27   1   28.29    1.98
   1  27   1   26.66    1.88
  -1  27  -1   27.94    1.88
   1  27   1   25.52    1.82
  -1  27  -1   24.37    1.80
  -1 -27  -1   24.90    2.02
  -1 -27  -1   27.98    2.00
   1 -27   1   24.98    2.03
   1  27   2    0.58    1.07
  -1  27  -2    1.47    1.03
   1  27   2    1.13    1.11
   1  27   2    1.12    1.23
  -1  27  -2    0.34    0.90
   1 -27   2    0.92    1.30
  -1 -27  -2    0.97    1.28
  -1 -27  -2    0.61    1.28
  -1  27  -2    0.38    0.96
   1  27   3  132.63    4.99
  -1 -27  -3  129.83    4.99
  -1  27  -3  125.75    4.90
   1  27   3  125.60    5.02
  -1  27  -3  144.68    5.03
   1  27   3  134.59    5.11
  -1  27  -3  142.65    4.87
  -1 -27  -3  132.29    4.78
  -1 -27  -3  140.10    4.98
   1  27   4   32.01    1.76
   1  27   4   31.34    1.84
  -1 -27  -4   34.99    1.81
  -1  27  -4   28.26    1.62
  -1  27  -4   36.60    1.67
   1  27   4   32.30    1.76
  -1  27  -4   32.40    1.73
  -1 -27  -4   36.35    1.74
  -1  27  -5   69.73    2.39
  -1  27  -5   65.38    2.46
   1  27   5   62.57    2.44
  -1 -27  -5   65.41    2.35
  -1  27  -6    6.74    0.69
   1  28  -6    7.82    0.58
   1  28  -6    6.21    0.54
   1  28  -5    4.38    0.80
   1 -28  -5    5.00    0.87
   1  28  -5    5.26    0.76
   1  28  -4   47.69    1.99
  -1  28   4   34.84    1.92
   1 -28  -4   39.39    2.00
   1 -28  -4   29.61    1.81
   1 -28  -4   42.65    2.01
  -1  28   4   41.83    2.00
  -1 -28   4   35.94    1.74
   1  28  -3    3.15    1.09
   1 -28  -3    2.66    1.22
  -1 -28   3    2.44    0.89
  -1  28   3    3.10    1.10
  -1  28   2    6.68    1.26
  -1  28   2    6.52    1.25
   1  28  -2    8.21    1.19
  -1 -28   2    6.50    0.99
  -1  28   2    6.65    1.20
   1 -28  -2    7.69    1.44
  -1  28   2    4.96    0.86
   1  28  -2    7.48    1.26
  -1 -28   2    6.21    1.21
  -1  28   1   17.79    1.64
   1  28  -1   14.82    1.45
  -1  28   1   15.40    1.52
   1 -28  -1   16.51    1.75
  -1 -28   1   12.51    1.20
  -1 -28   1   14.46    1.56
   1  28  -1   15.62    1.46
   1 -28  -1   14.53    1.53
   1  28  -1   14.65    1.53
  -1  28   1   13.71    1.24
  -1  28   0   64.91    2.78
   1  28   0   75.83    3.17
   1  28   0   68.28    3.06
  -1  28   0   73.84    3.14
   1 -28   0   60.29    2.90
  -1  28   0   64.93    3.02
   1  28   0   67.85    3.04
  -1 -28  -1   33.26    1.99
   1 -28   1   29.48    2.00
   1  28   1   32.76    2.00
  -1  28  -1   28.74    1.63
   1  28   1   26.93    1.82
   1  28   1   29.90    1.89
  -1  28  -1   31.15    1.90
  -1 -28  -1   32.42    2.04
   1  28   1   28.93    1.83
  -1  28  -1   30.33    1.85
   1 -28   2    2.79    1.27
  -1 -28  -2    4.45    1.17
   1  28   2    3.77    1.05
   1  28   2    3.94    1.18
  -1  28  -2    3.62    0.89
  -1 -28  -2    3.96    1.26
  -1  28  -2    3.29    1.01
  -1  28  -2    3.65    1.02
   1  28   2    3.84    1.07
  -1  28  -3    1.12    0.88
  -1 -28  -3    1.08    0.88
   1  28   3    0.58    0.89
  -1 -28  -3    1.41    1.08
  -1  28  -3    1.18    0.78
  -1 -28  -3    1.67    1.07
  -1  28  -3    1.95    0.81
   1  28   3    1.75    1.00
   1  28   3    1.62    1.06
  -1 -28  -4   -0.27    0.74
  -1  28  -4    0.13    0.59
   1  28   4   -0.05    0.70
   1  28   4   -0.05    0.81
  -1  28  -4   -0.62    0.69
  -1 -28  -4   -0.72    0.83
  -1  28  -4   -0.20    0.63
  -1  28  -4    0.67    0.84
  -1  28  -5    1.25    0.50
  -1  28  -5    1.71    0.65
  -1 -28  -5    0.95    0.48
   1  29  -5    5.16    0.61
   1 -29  -5    5.19    0.61
   1  29  -5    3.68    0.55
   1 -29  -4    5.91    0.95
   1 -29  -4    3.32    0.66
  -1  29   4    6.65    0.90
   1 -29  -4    6.39    0.94
   1  29  -4    6.62    0.88
   1  29  -3   12.52    1.18
  -1  29   3   12.72    1.17
  -1  29   3   11.34    1.15
   1 -29  -3   11.57    1.23
  -1  29   3   10.27    0.87
  -1  29   2    8.67    1.17
   1  29  -2    9.72    1.16
   1  29  -2    6.98    1.09
   1 -29  -2    8.95    1.31
  -1 -29   2    6.85    1.09
  -1 -29   1   10.12    1.32
   1  29  -1   10.23    1.24
   1 -29  -1   11.00    1.29
   1  29  -1   12.65    1.27
   1  29  -1   15.26    1.39
  -1 -29   1   12.75    1.52
   1 -29  -1   13.15    1.52
  -1  29   1   12.65    1.34
  -1  29   1   12.91    1.33
  -1  29   0    0.36    0.74
   1  29   0    0.37    1.03
   1  29   0    0.77    0.92
  -1  29   0    0.35    1.03
   1  29   0    0.42    0.90
  -1 -29   0   -0.39    1.28
   1 -29   1   58.39    2.64
  -1 -29  -1   64.98    2.63
  -1 -29  -1   59.67    2.66
  -1  29  -1   53.29    2.53
  -1  29  -1   58.90    2.63
   1  29   1   63.90    2.70
  -1  29  -1   50.37    2.35
   1  29   1   57.85    2.64
   1 -29   1   59.82    2.58
  -1  29  -2   17.41    1.31
  -1 -29  -2   16.35    1.30
   1 -29   2   14.36    1.34
  -1 -29  -2   15.98    1.39
  -1  29  -2   13.96    1.21
   1  29   2   17.56    1.37
  -1  29  -2   15.61    1.05
  -1 -29  -2   17.97    1.40
   1  29   2   17.01    1.42
  -1  29  -3   86.00    3.22
   1  29   3   83.59    3.12
   1 -29   3   85.09    3.02
  -1 -29  -3   89.01    3.23
   1  29   3   92.61    3.32
  -1 -29  -3   87.37    3.17
   1  29   3   85.43    3.20
   1 -29   4    0.84    0.72
  -1 -29  -4    1.20    0.63
  -1  29  -4    0.99    0.55
   1  29   4    0.34    0.57
   1 -30  -4    1.43    0.55
   1  30  -4    2.21    0.51
   1  30  -3    3.92    0.78
   1  30  -3    2.37    0.70
  -1  30   3    3.13    0.74
   1 -30  -3    2.64    0.81
   1  30  -2   53.14    2.18
  -1  30   2   48.32    2.19
   1 -30  -1    5.24    1.04
  -1 -30   1    5.91    1.02
   1  30  -1    6.12    0.93
   1  30  -1    7.66    1.07
  -1  30   1    6.41    1.00
   1  30  -1    6.43    0.96
  -1  30   1    5.65    0.98
  -1 -30   1    7.04    1.17
   1 -30  -1    6.09    1.15
  -1 -30   0  193.78    6.39
   1  30   0  177.50    6.41
   1  30   0  205.16    6.49
  -1  30   0  186.87    6.45
   1 -30   0  169.21    6.35
  -1 -30  -1   79.13    2.94
   1 -30   1   72.00    2.96
  -1 -30  -1   75.29    2.99
  -1  30  -1   72.24    2.98
   1  30   1   77.50    3.03
   1  30   1   66.57    2.94
  -1 -30  -1   82.65    3.04
  -1  30  -2    1.66    0.74
  -1 -30  -2    3.29    0.94
   1  30   2    2.13    0.68
   1  30   2    3.03    0.87
  -1 -30  -2    2.95    0.88
   1  30   2    2.51    0.89
  -1  30  -3   13.65    0.92
   1  30   3   14.75    0.94
  -1 -30  -3   15.75    1.01
  -1  31   3   25.11    1.14
  -1  31   2   44.05    1.84
   1  31  -2   41.03    1.78
   1 -31  -2   41.05    1.76
  -1 -31   1    2.96    0.84
   1  31  -1    2.98    0.69
  -1 -31   1    2.14    0.69
   1  31  -1    2.14    0.65
  -1  31   0   38.19    1.86
  -1  31   0   39.13    1.88
  -1 -31   0   45.73    1.94
  -1 -31   0   48.72    1.92
   1  31   0   48.74    1.93
  -1  31  -1    3.96    0.72
  -1 -31  -1    5.21    0.81
   1  31   1    4.86    0.75
   1  31   1    4.76    0.78
  -1 -31  -1    5.78    0.77
   1  31   2  151.01    4.83
  -1 -31  -2  154.87    4.87
   2   0 -12   24.95    1.17
  -2   0  12   25.19    1.17
  -2   0  12   26.66    1.13
  -2   0  11    0.21    0.47
  -2   0  10   37.38    2.16
  -2   0   9    0.05    1.16
  -2   0   9    0.18    0.71
   2   0  -9    0.73    0.81
  -2   0   9    0.19    1.62
  -2   0   8  171.15    9.05
  -2   0   8  178.47    6.38
   2   0  -8  163.55    6.20
   2   0  -8  166.21    6.20
   2   0  -8  164.92    6.21
  -2   0   7    0.79    1.69
   2   0  -7    0.15    0.63
   2   0  -7    0.15    0.70
  -2   0   7   -0.03    0.92
   2   0  -7    0.11    0.79
  -2   0   6  238.94    9.54
  -2   0   6  170.06    7.40
  -2   0   5   -0.06    0.89
  -2   0   2  617.83   19.83
   2   0  -2  606.84   20.69
   2   0  -1   -0.25    0.73
   2   0   0 1391.95   44.47
   2   0   1   -0.10    0.66
   2   0   1    0.32    0.85
   2   0   2   44.99    2.68
   2   0   2   44.34    2.81
   2   0   3   -0.24    0.54
   2   0   3    0.24    1.19
  -2   0  -3    0.61    0.79
   2   0   3    0.09    1.35
   2   0   4  770.50   24.99
   2   0   4  803.82   27.02
   2   0   4  797.73   27.19
   2   0   5   -0.56    1.66
   2   0   5   -0.11    0.72
   2   0   5    0.13    1.63
   2   0   6   78.73    3.24
   2   0   6   84.17    3.44
   2   0   6   82.61    5.55
   2   0   6   80.36    5.70
   2   0   6   86.20    3.41
   2   0   6   76.69    3.32
   2   0   6   86.61    3.56
   2   0   6   91.05    3.37
   2   0   6   95.11    3.66
   2   0   6   74.86    3.59
   2   0   6   85.73    3.35
   2   0   7   -0.20    0.72
   2   0   7    0.73    1.05
   2   0   7    0.38    0.85
   2   0   7    0.20    2.03
   2   0   7   -0.31    0.71
   2   0   7    0.14    0.84
   2   0   7    0.20    1.03
   2   0   7   -0.19    1.75
   2   0   7   -0.27    1.04
   2   0   7    0.78    0.69
   2   0   8 1468.59   46.48
   2   0   8 1438.87   47.01
   2   0   8 1477.08   46.70
   2   0   8 1347.93   50.29
   2   0   8 1332.06   50.62
   2   0   8 1623.32   46.78
   2   0   8 1481.14   46.47
   2   0   8 1455.25   46.36
   2   0   8 1396.87   46.76
   2   0   8 1439.44   46.48
   2   0   9    0.36    0.90
   2   0   9    0.04    0.67
   2   0   9    0.51    0.83
   2   0   9    0.31    0.78
   2   0   9    0.20    0.79
   2   0   9    0.07    0.62
   2   0   9    0.15    1.00
   2   0  10   50.83    2.30
   2   0  10   51.79    2.37
   2   0  10   49.59    2.27
   2   0  11   -0.05    0.48
   2   0  11    0.03    0.46
   2   0  11   -0.23    0.59
  -2  -1  12    0.55    0.39
   2  -1 -12    0.88    0.44
   2   1 -12    0.74    0.43
  -2  -1  12    0.67    0.32
  -2   1  12    0.83    0.34
  -2   1  11   30.57    1.68
  -2   1  11   34.57    1.58
  -2  -1  11   32.26    1.49
  -2   1  10   15.09    1.41
  -2   1  10   16.44    1.45
   2  -1 -10   14.64    1.15
  -2  -1  10   18.75    1.35
  -2   1   9   15.04    2.66
  -2   1   9   15.95    3.00
  -2  -1   9   16.23    1.35
  -2   1   9   16.85    1.39
   2  -1  -9   14.82    1.34
   2   1  -9   14.23    1.25
  -2   1   9   15.30    1.63
  -2   1   9   16.87    1.64
   2  -1  -9   15.51    1.26
  -2   1   8   25.34    3.36
  -2   1   8   28.80    3.80
  -2  -1   8   27.78    1.78
  -2   1   8   28.79    1.81
  -2   1   8   33.34    2.14
   2   1  -8   25.81    1.72
   2  -1  -8   25.97    1.78
   2   1  -8   27.92    1.69
   2  -1  -8   25.35    1.69
   2  -1  -8   26.35    1.75
  -2  -1   7   93.24    3.68
   2  -1  -7   85.49    3.64
   2   1  -7   87.07    3.62
  -2   1   7   89.93    5.82
   2   1  -7   81.32    3.56
   2  -1  -7   88.59    3.65
   2  -1  -7   82.87    3.61
  -2  -1   7   93.14    3.57
  -2   1   7   94.34    3.61
   2   1  -7   85.15    3.58
  -2  -1   6  759.53   26.07
  -2   1   6  695.96   25.56
   2   1  -5   36.29    1.69
  -2  -1   5   39.18    2.47
  -2   1   5   33.95    2.24
   2   1  -4 1680.04   56.68
  -2  -1   4 1775.61   55.54
  -2  -1   3    4.48    1.04
   2   1  -3    3.63    1.32
   2   1  -2  732.22   23.66
   2  -1  -2  721.97   24.31
   2   1  -1   58.99    2.89
  -2  -1   1   54.70    2.27
   2  -1  -1   52.51    2.78
   2  -1  -1   50.99    2.75
   2  -1   0  113.70    4.57
   2  -1   0  120.55    4.67
   2  -1   1   69.19    3.22
   2   1   1   63.78    3.25
   2  -1   1   59.26    3.05
   2   1   1   66.26    3.17
   2  -1   2  329.65   10.59
   2   1   2  303.62   10.38
   2  -1   2  245.17   10.09
   2   1   2  259.41   10.28
   2   1   3   73.13    3.09
   2  -1   3  100.22    4.66
  -2   1  -3   88.50    3.52
   2   1   3  107.42    5.03
   2  -1   3   87.84    4.40
   2   1   3   77.06    4.37
   2   1   4   56.83    2.54
   2  -1   4   65.05    3.98
   2   1   4   62.80    4.15
   2   1   5  428.42   14.28
   2  -1   5  447.95   16.65
   2   1   5  416.32   16.61
   2  -1   6   17.88    1.35
   2   1   6   16.79    1.34
   2   1   6   16.48    1.47
   2   1   6   16.57    1.28
   2  -1   6   18.46    1.40
   2  -1   6   15.26    1.10
   2   1   6   16.04    1.12
   2   1   6   15.79    1.20
   2  -1   6   14.97    1.17
   2   1   6   17.28    1.24
   2   1   6   14.90    1.17
   2  -1   6   16.83    1.31
   2   1   6   17.18    1.33
   2  -1   6   15.14    1.14
   2  -1   6   16.12    2.57
   2  -1   6   15.76    1.20
   2  -1   6   15.05    1.44
   2   1   6   18.05    1.48
   2   1   6   19.27    1.35
   2   1   6   17.80    2.84
   2  -1   6   16.96    1.33
   2   1   7  169.71    6.03
   2  -1   7  167.55    6.03
   2  -1   7  151.16    5.46
   2   1   7  142.34    5.42
   2   1   7  148.86    5.59
   2  -1   7  148.51    5.67
   2   1   7  163.67    6.12
   2   1   7  149.67    5.78
   2  -1   7  145.21    5.72
   2   1   7  152.27    8.69
   2  -1   7  148.11    8.49
   2  -1   7  157.38    5.77
   2  -1   7  179.10    6.01
   2  -1   7  144.83    5.55
   2  -1   7  146.90    5.86
   2  -1   7  155.42    5.66
   2   1   7  168.96    5.75
   2  -1   7  142.47    5.56
   2   1   7  153.56    5.67
   2   1   8    1.61    0.91
   2  -1   8    0.99    0.88
   2  -1   8    1.26    1.12
   2   1   8    1.96    1.35
   2  -1   8   -0.80    1.89
   2   1   8    2.63    1.06
   2  -1   8    1.64    1.05
   2  -1   8    1.67    0.90
   2  -1   8    1.57    0.97
   2   1   8    1.13    1.04
   2  -1   8    1.71    1.07
   2   1   8    2.23    1.11
   2   1   8    0.60    1.00
   2  -1   8    1.60    1.13
   2   1   8    1.96    0.91
   2  -1   8    1.37    0.85
   2   1   8    3.93    1.36
   2   1   8    1.06    2.16
   2  -1   9    0.13    0.85
   2   1   9    0.36    0.99
   2  -1   9    0.04    0.66
   2  -1   9    0.06    0.77
   2   1   9    0.27    0.80
   2   1   9    0.73    0.65
   2   1   9    0.69    0.75
   2  -1   9   -0.14    0.69
   2   1   9   -0.16    0.75
   2  -1   9    0.90    0.82
   2   1   9    0.36    0.90
   2  -1   9   -0.49    0.93
   2   1   9    0.37    0.83
   2   1   9   -0.37    0.66
   2  -1  10    0.44    0.61
   2  -1  10    0.24    0.82
   2   1  10    0.49    0.75
   2  -1  10    0.06    0.68
   2   1  10    1.08    0.78
   2  -1  10    0.07    0.77
   2   1  10   -0.07    0.76
   2  -1  11   21.07    1.23
   2  -1  11   23.33    1.28
   2   1  11   25.66    1.22
   2  -1  11   22.96    1.17
   2  -1  11   22.94    1.17
   2   1  11   24.56    1.22
   2   1  11   22.93    1.11
  -2  -2  12   19.12    0.98
   2  -2 -12   18.56    0.99
   2   2 -12   18.64    0.93
  -2  -2  12   20.02    0.90
  -2  -2  11   13.55    0.86
  -2  -2  11   13.26    1.09
  -2   2  11   13.69    1.07
  -2  -2  11   14.47    1.03
   2   2 -11   12.88    1.12
  -2  -2  10   54.58    2.52
   2  -2 -10   49.54    2.34
  -2   2  10   55.66    2.66
  -2   2  10   51.80    2.61
  -2   2  10   49.99    2.22
  -2  -2   9   12.57    2.51
  -2  -2   9   20.30    3.15
  -2   2   9   15.20    2.68
  -2   2   9   14.71    2.91
  -2  -2   9   15.63    1.29
  -2   2   9   14.74    1.55
  -2   2   9   13.39    1.56
   2  -2  -9   12.67    1.18
   2  -2  -9   13.13    1.32
   2  -2  -9   12.54    1.24
  -2   2   8   39.02    4.26
  -2   2   8   36.90    3.82
  -2  -2   8   34.83    2.00
  -2   2   8   38.40    2.28
   2  -2  -8   30.55    2.02
   2   2  -8   32.59    1.91
  -2   2   8   35.26    2.28
   2  -2  -8   32.42    1.96
   2  -2  -8   32.21    1.99
  -2  -2   7  253.28    8.17
  -2   2   7  238.51    8.19
  -2  -2   7  182.54    8.79
   2   2  -7  226.32    8.02
   2  -2  -7  220.57    8.08
  -2   2   7  253.52   10.91
   2  -2  -7  226.82    8.10
   2   2  -7  215.68    7.99
   2  -2  -7  219.82    8.09
  -2   2   7  253.70    8.02
   2   2  -7  221.46    7.97
  -2   2   6  107.12    5.10
  -2  -2   6  137.92    5.89
   2   2  -5 2773.46   82.21
  -2  -2   5 2820.44   80.71
  -2  -2   4 1555.86   51.98
   2   2  -4 1555.93   52.85
  -2  -2   4 1712.24   51.84
  -2  -2   3  386.20   13.24
   2   2  -2   19.41    1.84
   2  -2  -2   17.80    1.78
   2   2  -1    0.17    1.28
   2  -2  -1    0.34    0.80
   2  -2  -1    0.25    0.67
   2   2   0  403.26   13.19
   2   2   0  357.86   12.89
   2  -2   0  381.54   13.01
   2  -2   0  389.82   13.08
   2   2   1   41.61    2.32
   2  -2   1   46.99    2.36
   2   2   1   47.96    2.41
   2  -2   1   42.03    2.21
   2  -2   2   52.27    3.03
   2   2   2   54.52    3.09
   2   2   2   50.21    2.99
   2  -2   2   45.91    2.80
   2   2   3   32.84    1.65
   2  -2   3   35.02    1.67
   2  -2   3   39.29    2.93
  -2   2  -3   37.16    2.10
   2  -2   3   36.78    2.71
   2   2   3   35.26    2.84
  -2   2  -4  336.21   12.13
   2  -2   4  361.74   13.42
   2   2   4  348.95   13.52
   2  -2   4  346.50   11.53
   2   2   4  350.82   11.55
   2  -2   5  231.25   10.29
   2   2   5  235.40   10.55
   2   2   5  239.95    8.30
   2   2   6   88.23    3.35
   2   2   6   75.11    3.18
   2  -2   6   79.55    3.19
   2   2   6   73.03    3.20
   2   2   6   83.07    3.64
   2   2   6   93.41    3.64
   2  -2   6   88.13    3.55
   2   2   6   88.47    3.40
   2   2   6   79.31    3.32
   2  -2   6   76.90    3.27
   2  -2   6   86.46    3.34
   2   2   6   88.19    5.88
   2  -2   6   90.09    5.62
   2  -2   6   82.61    3.39
   2  -2   6   89.08    3.57
   2  -2   6   74.77    3.30
   2   2   6   83.36    3.43
   2  -2   6   82.87    3.50
   2   2   6   81.80    3.51
   2   2   6   85.33    3.27
   2   2   7   13.76    1.22
   2  -2   7   10.38    1.23
   2   2   7   12.14    1.12
   2   2   7   12.60    1.51
   2  -2   7   10.20    1.10
   2   2   7   12.31    1.25
   2  -2   7   11.53    2.37
   2   2   7   11.63    2.63
   2  -2   7   13.06    1.53
   2  -2   7   11.62    1.21
   2  -2   7   11.02    1.14
   2  -2   7   11.67    1.26
   2   2   7   13.05    1.42
   2   2   7   10.59    1.14
   2  -2   7   10.73    1.06
   2  -2   7   11.98    1.25
   2   2   7   10.88    1.31
   2  -2   8  111.15    4.68
   2   2   8  122.95    4.88
   2   2   8  124.00    5.19
   2  -2   8  121.56    7.59
   2   2   8  110.27    7.56
   2  -2   8  109.68    7.52
   2   2   8  132.00    4.92
   2  -2   8  114.90    4.58
   2  -2   8  128.56    4.80
   2  -2   8  115.02    4.52
   2   2   8  135.96    4.85
   2   2   8  119.82    4.70
   2  -2   8  114.06    4.72
   2   2   8  115.07    4.54
   2  -2   8  122.73    4.97
   2   2   8  136.25    5.10
   2  -2   8  119.61    4.74
   2   2   9    0.35    1.00
   2   2   9    4.45    1.01
   2   2   9    2.50    0.91
   2  -2   9    2.35    0.79
   2   2   9    2.55    0.72
   2  -2   9    2.17    0.80
   2   2   9    1.92    0.81
   2   2   9    2.14    0.78
   2   2   9    2.40    0.86
   2  -2   9    2.04    0.98
   2  -2   9    2.96    0.97
   2  -2   9    2.38    0.87
   2   2   9    0.61    0.91
   2   2  10   12.10    0.94
   2  -2  10   11.78    1.04
   2  -2  10   11.70    1.19
   2  -2  10   13.15    1.09
   2   2  10   12.73    1.18
   2   2  10   12.29    1.14
   2   2  10   12.83    1.30
   2  -2  10   13.13    1.07
   2  -2  11    3.48    0.75
   2   2  11    2.43    0.62
   2  -2  11    2.34    0.63
   2  -2  11    3.20    0.61
   2   2  11    2.12    0.56
   2   2  11    3.11    0.59
   2   2  11    2.95    0.60
   2  -2  11    2.64    0.67
  -2  -3  12    8.90    0.63
  -2   3  12    8.85    0.60
  -2  -3  12    8.96    0.55
   2  -3 -12    7.51    0.65
   2   3 -12    7.66    0.55
  -2   3  11    6.89    0.84
  -2  -3  11    6.64    0.85
   2   3 -11    7.50    0.92
  -2  -3  11    7.53    0.80
  -2   3  11    6.92    0.73
  -2   3  10  263.73    9.24
  -2   3  10  279.27    9.28
  -2  -3  10  272.44    9.27
  -2  -3  10  270.35    9.29
  -2  -3  10  277.92    9.22
  -2   3  10  262.73    8.91
   2  -3 -10  240.75    8.96
  -2  -3  10  259.52    8.90
  -2  -3   9    7.32    0.99
  -2  -3   9    9.57    1.34
  -2   3   9   10.09    1.39
  -2  -3   9    5.56    1.25
  -2   3   9    7.22    1.26
   2  -3  -9    7.72    1.02
  -2  -3   9    6.57    0.89
   2  -3  -9    6.96    0.99
   2  -3  -9    7.39    1.17
  -2  -3   9    8.46    2.45
  -2   3   9    7.91    2.18
  -2   3   9    7.03    2.37
  -2  -3   9    7.63    2.12
  -2  -3   8   85.41    5.91
  -2   3   8   76.13    5.57
  -2  -3   8   98.21    6.63
  -2   3   8  100.68    6.59
  -2  -3   8   80.60    3.55
  -2   3   8   98.17    3.88
  -2  -3   8   93.54    3.88
   2  -3  -8   74.41    3.50
   2  -3  -8   76.06    3.52
  -2   3   8   79.36    3.75
   2  -3  -8   72.75    3.55
  -2  -3   7  136.04    4.84
   2   3  -7  116.38    4.67
  -2  -3   7  102.89    5.61
   2   3  -7  117.66    4.63
  -2   3   7  139.88    7.23
  -2  -3   7  141.29    7.40
   2  -3  -7  121.80    4.82
   2  -3  -7  120.32    4.80
  -2  -3   6   71.02    3.86
   2   3  -6   80.13    5.02
  -2   3   6   82.67    4.99
  -2  -3   6   75.06    5.02
   2   3  -5   94.65    3.53
  -2  -3   5  113.39    4.79
   2   3  -5  103.11    4.74
   2   3  -5  104.41    5.70
  -2  -3   4   94.13    4.18
  -2  -3   4   86.55    4.28
   2   3  -4   82.20    4.24
   2   3  -4   83.66    4.85
  -2  -3   3    2.34    1.03
   2   3  -3    2.36    1.54
  -2  -3   2  242.42    8.54
  -2   3   2  250.33    9.08
   2   3  -2  240.30    9.22
   2  -3  -2  252.36    9.18
   2   3  -2  236.33    9.05
  -2  -3   1  439.60   15.54
   2   3  -1  491.81   16.07
   2   3  -1  531.26   16.24
   2   3  -1  456.51   15.96
   2  -3  -1  487.78   16.08
   2   3  -1  463.50   16.00
   2  -3  -1  490.40   16.08
   2   3   0  185.54    6.69
   2  -3   0  158.13    6.32
   2   3   0  157.72    6.29
   2   3   0  166.81    6.39
   2  -3   0  174.26    6.45
   2  -3   0  184.12    6.46
   2   3   0  164.51    6.33
   2  -3   1  175.72    7.01
   2  -3   1  184.84    7.08
   2   3   1  190.62    7.07
   2   3   1  178.78    7.01
   2  -3   1  182.25    7.15
   2  -3   1  207.69    7.23
   2   3   1  199.43    7.14
   2   3   1  185.54    7.16
   2   3   2  293.10   11.16
   2  -3   2  337.15   12.06
   2   3   2  338.34   12.06
   2   3   2  387.63   12.30
   2   3   2  327.38   12.20
   2  -3   2  334.84   12.16
   2  -3   2  400.87   12.54
   2   3   2  394.34   12.43
   2   3   3 1696.08   55.07
   2  -3   3 1619.12   55.05
   2  -3   3 1727.68   56.68
   2   3   3 2232.28   57.27
   2  -3   3 1732.12   56.56
   2   3   3 1741.01   56.57
   2   3   3 1667.73   56.70
  -2   3  -3 1778.30   55.79
   2  -3   3 2051.25   57.02
   2   3   3 2028.75   56.94
  -2   3  -4  432.39   14.69
   2   3   4  424.14   15.71
   2   3   4  438.98   15.97
   2  -3   4  425.52   15.83
   2  -3   4  429.34   15.74
   2   3   4  423.91   13.91
   2  -3   4  413.16   13.89
   2   3   5   45.11    1.97
   2   3   5   51.80    2.37
   2  -3   5   47.83    2.31
  -2   3  -5   41.10    2.84
   2   3   5   53.00    3.91
   2   3   5   53.63    4.09
   2  -3   5   50.82    3.94
   2  -3   5   55.67    3.96
   2   3   6  185.84    6.34
   2  -3   6  180.78    6.23
   2   3   6  164.77    5.83
   2  -3   6  149.56    5.95
   2   3   6  170.05    6.13
   2   3   6  179.61    6.35
   2  -3   6  172.15    6.29
   2  -3   6  163.02    5.87
   2   3   6  157.54    5.75
   2  -3   6  165.32    5.92
   2   3   6  175.69    6.03
   2  -3   6  151.48    5.88
   2   3   6  166.04    6.04
   2  -3   6  161.36    5.94
   2  -3   6  176.20    6.18
   2  -3   6  174.09    6.19
   2   3   6  165.31    6.15
   2  -3   6  183.58    8.73
   2   3   6  180.24    8.71
   2   3   6  173.09    8.82
   2  -3   6  177.86    8.87
   2  -3   6  159.11    5.89
   2   3   6  175.06    6.23
   2   3   7    2.57    0.72
   2   3   7    3.45    0.77
   2  -3   7    3.20    0.99
   2   3   7    2.97    0.86
   2  -3   7    3.40    0.90
   2   3   7    3.40    1.02
   2  -3   7    3.11    0.84
   2   3   7    2.16    1.82
   2  -3   7    4.25    1.92
   2   3   7    3.37    1.15
   2  -3   7    3.12    1.10
   2  -3   7    4.58    1.86
   2   3   7    3.15    1.87
   2  -3   7    2.58    0.73
   2   3   7    4.02    0.92
   2   3   7    2.95    1.13
   2  -3   7    3.53    0.93
   2  -3   7    2.96    0.77
   2   3   7    2.99    1.05
   2   3   7    3.04    0.87
   2  -3   7    2.07    0.71
   2  -3   7    2.92    0.87
   2  -3   8   45.99    4.83
   2   3   8   53.67    4.75
   2  -3   8   51.66    4.78
   2   3   8   46.18    4.79
   2   3   8   54.71    2.71
   2  -3   8   51.30    2.47
   2  -3   8   57.35    2.62
   2  -3   8   53.14    2.78
   2   3   8   55.66    2.80
   2  -3   8   54.60    2.59
   2   3   8   58.29    2.90
   2   3   8   48.28    2.35
   2  -3   8   50.55    2.64
   2  -3   8   54.98    2.97
   2   3   8   54.57    3.00
   2  -3   8   47.87    2.53
   2   3   8   53.32    2.72
   2   3   8   53.15    2.60
   2   3   8   59.77    2.77
   2  -3   9  110.15    4.25
   2   3   9  112.41    4.54
   2   3   9  115.82    4.53
   2   3   9  126.83    4.73
   2  -3   9  103.35    4.34
   2  -3   9  101.86    4.12
   2  -3   9  119.59    4.46
   2   3   9  108.53    4.28
   2   3   9  108.18    4.29
   2   3   9  104.62    4.16
   2  -3   9  112.56    4.35
   2   3   9  115.34    4.80
   2  -3   9  113.17    4.74
   2   3   9  115.15    4.48
   2   3   9  110.00    4.31
   2  -3   9  114.39    4.60
   2   3   9  116.15    4.60
   2   3  10    9.87    1.13
   2  -3  10    8.98    1.15
   2  -3  10    9.10    0.95
   2   3  10    7.84    0.83
   2  -3  10    7.72    1.02
   2   3  10    7.87    1.01
   2   3  10    9.32    1.05
   2  -3  10    8.52    0.90
   2  -3  10    7.55    0.98
   2   3  10   10.52    1.04
   2  -3  10   10.49    1.08
   2  -3  10    8.42    0.91
   2   3  10    7.70    0.95
   2   3  11   26.45    1.31
   2  -3  11   29.28    1.40
   2   3  11   26.64    1.31
   2  -3  11   23.86    1.40
   2   3  11   23.89    1.43
   2   3  11   27.32    1.30
   2  -3  11   26.01    1.18
   2  -3  11   27.52    1.37
   2   3  11   26.26    1.32
   2  -3  11   26.03    1.33
  -2  -4  12    1.65    0.28
   2  -4 -12    1.65    0.46
  -2   4  12    1.94    0.35
  -2  -4  12    1.42    0.37
  -2   4  12    1.36    0.27
  -2   4  11   17.18    1.06
  -2  -4  11   16.86    1.14
  -2   4  11   18.00    1.16
  -2  -4  11   17.53    1.06
   2   4 -11   15.83    1.17
  -2   4  11   14.46    0.87
  -2   4  10   44.37    2.30
  -2  -4  10   48.48    2.35
  -2   4  10   45.98    2.15
  -2  -4  10   46.97    2.07
   2  -4 -10   46.26    2.27
  -2  -4  10   49.96    2.45
  -2   4  10   46.73    2.39
  -2   4  10   47.46    2.38
  -2  -4  10   47.60    2.43
  -2   4   9  184.35    9.31
  -2  -4   9  171.17    9.30
   2  -4  -9  144.80    5.64
  -2  -4   9  150.30    8.42
  -2   4   9  141.42    8.16
  -2   4   9  167.32    5.97
  -2  -4   9  168.93    6.00
  -2   4   9  163.15    5.94
  -2  -4   9  164.33    6.01
   2  -4  -9  143.75    5.78
   2  -4  -9  142.30    5.68
  -2  -4   9  132.09    5.28
  -2  -4   9  165.94    5.86
  -2   4   8   85.59    6.05
  -2  -4   8   90.26    6.36
   2  -4  -8   68.22    3.28
  -2  -4   8   76.14    5.53
  -2   4   8   62.53    5.10
   2  -4  -8   65.18    3.34
   2  -4  -8   66.90    3.29
  -2   4   8   82.76    3.58
  -2  -4   8   85.98    3.67
  -2  -4   8   77.55    3.31
  -2   4   8   73.39    3.53
  -2   4   7  377.83   12.47
   2  -4  -7  343.49   12.24
  -2  -4   7  381.94   12.26
  -2   4   7  381.52   14.92
  -2  -4   7  396.70   15.19
   2  -4  -7  351.98   12.30
   2   4  -7  360.29   15.34
   2   4  -6   33.59    2.90
   2   4  -6   30.34    3.29
  -2  -4   6   30.35    2.56
  -2  -4   6   25.90    2.26
  -2   4   6   41.39    3.52
  -2  -4   6   37.38    3.70
   2   4  -5 1172.06   34.54
  -2  -4   5 1203.93   33.02
  -2  -4   4   22.08    2.08
   2   4  -4   18.85    2.40
   2   4  -4   17.08    1.14
  -2   4   3   85.56    4.48
  -2  -4   3   78.39    3.79
   2   4  -2   81.74    4.02
   2   4  -2   83.35    4.10
  -2   4   2   81.72    3.98
   2   4  -2   81.43    3.89
   2  -4  -2   83.31    4.00
   2   4  -1   17.06    1.52
   2   4  -1   15.77    1.88
  -2  -4   1   12.56    1.23
  -2   4   1   14.30    1.39
   2  -4  -1   17.72    1.46
   2  -4  -1   17.23    1.49
   2   4  -1   14.20    1.30
   2   4  -1   13.90    1.36
   2   4   0  393.15   12.96
   2  -4   0  401.00   12.71
   2   4   0  367.47   12.55
   2   4   0  384.55   12.67
   2  -4   0  394.38   12.78
  -2   4   0  339.64   12.11
   2  -4   0  349.59   12.58
   2   4   0  356.76   12.52
   2   4   1   80.67    3.56
   2  -4   1   72.98    3.54
   2   4   1   76.56    3.59
   2  -4   1   81.27    3.63
   2   4   1   71.58    3.43
   2  -4   1   72.82    3.57
   2   4   1   76.82    3.54
   2  -4   1   69.90    3.43
   2  -4   2  302.25   10.45
   2   4   2  305.66   10.36
   2  -4   2  283.12   10.25
   2  -4   2  270.29   10.06
   2  -4   2  291.99   10.29
   2   4   2  296.92   10.26
   2   4   2  274.53   10.21
   2   4   2  265.00   10.04
   2   4   2  241.75    9.39
  -2   4  -3  266.67    9.45
   2  -4   3  291.44   10.41
   2   4   3  277.37   10.28
   2  -4   3  253.38   10.08
   2  -4   3  249.10    9.89
   2   4   3  313.63   10.63
   2   4   3  258.35   10.12
   2   4   3  240.98    9.88
   2  -4   3  306.87   10.66
   2   4   3  250.41    8.62
   2  -4   3  242.83    8.59
   2  -4   4   14.92    1.10
   2   4   4   15.11    1.14
  -2   4  -4   14.01    1.71
   2   4   4   13.95    0.88
   2   4   4   15.84    2.03
   2  -4   4   16.75    2.05
   2   4   4   15.29    2.18
   2  -4   4   14.89    2.08
   2   4   5  597.83   18.75
   2  -4   5  570.55   18.67
  -2   4  -5  525.77   19.63
   2   4   5  543.40   18.29
   2  -4   5  629.54   21.17
   2   4   5  627.50   21.25
   2   4   5  617.16   21.41
   2  -4   5  608.74   21.27
   2   4   6   11.62    1.22
   2  -4   6   10.19    0.99
   2   4   6    8.02    2.16
   2  -4   6    9.11    2.33
   2  -4   6    8.98    0.91
   2   4   6   11.27    1.10
   2  -4   6    9.39    0.92
   2  -4   6    9.57    1.08
   2   4   6   11.18    1.22
   2   4   6   10.45    1.19
   2  -4   6    9.54    1.17
   2   4   6   10.38    0.90
   2  -4   6   13.62    2.27
   2   4   6   10.40    2.15
   2  -4   6    9.40    1.06
   2  -4   6   10.11    0.97
   2   4   6   10.93    1.16
   2   4   6    9.80    1.06
   2  -4   6   10.12    1.07
   2   4   6   10.81    1.32
   2  -4   6   10.16    1.02
   2   4   6   10.64    1.10
   2  -4   7    8.51    1.01
   2   4   7    8.92    1.24
   2   4   7   10.63    2.52
   2  -4   7    3.97    2.01
   2   4   7    9.28    1.13
   2  -4   7    5.77    0.89
   2   4   7    9.51    1.16
   2   4   7    7.87    0.89
   2   4   7    8.20    0.88
   2   4   7    6.96    1.08
   2  -4   7    9.21    1.02
   2  -4   7    7.03    1.04
   2  -4   7    9.32    1.16
   2   4   7    9.14    1.16
   2   4   7    9.60    1.33
   2  -4   7    8.97    1.25
   2  -4   7    8.96    2.01
   2   4   7    9.99    2.26
   2  -4   7    7.95    1.02
   2  -4   8   43.82    2.58
   2   4   8   54.56    2.93
   2  -4   8   52.95    2.87
   2   4   8   56.09    2.78
   2  -4   8   47.29    4.55
   2   4   8   53.34    4.76
   2   4   8   45.42    4.74
   2  -4   8   49.19    4.80
   2  -4   8   54.27    2.66
   2  -4   8   49.42    2.43
   2  -4   8   51.68    2.57
   2  -4   8   51.34    2.50
   2   4   8   56.73    2.92
   2  -4   8   55.73    2.74
   2   4   8   57.23    2.77
   2   4   8   51.14    2.57
   2   4   9    2.43    1.11
   2  -4   9    4.16    1.11
   2  -4   9    2.94    0.97
   2   4   9    3.35    0.94
   2  -4   9    2.32    0.82
   2   4   9    2.07    0.68
   2   4   9    2.35    0.90
   2  -4   9    3.98    0.87
   2   4   9    2.13    1.07
   2   4   9    3.07    1.10
   2   4   9    2.38    0.93
   2  -4   9    3.87    1.02
   2  -4   9    2.66    1.09
   2   4   9    2.67    0.96
   2  -4   9    2.17    0.92
   2   4   9    3.17    0.86
   2   4  10    8.44    0.98
   2   4  10    9.89    0.99
   2  -4  10    9.04    1.04
   2  -4  10    9.01    0.94
   2   4  10    8.41    0.88
   2   4  10    8.59    1.02
   2  -4  10    7.41    1.00
   2  -4  10    9.00    1.01
   2  -4  10    6.95    1.00
   2  -4  10    7.96    0.86
   2   4  10    8.35    1.08
   2   4  10   10.15    1.11
   2  -4  10    7.58    1.06
   2   4  11   80.25    3.04
   2  -4  11   89.92    3.10
   2   4  11   82.22    3.01
   2  -4  11   83.94    3.07
   2   4  11   83.39    3.04
   2   4  11   79.93    3.04
   2  -4  11   87.78    3.16
   2   4  11   81.42    3.06
   2  -5 -12   17.64    0.92
  -2   5  12   16.57    0.77
  -2   5  11   34.10    1.64
   2  -5 -11   32.37    1.48
   2   5 -11   34.66    1.70
  -2  -5  11   37.00    1.62
  -2   5  11   33.50    1.49
  -2   5  11   35.07    1.69
  -2  -5  11   35.80    1.73
   2   5 -10   45.23    2.34
   2  -5 -10   43.53    2.11
  -2   5  10   46.93    2.31
  -2  -5  10   49.41    2.40
  -2   5  10   45.70    2.30
  -2  -5  10   48.38    2.36
  -2  -5  10   47.33    2.29
  -2   5  10   42.99    2.24
  -2   5  10   44.75    2.13
   2  -5 -10   42.58    2.23
  -2  -5   9   39.42    4.22
  -2   5   9   44.29    4.38
   2  -5  -9   41.66    2.32
  -2   5   9   39.45    2.03
   2  -5  -9   37.12    2.11
  -2  -5   9   38.24    3.92
  -2   5   9   41.21    3.92
  -2  -5   9   40.43    2.19
  -2   5   9   36.38    2.19
  -2  -5   9   34.51    1.85
   2  -5  -9   37.77    2.15
  -2  -5   9   46.73    2.43
  -2   5   9   46.86    2.42
  -2   5   9   42.77    2.34
  -2  -5   9   44.21    2.42
  -2   5   8   91.49    6.27
  -2  -5   8   90.10    6.47
   2  -5  -8   74.82    3.59
  -2   5   8   80.10    3.72
  -2   5   8   93.01    3.77
  -2  -5   8   82.97    3.77
  -2  -5   8   91.06    3.80
  -2   5   8   82.37    3.69
  -2   5   8   79.32    5.60
  -2  -5   8   85.89    5.82
   2  -5  -8   72.40    3.50
  -2  -5   8   69.23    3.13
  -2  -5   8   83.42    3.49
   2  -5  -8   72.01    3.47
   2  -5  -7   12.56    1.32
  -2   5   7   13.87    2.55
  -2  -5   7   13.90    2.52
   2   5  -7   12.59    2.50
   2  -5  -7   11.04    1.25
  -2  -5   7   12.19    1.10
  -2  -5   7   10.94    1.79
  -2   5   7   13.04    1.42
   2   5  -6   10.87    2.27
  -2   5   6    9.66    2.11
  -2  -5   6   11.86    2.30
   2  -5  -6    9.52    1.10
  -2  -5   6   11.02    1.75
  -2   5   6   10.96    1.32
   2  -5  -6    9.79    1.10
  -2  -5   5    6.78    1.41
  -2   5   5    3.75    0.77
   2   5  -5    5.40    0.76
   2   5  -5    6.18    1.98
  -2  -5   4  104.45    4.76
  -2  -5   4   98.53    4.84
  -2  -5   3   35.66    2.43
  -2   5   3   41.80    3.07
   2   5  -3   38.83    3.07
   2  -5  -2  562.43   18.85
   2   5  -2  541.73   18.71
  -2   5   2  549.88   18.85
  -2  -5   2  527.98   18.35
   2   5  -2  558.81   18.85
   2   5  -2  595.10   19.17
   2  -5  -1  219.85    7.64
   2   5  -1  192.67    7.45
   2  -5  -1  213.47    7.65
   2   5  -1  205.32    7.54
  -2  -5   1  175.50    7.30
  -2   5   1  204.93    7.55
   2   5  -1  214.39    7.96
   2   5  -1  225.61    7.85
   2   5   0    2.17    0.78
   2  -5   0    2.23    0.80
   2  -5   0    2.12    0.79
   2   5   0    2.53    0.83
   2  -5   0    2.57    1.10
   2   5   0    2.23    1.05
   2   5   1  658.18   21.89
   2  -5   1  650.60   21.91
   2  -5   1  662.33   21.88
   2   5   1  720.05   21.92
   2  -5   1  672.42   21.85
   2   5   1  671.40   21.78
   2   5   1  623.35   21.73
   2  -5   1  621.40   21.77
   2   5   2  630.78   21.48
   2   5   2  623.47   21.91
   2   5   2  677.74   22.18
   2  -5   2  651.40   22.09
   2   5   2  735.40   22.21
   2  -5   2  638.46   22.06
   2  -5   2  629.10   21.91
   2  -5   2  708.80   22.34
   2   5   2  650.83   22.09
   2  -5   3   10.71    1.65
   2   5   3   10.24    1.70
   2   5   3   11.81    0.89
   2  -5   3    9.81    0.83
   2  -5   3   13.15    2.63
   2  -5   3    9.85    1.55
   2   5   3   12.08    2.43
   2   5   3   10.27    1.56
   2   5   3    9.14    1.14
   2   5   4   -0.11    1.25
   2  -5   4    0.32    1.22
   2   5   4    0.40    0.47
   2   5   4    0.25    0.59
   2  -5   4    0.92    0.57
   2  -5   4    1.10    1.05
   2   5   4    1.13    1.25
  -2   5  -4    0.14    1.10
   2   5   4   -0.05    0.73
   2   5   5    6.73    0.97
   2  -5   5    8.03    1.75
   2   5   5    6.04    1.70
   2   5   5    9.23    2.06
   2  -5   5    8.20    1.94
   2  -5   5    7.09    0.96
  -2   5  -5    6.19    1.59
   2   5   5    7.77    0.78
   2   5   6   49.67    2.48
   2  -5   6   42.75    2.06
   2  -5   6   33.51    2.00
   2   5   6   45.93    2.29
   2   5   6   42.67    2.03
   2  -5   6   43.73    2.33
   2   5   6   49.46    2.44
   2   5   6   41.05    1.99
   2  -5   6   45.17    2.20
   2  -5   6   47.93    2.18
   2  -5   6   44.11    2.11
   2   5   6   44.05    2.25
   2  -5   6   46.92    2.25
   2   5   6   44.79    2.40
   2  -5   6   43.04    2.07
   2  -5   6   43.38    3.74
   2   5   6   46.82    3.89
   2   5   6   47.62    4.18
   2  -5   6   47.31    4.06
   2  -5   7   15.27    1.20
   2   5   7   19.04    1.62
   2  -5   7   14.90    2.77
   2   5   7   12.85    2.69
   2   5   7   16.66    1.43
   2  -5   7   13.64    1.49
   2   5   7   14.76    1.50
   2   5   7   15.32    1.38
   2   5   7   13.92    1.11
   2  -5   7   12.33    1.42
   2   5   7   13.23    1.08
   2  -5   7   14.33    1.29
   2  -5   7   15.29    1.29
   2  -5   7   14.69    1.26
   2   5   7   14.51    1.26
   2  -5   7   15.01    2.52
   2   5   7   16.33    2.67
   2  -5   7   14.16    1.33
   2   5   7   16.66    1.41
   2  -5   8  215.13    7.92
   2   5   8  239.64    8.39
   2   5   8  250.01    8.57
   2  -5   8  198.78    8.12
   2   5   8  259.97    8.61
   2  -5   8  232.70    8.23
   2  -5   8  220.78    7.94
   2   5   8  249.22    8.38
   2  -5   8  228.14    8.18
   2  -5   8  228.13    8.04
   2  -5   8  211.97   10.97
   2   5   8  232.50   11.18
   2  -5   8  212.87   11.21
   2  -5   8  252.67    8.54
   2   5   8  216.25   11.35
   2  -5   8  238.65    8.33
   2   5   8  229.31    8.29
   2   5   8  227.56    8.20
   2  -5   9  173.07    7.22
   2   5   9  232.88    7.68
   2   5   9  211.96    7.63
   2  -5   9  213.20    7.63
   2   5   9  227.17    7.51
   2  -5   9  204.27    7.34
   2  -5   9  200.81    7.17
   2  -5   9  192.58    7.02
   2   5   9  205.20    7.46
   2   5   9  209.76    7.40
   2  -5   9  210.19    7.43
   2   5   9  203.34    7.28
   2  -5   9  205.75    7.45
   2   5   9  205.94    7.42
   2  -5  10  225.70    7.33
   2   5  10  211.33    7.21
   2  -5  10  211.48    7.23
   2   5  10  202.84    6.97
   2   5  10  199.70    7.24
   2  -5  10  210.81    7.31
   2  -5  10  217.39    7.22
   2   5  10  209.54    7.18
   2   5  10  216.64    7.31
   2  -5  10  209.80    7.41
   2   5  10  214.96    7.40
   2  -5  10  214.34    7.06
   2   5  10  201.44    7.22
   2  -5  10  199.44    7.03
   2  -5  11   24.17    1.12
   2   5  11   19.42    1.07
   2  -5  11   21.34    1.14
   2   5  11   20.24    1.11
   2  -5  11   18.36    1.07
   2   5  11   21.24    1.08
   2  -5  11   21.71    1.18
   2   5  11   20.50    1.13
   2  -6 -12   -0.08    0.37
  -2   6  12    0.54    0.23
  -2  -6  11    1.16    0.48
   2  -6 -11    1.18    0.51
  -2   6  11    1.22    0.47
  -2   6  11    1.71    0.57
  -2  -6  11    1.69    0.53
  -2   6  11    0.90    0.44
   2   6 -11    1.11    0.62
   2   6 -10    2.94    0.92
  -2   6  10    3.18    0.85
  -2  -6  10    3.31    0.89
   2  -6 -10    3.47    0.91
  -2   6  10    2.91    0.74
  -2  -6  10    3.99    0.76
   2  -6 -10    3.42    0.73
  -2   6  10    3.09    0.87
  -2  -6  10    4.27    0.92
  -2   6  10    3.54    0.75
   2  -6  -9   15.01    1.52
  -2  -6   9   15.77    1.29
  -2   6   9   12.69    1.27
  -2  -6   9   14.35    1.43
  -2   6   9   16.50    1.43
  -2   6   9   15.08    1.41
  -2  -6   9   15.44    1.45
  -2  -6   9   11.56    1.09
   2  -6  -9   11.25    1.23
  -2  -6   9   15.13    2.79
  -2   6   9   16.93    2.77
  -2   6   9   14.96    2.51
  -2  -6   9   13.40    2.50
  -2   6   9   14.83    1.57
  -2   6   9   13.48    1.13
   2  -6  -9   13.50    1.28
  -2   6   8  127.10    7.63
  -2  -6   8  142.57    8.08
  -2   6   8  112.73    4.59
  -2  -6   8  126.57    4.74
  -2  -6   8  132.70    4.98
  -2   6   8  126.38    4.89
  -2  -6   8  130.49    5.01
  -2   6   8  129.60    4.89
  -2   6   8  114.44    6.86
  -2  -6   8  115.65    7.08
  -2   6   8  114.87    4.90
  -2  -6   8  102.29    4.33
   2  -6  -8  110.40    4.78
   2  -6  -8  107.09    4.70
   2  -6  -7    0.27    0.87
  -2   6   7    0.13    1.00
  -2   6   7   -0.15    1.20
  -2  -6   7    0.35    0.62
   2  -6  -7    0.19    0.82
  -2  -6   7    0.69    1.09
  -2  -6   7    0.10    1.01
  -2   6   7    0.75    1.55
  -2  -6   7    0.95    1.67
  -2   6   7    0.83    1.03
   2   6  -7    1.15    1.67
   2   6  -6  409.87   16.40
  -2   6   6  442.06   15.66
  -2  -6   6  439.63   15.84
  -2   6   6  400.64   13.04
   2   6  -6  340.17   12.84
  -2  -6   6  393.32   14.84
  -2   6   6  414.29   13.42
  -2  -6   6  440.56   13.20
   2  -6  -6  381.39   13.28
  -2  -6   5  102.59    4.63
   2   6  -5   83.94    3.00
  -2  -6   5   94.58    4.74
   2   6  -5   96.93    5.58
  -2   6   4   90.08    5.29
  -2  -6   4   92.24    4.44
  -2  -6   4   81.26    4.45
  -2   6   3    9.66    1.92
  -2  -6   3    8.47    1.46
   2   6  -3    9.55    2.41
   2   6  -3    7.19    1.73
   2  -6  -3    7.22    1.45
   2   6  -3    8.30    1.42
  -2   6   2   66.93    3.64
  -2  -6   2   60.76    3.18
   2   6  -2   64.82    3.88
   2   6  -2   71.23    3.78
   2   6  -2   65.87    3.34
   2  -6  -2   65.09    3.36
  -2  -6   1  439.35   16.24
  -2   6   1  505.80   16.51
   2   6  -1  508.15   16.86
   2   6  -1  505.03   16.67
   2   6  -1  463.70   16.24
   2  -6  -1  518.81   16.45
   2   6  -1  467.27   16.25
   2  -6  -1  496.92   16.38
   2  -6   0   17.99    1.63
   2   6   0   16.59    1.52
   2   6   0   17.98    1.39
   2   6   0   15.69    1.37
   2  -6   0   18.50    1.57
   2   6   0   18.02    1.42
   2  -6   0   18.88    1.52
   2  -6   1    1.44    0.78
   2   6   1    0.65    0.76
   2  -6   1    2.41    1.32
   2   6   1    1.36    0.88
   2   6   1    0.50    0.82
   2  -6   1    0.38    0.79
   2  -6   1    1.26    0.87
   2   6   2 1079.86   35.34
   2   6   2 1066.49   35.62
   2  -6   2 1082.39   35.77
   2  -6   2 1153.54   35.85
   2   6   2 1130.75   35.82
   2  -6   2 1072.39   35.60
   2   6   2 1132.73   35.87
   2  -6   2 1046.50   35.80
   2   6   2 1108.68   35.83
   2   6   3  108.88    4.94
   2   6   3   99.98    3.83
   2   6   3  110.58    4.00
   2  -6   3  113.80    5.22
   2   6   3  111.53    5.19
   2  -6   3  135.93    6.01
   2   6   3  134.48    5.94
   2  -6   3  111.23    4.00
   2   6   3  116.51    5.40
   2  -6   3  109.61    5.27
   2   6   4    3.44    0.93
  -2   6  -4    3.45    1.43
   2   6   4    4.73    1.50
   2  -6   4    3.62    1.42
   2  -6   4    3.76    0.70
   2   6   4    4.40    0.73
   2  -6   4    2.66    1.23
   2   6   4    5.34    1.43
   2   6   4    4.10    0.63
  -2   6  -5  339.70   13.07
   2   6   5  332.74   11.37
   2   6   5  355.07   11.68
   2  -6   5  344.13   11.65
   2   6   5  362.72   13.87
   2   6   5  350.85   14.10
   2  -6   5  353.80   13.90
   2  -6   5  374.18   13.89
   2   6   6  150.72    5.49
   2  -6   6  146.63    5.44
   2  -6   6  136.43    5.07
   2  -6   6  136.32    5.08
   2   6   6  148.39    5.47
   2   6   6  137.94    5.04
   2  -6   6  140.00    5.21
   2  -6   6  135.38    5.10
   2  -6   6  139.80    5.18
   2   6   6  126.75    4.93
   2  -6   6  146.39    5.30
   2   6   6  142.83    5.30
   2   6   6  140.88    5.11
   2  -6   6  147.89    7.51
   2   6   6  132.44    7.65
   2  -6   6  141.32    7.68
   2   6   6  145.25    7.56
   2  -6   7  180.10    6.72
   2   6   7  185.02    6.78
   2   6   7  168.08    6.18
   2  -6   7  177.79    6.46
   2  -6   7  169.72    6.27
   2   6   7  178.44    6.62
   2  -6   7  175.69    6.42
   2  -6   7  184.20    6.54
   2   6   7  179.88    6.52
   2  -6   7  161.23    6.18
   2   6   7  174.43    6.59
   2   6   7  196.42    6.86
   2  -6   7  185.35    9.15
   2   6   7  187.08    9.21
   2   6   7  171.44    9.40
   2  -6   7  169.67    9.27
   2  -6   7  165.31    6.23
   2   6   7  180.44    6.68
   2  -6   8  164.43    5.96
   2  -6   8  147.94    8.30
   2   6   8  141.09    8.24
   2   6   8  157.24    5.96
   2   6   8  129.81    8.26
   2  -6   8  131.46    8.27
   2  -6   8  153.40    5.72
   2  -6   8  137.05    5.39
   2  -6   8  145.97    5.65
   2   6   8  167.58    5.90
   2  -6   8  145.04    5.47
   2  -6   8  140.46    5.38
   2   6   8  151.07    5.86
   2   6   8  166.45    6.07
   2  -6   8  139.66    5.68
   2   6   8  156.42    5.77
   2  -6   8  151.69    5.74
   2   6   8  155.03    5.75
   2   6   9   12.92    1.25
   2  -6   9   12.41    1.22
   2  -6   9   13.22    1.30
   2   6   9   14.16    1.31
   2   6   9   14.25    1.65
   2  -6   9   12.49    1.22
   2  -6   9   12.62    1.26
   2   6   9   12.79    1.24
   2   6   9   14.17    1.39
   2   6   9   14.24    1.49
   2  -6   9   11.59    1.38
   2  -6   9   11.69    1.08
   2   6   9   12.65    1.38
   2  -6   9   13.31    1.36
   2   6  10    4.01    0.74
   2  -6  10    5.07    0.84
   2  -6  10    4.64    0.93
   2   6  10    5.72    0.86
   2   6  10    5.68    0.84
   2  -6  10    3.36    0.77
   2   6  10    4.28    0.81
   2  -6  10    5.13    0.83
   2  -6  10    5.85    0.93
   2   6  10    4.66    0.86
   2   6  10    4.87    0.88
   2  -6  10    4.27    0.99
   2   6  10    4.32    0.68
   2  -6  10    3.34    0.85
   2   6  10    6.53    0.96
   2  -6  11    0.61    0.38
   2   6  11    0.55    0.58
   2  -6  11    0.95    0.46
   2  -6  11    0.85    0.50
   2  -6  11    1.13    0.51
   2   6  11    0.41    0.47
   2   7 -12   13.22    0.67
  -2  -7  12   13.05    0.64
   2  -7 -11   32.00    1.42
  -2  -7  11   31.64    1.41
  -2   7  11   28.25    1.37
   2   7 -11   29.14    1.47
  -2   7  11   30.76    1.47
  -2   7  11   29.49    1.45
   2  -7 -10   -0.36    0.64
   2  -7 -10    0.67    0.63
  -2   7  10    0.36    0.67
  -2  -7  10    0.10    0.73
   2  -7 -10    0.03    0.82
  -2  -7  10    0.48    0.57
  -2   7  10    0.35    0.62
  -2   7  10    0.47    0.65
   2   7 -10    0.43    0.78
  -2   7  10    0.56    0.69
  -2  -7  10   -0.17    0.68
  -2   7   9   18.66    1.55
  -2  -7   9   23.00    1.58
  -2  -7   9   24.73    1.70
  -2  -7   9   23.10    1.68
  -2   7   9   25.86    1.69
  -2   7   9   24.91    1.67
   2  -7  -9   22.23    1.62
  -2  -7   9   19.78    1.36
  -2   7   9   23.84    1.83
   2  -7  -9   21.54    1.75
   2   7  -9   21.83    1.65
  -2   7   9   21.35    1.42
   2  -7  -9   19.43    1.55
  -2   7   8   28.02    1.74
   2  -7  -8   25.09    1.88
  -2   7   8   34.01    2.00
  -2  -7   8   32.76    2.01
  -2  -7   8   30.63    2.03
  -2   7   8   30.26    1.96
  -2  -7   8   33.09    3.86
  -2   7   8   30.81    3.62
  -2   7   8   27.60    1.86
  -2  -7   8   29.70    1.80
  -2  -7   8   27.31    1.68
   2  -7  -8   27.89    1.97
  -2  -7   8   26.32    3.35
  -2   7   8   31.38    3.40
  -2   7   8   28.88    2.11
   2   7  -8   21.87    3.19
  -2   7   7   48.01    2.61
  -2   7   7   47.31    4.01
  -2  -7   7   47.87    4.18
  -2   7   7   48.85    4.54
  -2  -7   7   56.04    4.78
  -2   7   7   44.64    2.32
  -2  -7   7   48.81    2.32
  -2   7   7   48.93    2.71
  -2   7   7   52.27    2.57
  -2  -7   7   47.09    2.57
   2  -7  -7   44.25    2.55
  -2  -7   7   31.18    2.95
  -2  -7   7   45.20    3.51
   2   7  -7   44.11    4.36
   2  -7  -7   40.75    2.44
   2  -7  -7   40.18    2.36
   2   7  -6  205.01   10.21
  -2  -7   6  231.70    7.34
  -2   7   6  218.68    7.59
  -2   7   6  207.58    7.19
   2   7  -6  185.28    7.04
  -2  -7   6  221.23    9.17
  -2  -7   6  237.22    9.79
  -2   7   6  213.69    9.35
   2  -7  -6  184.21    7.23
   2  -7  -6  209.21    7.52
  -2  -7   5  239.75    9.66
  -2   7   5  232.23    9.96
  -2  -7   5  237.95   10.28
  -2  -7   5  246.19    9.96
   2   7  -5  228.75   10.84
  -2   7   4  471.73   17.31
  -2  -7   4  475.25   16.22
  -2  -7   4  428.18   16.27
  -2   7   3    5.74    1.81
   2  -7  -3    5.54    1.25
   2   7  -3    5.62    1.30
   2   7  -3    5.94    2.34
  -2  -7   3    4.76    1.35
   2   7  -3    3.71    1.61
  -2  -7   2  278.13    9.54
  -2   7   2  258.74    9.96
  -2  -7   2  236.14    9.41
   2  -7  -2  268.87    9.62
   2   7  -2  252.98    9.48
   2   7  -2  258.65   10.12
   2   7  -2  276.08   10.26
  -2  -7   1  394.02   14.13
  -2   7   1  440.58   14.45
   2  -7  -1  427.82   14.16
   2   7  -1  391.75   13.93
   2  -7  -1  427.75   14.13
   2   7  -1  389.12   13.97
   2   7  -1  416.47   14.71
   2   7  -1  431.73   14.54
   2  -7   0   93.79    4.09
   2   7   0   88.85    3.99
   2  -7   0   98.50    4.09
   2   7   0   93.98    3.98
   2   7   0   94.80    4.02
   2  -7   1    2.49    0.88
   2   7   1    2.08    0.82
   2  -7   1    1.99    1.28
   2  -7   1    2.03    0.97
   2   7   1    1.93    1.00
   2   7   1    2.54    0.93
   2   7   1    0.69    1.82
   2  -7   2    4.10    1.15
   2   7   2    3.27    1.15
   2  -7   2    3.63    1.26
   2   7   2    3.14    1.24
   2  -7   2    4.11    1.03
   2   7   2    3.99    1.04
   2   7   2    3.99    1.17
   2   7   3  112.05    5.13
   2   7   3  122.23    4.45
   2  -7   3  123.49    4.45
   2  -7   3  129.70    5.64
   2   7   3  143.00    6.32
   2  -7   3  119.67    6.19
   2   7   3  135.16    5.75
   2   7   3  131.87    5.90
   2  -7   3  122.74    5.79
   2   7   3  134.99    5.64
   2   7   3  118.87    4.32
   2  -7   4  100.92    3.82
   2   7   4  104.02    3.88
   2   7   4   99.53    5.04
   2   7   4   96.98    3.67
  -2   7  -4  100.09    5.09
   2   7   4   89.25    4.46
   2  -7   4  109.68    5.31
   2   7   4  101.91    5.27
   2   7   4  107.48    5.51
   2  -7   4  103.32    5.40
   2   7   5  151.81    5.76
   2   7   5  160.19    5.56
   2  -7   5  153.28    5.63
  -2   7  -5  142.61    7.06
   2   7   5  130.14    6.30
   2   7   5  162.60    5.86
   2  -7   5  168.80    5.79
   2   7   5  164.40    5.79
   2  -7   5  152.94    5.65
   2  -7   5  167.14    7.66
   2   7   5  173.37    7.78
   2  -7   5  163.67    7.74
   2   7   5  166.51    7.90
   2   7   5  156.23    5.56
   2   7   6   37.99    1.93
   2  -7   6   40.47    2.08
   2  -7   6   39.12    2.02
   2   7   6   41.03    2.30
   2  -7   6   39.01    2.02
   2  -7   6   41.20    2.06
   2   7   6   39.08    2.07
  -2   7  -6   36.09    3.20
   2   7   6   40.22    2.10
   2  -7   6   37.23    3.66
   2  -7   6   41.50    3.60
   2   7   6   38.51    3.53
   2   7   6   36.95    3.72
   2  -7   6   41.56    2.21
   2   7   6   39.33    2.23
   2   7   6   43.15    2.38
   2  -7   6   37.25    1.88
   2   7   7    1.38    0.73
   2  -7   7    0.93    0.79
   2   7   7    1.20    1.27
   2  -7   7    0.47    0.72
   2  -7   7    0.22    0.83
   2   7   7    0.04    0.73
   2  -7   7    1.12    0.77
   2   7   7    0.73    1.29
   2   7   7    1.10    0.94
   2  -7   7   -0.18    0.87
   2  -7   7   -0.16    1.29
   2   7   7   -0.50    1.25
   2  -7   7    1.28    0.66
   2   7   7    0.83    1.03
   2  -7   7    1.38    1.51
   2   7   7    0.72    1.58
   2   7   8   16.73    1.56
   2   7   8   21.05    1.75
   2   7   8   18.77    1.54
   2   7   8   20.36    1.65
   2   7   8   18.79    2.59
   2  -7   8   18.42    1.55
   2  -7   8   12.82    2.28
   2  -7   8   16.63    1.43
   2   7   8   21.10    1.85
   2  -7   8   17.72    1.40
   2  -7   8   18.17    1.45
   2   7   8   18.28    1.45
   2   7   8   16.25    2.75
   2  -7   8   15.47    2.54
   2  -7   8   15.69    1.23
   2  -7   9    3.51    1.08
   2  -7   9    2.80    0.67
   2   7   9    3.33    1.06
   2  -7   9    2.39    0.90
   2  -7   9    3.84    0.96
   2   7   9    2.37    0.80
   2  -7   9    3.51    0.82
   2   7   9    3.82    1.32
   2  -7   9    3.26    0.81
   2   7   9    2.87    0.82
   2   7   9    2.56    0.89
   2  -7   9    3.07    0.92
   2   7   9    2.68    0.92
   2   7   9    3.50    0.93
   2  -7  10  218.59    7.14
   2   7  10  218.14    7.30
   2  -7  10  203.55    7.24
   2  -7  10  194.91    7.14
   2  -7  10  198.75    6.92
   2  -7  10  201.29    7.19
   2   7  10  198.94    6.98
   2   7  10  199.79    6.87
   2  -7  10  221.68    7.12
   2   7  10  215.44    7.10
   2   7  10  209.38    7.09
   2  -7  10  220.51    7.29
   2   7  10  209.98    7.13
   2   7  10  209.35    7.25
   2  -7  11    1.14    0.47
   2  -7  11    1.22    0.61
   2   7  11    1.14    0.59
   2  -7  11    0.66    0.44
   2  -7  11    0.89    0.39
  -2  -8  12    0.61    0.26
   2   8 -11   70.58    2.71
  -2  -8  11   79.07    2.69
  -2   8  11   72.27    2.70
   2  -8 -11   69.68    2.69
  -2   8  11   69.41    2.73
  -2   8  11   71.59    2.73
   2   8 -10   43.13    2.09
  -2  -8  10   43.99    1.95
   2  -8 -10   38.57    2.11
  -2  -8  10   46.43    2.13
  -2   8  10   42.56    2.02
  -2  -8  10   44.13    2.10
  -2   8  10   40.37    2.00
   2  -8 -10   38.54    1.97
  -2   8  10   34.95    1.99
   2  -8 -10   38.04    1.90
  -2  -8   9   38.07    2.06
  -2   8   9   39.30    2.08
  -2  -8   9   38.86    2.10
  -2  -8   9   41.26    2.16
  -2   8   9   37.31    2.05
  -2  -8   9   32.89    1.78
   2  -8  -9   34.62    2.08
  -2   8   9   36.37    2.23
   2  -8  -9   34.49    2.23
   2   8  -9   38.81    2.15
  -2   8   9   35.10    1.89
   2  -8  -9   32.90    2.04
   2  -8  -8   91.52    4.18
  -2  -8   8   88.93    3.71
  -2  -8   8   97.90    6.22
  -2   8   8   85.39    5.85
  -2   8   8   97.89    4.28
   2   8  -8   92.57    4.03
  -2   8   8  111.85    6.74
  -2  -8   8  110.59    7.03
  -2   8   8   84.52    3.84
  -2  -8   8  103.73    4.05
  -2   8   8   97.59    4.16
  -2   8   8  100.82    4.08
  -2  -8   8  106.87    4.15
  -2   8   8  100.72    4.08
  -2  -8   8  109.81    4.22
   2  -8  -8   89.00    4.07
  -2   8   8   87.42    3.85
   2   8  -8  106.06    6.92
  -2   8   7   17.99    1.70
  -2   8   7   19.41    3.09
  -2  -8   7   19.68    2.79
  -2   8   7   18.38    2.63
  -2  -8   7   20.49    3.07
  -2   8   7   15.38    1.44
  -2   8   7   21.28    1.92
  -2  -8   7   20.48    1.40
  -2   8   7   18.84    1.70
  -2   8   7   21.19    1.60
  -2  -8   7   17.30    1.56
  -2  -8   7   16.19    1.34
   2  -8  -7   16.63    1.62
  -2  -8   7   21.63    2.49
  -2  -8   7   14.53    2.13
   2   8  -7   15.19    2.84
   2   8  -7   21.55    3.32
   2  -8  -7   16.69    1.61
   2  -8  -7   17.07    1.68
   2   8  -6   15.05    2.73
   2  -8  -6   16.37    1.57
   2  -8  -6   17.56    1.50
  -2  -8   6   19.35    1.26
  -2   8   6   17.42    1.59
  -2  -8   6   17.54    2.28
   2   8  -6   14.54    1.17
  -2  -8   6   18.56    2.55
  -2   8   6   14.83    2.33
  -2   8   6   18.09    1.38
  -2  -8   5  234.16   10.13
  -2  -8   5  248.49   10.04
  -2   8   5  239.87   10.07
  -2  -8   5  252.81   10.38
  -2  -8   4   40.92    3.10
  -2   8   4   48.70    3.85
   2   8  -3  335.13   12.55
  -2  -8   3  290.07   11.47
  -2   8   3  306.49   12.18
  -2  -8   3  348.48   11.58
   2  -8  -3  306.49   11.56
   2   8  -3  296.05   11.44
   2   8  -2  217.99    9.33
   2   8  -2  260.41    9.63
  -2   8   2  242.17    9.29
  -2  -8   2  215.34    8.65
  -2  -8   2  257.35    8.80
   2   8  -2  206.55    8.48
   2  -8  -2  223.74    8.70
   2  -8  -2  244.51    8.72
   2   8  -2  229.09    8.56
   2   8  -1   11.95    2.43
   2   8  -1   10.04    1.53
  -2  -8   1   10.61    1.29
  -2  -8   1   11.86    1.51
  -2   8   1   13.54    1.74
   2  -8  -1   13.47    1.29
   2   8  -1   11.48    1.22
   2   8  -1   11.57    1.20
   2  -8  -1   13.25    1.34
   2  -8   0  510.18   17.45
   2   8   0  542.25   17.63
   2  -8   0  537.77   17.55
   2   8   0  508.80   17.41
   2   8   1  525.46   17.54
  -2   8  -1  461.96   16.23
   2   8   1  531.12   16.93
   2  -8   1  491.56   16.92
   2   8   1  513.07   16.93
   2  -8   1  562.27   17.34
   2  -8   1  510.30   17.00
   2   8   1  458.52   16.78
   2  -8   2  331.18   12.55
   2   8   2  372.95   12.65
   2   8   2  363.67   12.36
   2  -8   2  371.66   12.42
   2   8   2  325.68   11.23
   2  -8   2  392.39   13.06
   2  -8   2  335.95   12.51
   2   8   2  322.80   12.39
   2  -8   2  352.63   12.53
   2   8   2  378.17   12.63
   2   8   3   36.62    2.56
  -2   8  -3   47.08    3.10
   2  -8   3   41.07    1.86
   2   8   3   45.99    2.89
   2  -8   3   43.36    2.95
   2  -8   3   42.85    2.81
   2   8   3   49.23    3.12
   2   8   3   43.70    1.89
   2   8   3   45.11    2.97
   2   8   3   40.90    1.84
  -2   8  -4   46.97    3.37
   2   8   4   44.79    2.87
   2   8   4   50.44    3.41
   2   8   4   42.99    2.01
   2  -8   4   47.89    2.12
   2  -8   4   47.25    3.22
   2   8   4   47.87    3.27
   2   8   4   46.80    3.35
   2  -8   4   44.92    3.27
   2   8   4   48.62    2.15
   2   8   5   20.27    1.35
   2   8   5   18.68    1.36
   2   8   5   20.55    1.28
   2  -8   5   19.43    1.30
   2   8   5   19.71    1.53
  -2   8  -5   18.48    2.37
   2   8   5   17.04    1.86
   2   8   5   21.31    1.60
   2   8   5   19.91    1.58
   2   8   5   20.13    1.37
   2  -8   5   18.99    1.34
   2  -8   5   21.83    2.34
   2   8   5   23.60    2.48
   2   8   5   21.74    2.55
   2  -8   5   19.65    2.37
   2   8   6  127.72    5.24
   2   8   6  139.33    5.06
   2  -8   6  140.44    5.22
   2  -8   6  137.34    5.09
   2   8   6  138.50    5.34
   2   8   6  137.53    5.16
  -2   8  -6  116.19    6.68
   2  -8   6  134.25    5.13
   2   8   6  143.45    5.10
   2   8   6  144.95    5.34
   2  -8   6  127.95    4.94
   2   8   6  141.56    5.44
   2  -8   6  142.59    7.23
   2   8   6  152.11    7.47
   2   8   6  139.38    7.58
   2  -8   6  131.17    7.27
   2  -8   6  142.88    5.27
   2  -8   7  173.74    6.34
   2  -8   7  168.53    6.15
   2   8   7  177.83    6.47
   2  -8   7  176.49    6.31
   2   8   7  167.54    6.28
   2  -8   7  158.87    6.04
   2   8   7  173.53    6.30
   2   8   7  194.65    6.81
   2  -8   7  164.20    6.43
   2  -8   7  161.04    8.51
   2   8   7  179.51    8.85
   2   8   7  161.23    8.89
   2   8   7  179.37    6.53
   2  -8   7  154.19    8.74
   2   8   7  167.05    6.12
   2  -8   8   56.83    2.85
   2  -8   8   51.91    4.64
   2  -8   8   50.12    4.41
   2   8   8   55.42    4.48
   2   8   8   61.23    2.94
   2   8   8   48.21    4.58
   2   8   8   64.55    3.13
   2  -8   8   59.26    2.69
   2  -8   8   61.63    2.86
   2   8   8   64.49    3.03
   2  -8   8   53.27    2.52
   2  -8   8   63.35    2.80
   2   8   8   59.99    2.76
   2   8   8   58.43    2.86
   2   8   8   63.18    2.94
   2   8   8   52.10    2.52
   2   8   9    0.12    0.85
   2   8   9   -0.30    0.89
   2   8   9    0.43    0.95
   2   8   9    0.75    0.68
   2  -8   9   -0.37    0.80
   2   8   9    0.65    1.23
   2  -8   9    0.43    0.65
   2   8   9    0.27    0.74
   2  -8   9   -0.15    0.75
   2   8   9    1.01    0.85
   2  -8   9    0.22    0.81
   2   8   9    0.52    0.74
   2  -8  10    0.38    0.71
   2  -8  10    0.47    0.69
   2   8  10    0.68    0.68
   2  -8  10    0.22    0.61
   2   8  10    1.01    0.59
   2   8  10    0.52    0.70
   2  -8  10    1.00    0.62
   2  -8  10    0.66    0.84
   2   8  10    0.99    0.61
   2   8  10    0.60    0.61
   2  -8  11    4.04    0.58
   2   8  11    5.48    0.65
   2  -8  11    4.71    0.56
  -2  -9  11   10.94    0.67
  -2  -9  11   11.72    0.76
   2  -9 -11   11.36    0.83
  -2   9  11   10.47    0.74
  -2   9  11   11.09    0.77
   2   9 -10   34.08    1.78
  -2  -9  10   35.20    1.62
   2  -9 -10   32.60    1.66
  -2   9  10   34.17    1.72
   2  -9 -10   34.21    1.90
  -2   9  10   28.53    1.68
   2  -9 -10   31.61    1.72
   2   9  -9   12.39    1.27
   2  -9  -9   10.10    1.41
  -2  -9   9   14.38    1.08
  -2  -9   9   10.30    1.06
   2  -9  -9   11.73    1.25
  -2   9   9   13.55    1.44
  -2   9   9   10.52    1.04
   2  -9  -9   11.18    1.23
  -2  -9   9   14.77    1.26
  -2   9   9   12.78    1.17
  -2   9   9   12.56    1.18
  -2  -9   9   12.13    1.20
  -2  -9   8   20.42    1.49
   2  -9  -8   20.97    1.79
  -2  -9   8   25.34    3.07
  -2  -9   8   22.72    3.17
  -2   9   8   23.32    2.86
  -2   9   8   23.53    1.93
   2   9  -8   23.49    1.69
  -2  -9   8   23.22    1.59
  -2   9   8   22.93    1.88
  -2  -9   8   23.41    1.71
  -2   9   8   22.49    1.63
  -2   9   8   23.11    1.63
  -2  -9   8   24.59    1.70
  -2   9   8   25.39    3.22
   2   9  -8   21.01    3.22
  -2   9   8   19.53    1.62
  -2   9   8   21.94    1.55
   2  -9  -8   20.76    1.75
   2  -9  -7  175.68    6.87
   2  -9  -7  187.22    7.24
  -2  -9   7  187.88    7.03
  -2   9   7  217.69    7.13
  -2   9   7  202.77    7.32
  -2   9   7  182.80    6.81
   2   9  -7  196.85    7.05
  -2  -9   7  141.75    8.08
  -2  -9   7  191.71    9.04
  -2   9   7  218.00   10.14
  -2  -9   7  197.34    9.98
   2   9  -7  173.03    8.98
   2   9  -7  193.35   10.32
  -2  -9   7  186.87    6.71
  -2  -9   7  196.21    9.36
  -2   9   7  189.26    9.08
  -2  -9   7  207.88    7.05
  -2   9   7  203.72    7.36
  -2   9   7  185.88    7.06
   2   9  -6   -0.04    0.76
  -2  -9   6    0.50    1.25
   2   9  -6    0.62    0.66
  -2   9   6    0.61    1.06
  -2  -9   6    0.30    0.46
  -2   9   6    0.86    1.03
   2   9  -6    0.78    1.88
  -2   9   6    0.39    0.86
  -2   9   6    0.24    1.28
  -2  -9   6    1.41    1.42
   2  -9  -6    0.83    0.90
   2  -9  -6    1.24    1.19
  -2  -9   6    1.41    0.81
  -2  -9   5    2.04    1.26
  -2   9   5    2.99    1.34
  -2  -9   5    1.77    1.47
  -2   9   5    4.06    2.07
  -2  -9   5    3.57    1.43
   2  -9  -4    4.00    1.24
   2   9  -4    1.84    0.99
  -2  -9   4    2.16    1.44
   2   9  -4    3.08    1.81
  -2   9   4    4.47    1.95
   2   9  -3  102.04    4.90
   2  -9  -3  108.29    5.03
   2   9  -3  104.18    5.96
   2   9  -3  123.92    6.18
  -2  -9   3  104.05    5.22
  -2   9   3  109.89    5.81
  -2  -9   3  121.50    5.24
   2  -9  -2   22.69    1.89
   2  -9  -2   25.09    1.85
   2   9  -2   22.88    1.75
   2   9  -2   20.59    3.06
   2   9  -2   23.90    2.42
  -2   9   2   26.01    2.52
  -2  -9   2   23.90    2.15
  -2  -9   2   27.87    2.07
   2  -9  -1  178.26    6.80
   2   9  -1  175.17    6.74
   2  -9  -1  185.18    6.88
   2   9  -1  182.40    7.52
  -2  -9   1  177.81    7.22
  -2   9   1  180.14    7.47
  -2  -9   1  190.20    7.02
   2  -9   0   95.98    4.25
   2   9   0   99.33    4.22
   2  -9   0  101.92    4.29
   2   9   0   99.98    4.20
   2   9   0  102.06    4.45
  -2   9   0   97.36    4.20
  -2  -9   0  105.82    4.28
   2   9   1 1558.92   51.97
   2  -9   1 1703.30   52.28
   2   9   1 1485.98   52.01
  -2   9  -1 1530.09   51.61
   2   9   1 1690.00   52.84
   2  -9   1 1831.95   52.74
  -2  -9  -1 1744.67   51.78
   2  -9   2    0.80    1.56
   2   9   2    0.49    1.49
   2  -9   2    0.42    0.74
   2   9   2    0.55    0.73
   2   9   2    0.73    0.86
   2  -9   2    0.20    0.86
   2  -9   2   -0.14    1.15
   2   9   2    1.36    1.90
  -2  -9  -2    1.08    0.55
   2   9   2    0.97    0.56
   2  -9   2    0.98    1.29
  -2   9  -3  672.46   21.23
   2   9   3  570.27   20.53
   2   9   3  619.02   19.31
   2  -9   3  583.99   20.77
   2  -9   3  567.75   19.27
   2   9   3  625.65   20.71
   2  -9   3  618.07   20.66
   2   9   3  628.43   20.94
   2   9   3  580.52   19.27
   2   9   3  641.62   21.08
   2  -9   3  661.69   21.70
  -2   9  -4  299.36   11.46
   2   9   4  272.42   10.81
   2   9   4  289.48    9.60
   2  -9   4  297.56    9.60
   2   9   4  287.58   11.17
   2  -9   4  285.97   11.14
   2   9   4  294.77   11.41
   2  -9   4  291.60   11.35
   2   9   4  269.38    9.51
   2   9   4  288.11   11.43
   2   9   5   49.52    2.27
   2   9   5   42.65    2.29
   2  -9   5   49.00    2.27
   2  -9   5   48.70    2.31
   2   9   5   48.47    2.45
   2   9   5   46.53    2.25
   2  -9   5   50.44    2.30
   2  -9   5   47.76    2.18
  -2   9  -5   51.68    3.81
   2   9   5   41.31    3.02
   2   9   5   48.34    2.51
   2   9   5   48.96    2.45
   2  -9   5   49.06    2.28
   2  -9   5   50.15    3.59
   2   9   5   52.10    3.65
   2   9   5   50.21    3.72
   2   9   5   53.51    2.36
   2  -9   5   46.70    3.60
   2   9   5   48.04    2.22
   2   9   6   49.45    2.37
   2  -9   6   50.60    2.46
   2   9   6   43.05    2.28
   2  -9   6   47.43    2.32
   2  -9   6   45.89    2.35
   2   9   6   46.28    2.55
   2  -9   6   44.94    2.27
   2   9   6   46.48    2.38
   2  -9   6   48.86    2.36
   2  -9   6   52.84    3.90
   2   9   6   51.04    3.90
   2   9   6   48.50    4.01
   2  -9   6   47.01    3.91
   2   9   6   51.06    2.47
   2   9   6   44.70    2.42
   2  -9   6   46.94    2.27
   2   9   6   45.51    2.24
  -2   9  -6   38.23    3.65
   2   9   6   47.32    2.28
   2   9   7  128.43    5.05
   2  -9   7  138.99    5.21
   2  -9   7  128.99    4.95
   2  -9   7  132.94    5.13
   2   9   7  132.84    5.22
   2   9   7  138.19    5.21
   2  -9   7  128.48    5.11
   2  -9   7  121.93    7.04
   2   9   7  125.20    7.10
   2   9   7  118.52    7.30
   2  -9   7  107.71    7.01
   2   9   7  143.74    5.55
   2   9   7  128.60    5.22
   2  -9   7  127.94    5.01
   2   9   7  134.19    5.03
   2   9   7  131.47    4.93
   2  -9   8    4.51    0.85
   2   9   8    5.10    0.90
   2  -9   8    6.60    1.07
   2   9   8    7.63    1.47
   2   9   8    4.73    1.01
   2  -9   8    6.27    1.02
   2   9   8    7.47    1.28
   2   9   8    8.22    1.20
   2   9   8    6.54    1.32
   2  -9   8    4.90    1.02
   2   9   8    5.83    0.88
   2   9   9   20.53    1.51
   2   9   9   22.57    1.48
   2  -9   9   21.88    1.57
   2   9   9   26.30    1.83
   2  -9   9   21.27    1.43
   2   9   9   20.79    1.41
   2  -9   9   23.41    1.42
   2   9   9   21.07    1.64
   2   9   9   24.12    1.58
   2  -9   9   22.96    1.40
   2   9   9   23.32    1.57
   2   9   9   24.08    1.76
   2   9  10   10.31    0.91
   2  -9  10   10.73    1.02
   2   9  10   11.92    0.92
   2   9  10   11.30    0.83
   2   9  10   12.20    1.00
   2  -9  10   12.01    0.94
   2  -9  10   11.12    0.85
   2   9  10   11.06    0.92
   2   9  10   11.86    1.02
   2   9  11   89.29    2.78
   2   9  11   87.38    2.79
   2 -10 -11  162.99    5.58
  -2  10  11  166.17    5.60
  -2  10  11  170.36    5.61
   2 -10 -10   14.11    1.30
  -2 -10  10   16.80    1.00
  -2  10  10   12.30    1.06
   2 -10 -10   14.55    1.08
   2 -10 -10   15.20    1.14
   2  10 -10   16.13    1.17
  -2  10  10   17.14    1.08
   2 -10  -9   63.75    3.16
  -2 -10   9   70.26    2.77
  -2 -10   9   60.45    2.67
  -2  10   9   70.81    3.15
  -2 -10   9   71.71    2.94
  -2  10   9   64.99    2.82
  -2  10   9   65.75    2.82
  -2  10   9   58.77    2.73
   2 -10  -9   62.71    2.97
   2 -10  -9   62.95    3.02
  -2 -10   9   58.82    2.64
   2  10  -9   66.56    2.93
  -2  10   8   98.36    4.23
  -2 -10   8   98.65    3.98
  -2  10   8   94.03    4.08
  -2  10   8   97.09    3.87
  -2 -10   8  109.60    4.02
  -2 -10   8  103.68    3.96
  -2  10   8   96.77    3.89
  -2  10   8   84.60    3.82
   2 -10  -8   89.16    4.07
   2 -10  -8   92.87    4.23
  -2 -10   8   86.00    3.67
   2  10  -8   99.13    4.01
   2 -10  -8   84.17    5.69
   2  10  -8   94.73    5.94
  -2 -10   8   88.45    5.82
  -2 -10   8   99.92    3.76
   2  10  -8   93.78    6.70
  -2  10   8   90.44    3.78
  -2 -10   8   83.40    3.61
  -2  10   8  100.49    6.26
  -2 -10   8   93.85    6.30
  -2  10   7  116.40    4.79
  -2  10   7  110.76    4.54
  -2 -10   7  107.87    4.36
  -2  10   7  115.93    4.39
  -2 -10   7  104.52    4.33
  -2  10   7  117.55    4.38
  -2 -10   7  122.74    4.46
  -2  10   7  113.06    4.70
   2 -10  -7   94.88    4.33
   2 -10  -7  104.71    4.68
  -2 -10   7  107.07    4.18
   2  10  -7  108.54    4.43
  -2  10   7  115.42    7.03
  -2 -10   7  120.04    6.89
   2  10  -7  106.63    6.55
   2  10  -7  107.61    7.36
  -2  10   7   99.61    4.21
  -2  10   7  107.61    6.10
  -2 -10   7  106.36    6.31
  -2  10   6   14.33    1.36
  -2 -10   6   13.04    1.21
   2  10  -6   12.99    1.25
  -2 -10   6   15.08    2.20
   2  10  -6   10.72    1.07
  -2 -10   6   11.43    2.16
  -2 -10   6   10.85    2.39
  -2  10   6   13.31    2.18
   2  10  -6   13.92    2.96
  -2 -10   6    8.44    1.12
   2 -10  -6   12.97    1.54
   2 -10  -6   12.48    1.42
  -2  10   6   13.27    1.44
  -2 -10   6   13.20    1.10
  -2  10   6   12.34    1.40
  -2  10   6   12.82    1.53
  -2  10   6   12.23    1.22
  -2  10   5   18.77    1.55
  -2 -10   5   21.70    2.64
  -2  10   5   21.17    3.13
  -2 -10   5   20.51    2.42
   2 -10  -5   20.15    1.62
   2 -10  -5   17.64    2.20
   2  10  -5   16.43    2.18
  -2  10   5   18.39    2.25
  -2 -10   5   14.28    2.20
   2 -10  -5   20.56    1.64
   2 -10  -4    7.40    1.35
  -2 -10   4    5.36    1.38
   2  10  -4    7.13    1.32
  -2 -10   4    8.24    1.80
   2  10  -4   10.45    2.27
  -2  10   4    9.12    2.24
   2 -10  -3  895.16   30.38
   2  10  -3  880.21   30.28
   2  10  -3  914.24   31.51
   2  10  -3  984.90   32.09
  -2 -10   3  863.54   30.77
  -2  10   3  956.97   31.72
  -2 -10   3  991.60   30.78
   2 -10  -2   32.57    2.20
   2 -10  -2   37.30    2.22
   2  10  -2   31.52    2.04
   2  10  -2   33.02    2.93
   2  10  -2   31.36    3.53
  -2  10   2   33.32    2.88
  -2 -10   2   32.42    2.36
  -2 -10   2   32.04    2.54
   2  10  -1  942.21   30.92
   2 -10  -1  902.97   29.98
   2  10  -1  858.69   29.84
   2 -10  -1  922.29   29.89
   2 -10  -1  903.77   29.84
  -2 -10   1  952.66   30.58
   2  10   0  942.01   29.65
  -2  10   0 1005.51   29.50
   2 -10   0  861.59   29.16
   2  10   0  850.03   29.07
   2 -10   0  767.67   28.97
   2  10   0  854.80   29.02
   2 -10   0  983.27   29.56
  -2 -10   0 1058.24   29.46
   2  10   1  542.78   17.93
   2 -10   1  455.19   16.89
   2  10   1  436.05   16.75
   2 -10   1  577.22   17.74
  -2 -10  -1  542.28   16.70
   2  10   2   14.68    2.32
   2 -10   2   13.68    1.60
   2  10   2   14.68    1.66
   2 -10   2   13.07    1.50
   2  10   2   14.02    1.50
   2 -10   2   18.50    2.13
   2  10   2   14.62    0.97
  -2 -10  -2   13.13    1.06
   2 -10   3   76.30    3.96
   2 -10   3   72.26    2.86
   2  10   3   76.58    3.95
   2 -10   3   69.92    3.96
   2  10   3   78.20    4.14
  -2  10  -3   90.39    4.70
   2  10   3   74.43    4.11
   2 -10   3   87.12    4.86
   2  10   3   72.30    2.93
   2  10   3   73.29    4.26
   2  10   4  130.56    6.08
   2  10   4  117.36    5.68
   2 -10   4  117.13    4.36
   2 -10   4  115.53    5.78
   2  10   4  119.88    4.39
   2 -10   4  124.76    5.74
   2  10   4  123.23    6.20
   2  10   4  114.85    4.39
  -2  10  -4  124.67    6.24
   2  10   4  115.68    5.66
   2  10   5  229.00    8.18
   2  10   5  254.62    8.16
   2  10   5  210.98    8.26
   2 -10   5  243.87    8.34
   2  10   5  234.13    8.35
   2  10   5  235.23    8.16
  -2  10  -5  238.22   10.39
   2  10   5  238.42    8.13
   2  10   5  210.33    9.45
   2  10   5  242.31    8.36
   2 -10   5  244.94    8.21
   2 -10   5  255.11    8.33
   2  10   5  236.78    8.18
   2  10   5  258.93    8.31
   2 -10   5  242.28    8.22
   2 -10   5  242.04   10.02
   2  10   5  255.49   10.21
   2 -10   5  231.91   10.09
   2  10   5  239.23   10.31
   2  10   5  218.04    8.14
   2  10   6   37.23    1.97
   2 -10   6   33.72    1.85
   2 -10   6   34.60    1.99
   2  10   6   27.27    1.82
   2  10   6   30.31    1.80
   2 -10   6   31.80    1.89
   2  10   6   31.36    1.92
   2  10   6   31.02    2.09
   2  10   6   31.09    1.85
   2 -10   6   30.48    1.79
   2 -10   6   29.90    2.91
   2  10   6   31.76    3.04
   2 -10   6   28.05    3.02
   2  10   6   30.40    3.18
  -2  10  -6   24.72    3.10
   2 -10   6   31.08    1.73
   2  10   6   30.45    1.72
   2  10   6   33.72    1.98
   2  10   7    3.91    1.02
   2 -10   7    3.84    0.95
   2  10   7    3.50    0.85
   2 -10   7    4.25    0.97
   2  10   7    4.44    1.41
   2  10   7    5.00    1.23
   2 -10   7    4.97    0.82
   2  10   7    4.72    0.79
   2 -10   7    4.94    1.16
   2  10   7    5.08    1.69
   2 -10   7    3.49    1.63
   2  10   7    4.94    0.96
   2 -10   7    4.91    0.91
   2 -10   7    3.53    1.40
   2  10   7    6.25    1.58
   2 -10   8   80.73    3.39
   2 -10   8   93.43    3.78
   2  10   8   75.73    3.36
   2 -10   8   85.65    3.49
   2  10   8   83.26    3.48
   2  10   8   91.05    3.98
   2  10   8   89.42    3.76
   2  10   8   86.70    3.65
   2 -10   8   79.08    3.52
   2  10   8   86.98    3.62
   2  10   8   88.94    3.76
   2 -10   8   86.86    3.69
   2 -10   9  146.66    5.49
   2  10   9  148.97    5.43
   2 -10   9  143.99    5.18
   2  10   9  155.29    5.66
   2  10   9  149.61    5.42
   2 -10   9  149.61    5.39
   2  10   9  143.21    5.37
   2 -10   9  141.76    5.22
   2  10   9  142.08    5.41
   2  10  10    4.78    0.77
   2  10  10    4.63    0.72
   2  10  10    3.94    0.61
   2 -10  10    3.71    0.72
   2 -10  10    3.56    0.59
   2  10  10    4.34    0.70
   2 -10  10    4.02    0.55
   2  10  10    3.87    0.65
   2  10  11  174.79    5.80
   2  10  11  183.68    5.83
   2 -11 -11    0.55    0.46
  -2  11  11    0.65    0.39
   2  11 -11    0.51    0.51
  -2 -11  10   36.06    1.53
   2 -11 -10   31.41    1.84
   2 -11 -10   32.38    1.62
  -2  11  10   27.64    1.59
  -2  11  10   36.13    1.76
   2 -11 -10   32.40    1.68
  -2  11   9   37.97    2.15
  -2  11   9   35.82    1.81
  -2  11   9   34.73    1.81
  -2  11   9   30.44    1.76
   2 -11  -9   34.59    2.05
  -2 -11   9   34.33    1.79
  -2 -11   9   38.03    1.77
   2 -11  -9   34.27    2.23
   2  11  -9   38.80    1.98
   2 -11  -9   34.73    2.08
  -2 -11   9   34.33    1.78
   2  11  -8   17.28    1.46
  -2  11   8   17.26    1.69
  -2  11   8   17.75    1.66
  -2 -11   8   17.82    1.34
  -2 -11   8   16.44    1.30
  -2  11   8   17.51    1.34
  -2  11   8   17.66    1.30
   2 -11  -8   14.92    1.57
  -2  11   8   15.19    1.34
  -2 -11   8   18.88    1.22
   2  11  -8   16.61    2.87
  -2 -11   8   16.79    1.35
   2 -11  -8   15.70    1.63
  -2 -11   8   15.03    1.34
  -2  11   8   15.06    1.38
  -2  11   7   23.61    1.92
  -2  11   7   26.00    2.11
  -2 -11   7   20.76    1.62
  -2  11   7   23.37    1.58
  -2  11   7   27.14    1.61
  -2 -11   7   28.93    1.68
  -2  11   7   25.92    2.01
   2 -11  -7   25.73    1.94
   2 -11  -7   20.07    1.88
  -2 -11   7   23.10    1.60
   2  11  -7   25.32    1.74
  -2 -11   7   19.13    2.55
  -2  11   7   23.52    3.08
  -2 -11   7   26.07    3.01
   2  11  -7   28.79    3.68
   2  11  -7   21.48    3.46
   2  11  -7   21.55    2.67
  -2 -11   7   28.21    2.96
  -2  11   7   27.12    1.72
  -2  11   6   73.45    3.25
  -2 -11   6   76.17    3.05
   2 -11  -6   73.44    3.38
   2  11  -6   78.68    3.27
   2  11  -6   66.08    3.02
  -2 -11   6   87.89    5.25
  -2  11   6   76.28    5.21
  -2 -11   6   71.47    4.96
   2 -11  -6   76.02    3.57
   2 -11  -6   70.43    3.32
  -2  11   6   77.03    3.53
  -2 -11   6   77.55    3.17
  -2  11   6   74.69    3.34
  -2  11   6   80.00    3.57
   2 -11  -6   67.24    4.66
   2  11  -6   68.78    4.66
  -2  11   6   68.95    4.49
  -2 -11   6   76.27    4.73
  -2  11   6   68.54    3.04
  -2 -11   6   55.83    3.00
  -2  11   6   59.87    3.03
  -2  11   5    5.89    1.47
  -2 -11   5    3.41    1.38
   2 -11  -5    7.08    1.45
   2  11  -5    6.68    1.45
  -2 -11   5    7.19    2.00
   2 -11  -5    7.87    1.30
  -2  11   5    7.45    2.48
   2 -11  -5    8.24    1.36
   2  11  -5    9.37    1.01
  -2 -11   4    1.25    1.43
   2  11  -4   -0.17    1.83
  -2 -11   4    1.31    1.06
   2  11  -4    0.60    0.85
  -2  11   4    1.86    1.05
   2 -11  -4    0.87    0.84
  -2  11   4    0.30    1.78
  -2 -11   4    1.15    1.29
  -2 -11   3    2.05    1.39
   2  11  -3    3.48    2.70
   2  11  -3    0.71    1.47
   2 -11  -3    1.84    0.83
   2  11  -3    3.19    0.89
   2  11  -3    1.65    0.90
   2 -11  -3    2.05    0.92
  -2 -11   3    2.20    1.22
  -2  11   3    2.81    1.89
   2  11  -2  408.59   15.30
   2  11  -2  398.59   15.25
   2 -11  -2  388.13   13.76
   2  11  -2  371.66   13.63
   2 -11  -2  400.22   13.77
   2  11  -2  388.55   13.65
  -2  11   2  414.82   15.17
  -2 -11   2  436.50   14.38
  -2 -11   2  417.21   14.60
   2 -11  -1  239.39    8.60
   2  11  -1  226.77    8.46
   2 -11  -1  229.74    8.51
   2  11  -1  234.35    8.54
   2  11  -1  244.16    9.74
  -2 -11   1  269.25    9.64
  -2 -11   1  268.61    9.16
   2 -11   0   65.85    3.27
   2  11   0   65.45    3.20
   2 -11   0   66.45    3.28
   2  11   0   65.35    3.24
   2  11   0   73.59    4.59
   2  11   0   73.86    3.79
  -2  11   0   90.41    3.80
   2 -11   0   80.44    3.72
  -2 -11   0   88.60    3.66
   2  11   1  505.40   20.28
   2 -11   1  556.18   20.48
   2  11   1  673.03   21.71
   2 -11   1  749.86   21.67
  -2 -11  -1  716.87   20.49
   2 -11   2    1.64    0.86
   2  11   2    3.44    0.94
   2  11   2    3.86    2.11
   2  11   2    3.78    0.67
   2 -11   2    4.72    1.48
   2  11   3   20.28    2.04
   2 -11   3   18.09    1.96
   2 -11   3   26.65    2.73
   2  11   3   23.77    2.48
   2  11   3   22.34    1.31
   2  11   3   21.17    2.19
  -2  11  -3   26.85    2.75
   2  11   3   18.36    1.86
   2 -11   3   18.47    1.87
   2 -11   4  538.06   16.32
   2  11   4  526.34   16.47
   2  11   4  542.79   18.77
   2  11   4  495.40   16.25
   2  11   4  500.64   16.51
   2 -11   4  510.13   16.41
   2 -11   4  500.88   16.36
   2  11   4  494.27   16.20
   2  11   4  481.74   16.37
   2 -11   4  527.16   17.82
   2  11   4  531.68   18.16
   2  11   4  552.21   17.97
   2 -11   4  464.74   17.85
   2 -11   4  457.71   16.20
   2  11   4  454.39   16.16
  -2  11  -4  573.95   18.85
   2  11   4  506.83   18.01
   2  11   5   12.08    1.45
   2  11   5   12.06    1.22
   2  11   5   12.06    1.15
   2  11   5   12.54    1.16
   2  11   5   13.80    2.37
   2  11   5   12.22    1.52
   2 -11   5   11.63    1.12
   2  11   5   13.03    1.41
   2 -11   5   11.42    1.07
   2  11   5   11.67    1.20
   2  11   5    8.91    1.66
  -2  11  -5   10.69    2.34
   2  11   5   13.71    1.95
   2 -11   5   10.25    1.89
   2  11   5   13.48    2.17
   2 -11   5    9.81    0.99
   2 -11   5   13.87    1.83
   2  11   5   10.79    1.69
   2  11   5   12.02    1.05
   2 -11   5    9.57    1.04
   2 -11   5   11.55    1.13
   2 -11   5   13.72    1.22
   2  11   5   12.97    1.50
   2 -11   6   74.76    3.20
   2 -11   6   82.43    3.39
   2  11   6   80.53    3.44
   2  11   6   70.97    3.05
   2  11   6   75.34    3.22
   2 -11   6   80.56    3.39
   2 -11   6   75.02    3.31
   2  11   6   74.09    3.45
   2  11   6   73.83    3.27
   2 -11   6   69.42    4.62
   2  11   6   71.59    4.98
   2 -11   6   76.73    3.21
   2  11   6   76.29    3.26
   2 -11   6   60.90    4.62
   2  11   6   72.57    4.73
  -2  11  -6   59.97    4.90
   2  11   6   72.20    3.08
   2  11   6   80.11    3.25
   2  11   7    1.14    0.85
   2 -11   7    0.67    0.59
   2  11   7    1.26    0.61
   2 -11   7    1.28    1.06
   2 -11   7    1.54    0.86
   2 -11   7    1.22    0.81
   2  11   7    2.89    1.31
   2  11   7    1.59    1.10
   2  11   7    1.73    0.82
   2  11   7    1.81    0.76
   2 -11   7    1.57    0.72
   2  11   7    0.82    1.06
   2 -11   8   19.56    1.36
   2 -11   8   25.53    1.74
   2  11   8   21.20    1.68
   2  11   8   20.99    1.65
   2  11   8   15.31    1.30
   2 -11   8   21.21    1.64
   2  11   8   19.77    1.77
   2  11   8   22.65    1.64
   2 -11   8   19.92    1.37
   2  11   8   18.98    1.45
   2 -11   8   18.85    1.31
   2 -11   8   19.75    1.28
   2  11   8   21.09    1.78
   2  11   9  148.64    5.37
   2 -11   9  142.29    5.08
   2 -11   9  149.37    5.42
   2 -11   9  141.74    5.43
   2  11   9  149.61    5.34
   2  11   9  159.30    5.62
   2 -11   9  150.47    5.36
   2  11   9  142.33    5.37
   2 -11   9  137.81    5.12
   2 -11  10    6.09    0.74
   2  11  10    5.72    0.69
   2 -11  10    4.81    0.73
   2  11  10    4.96    0.68
   2  11  10    5.61    0.68
   2  11  10    4.91    0.61
   2 -12 -11   30.03    1.32
  -2  12  11   32.13    1.33
   2 -12 -10    0.65    0.57
  -2  12  10    0.31    0.43
   2 -12 -10    0.70    0.78
  -2  12  10    1.15    0.62
   2 -12 -10    0.52    0.56
  -2  12   9    1.86    0.65
   2 -12  -9    1.36    0.86
  -2 -12   9    1.08    0.77
   2 -12  -9    1.02    1.09
   2 -12  -9    0.98    0.86
  -2 -12   9    1.62    0.81
   2  12  -9    0.50    0.72
  -2  12   9    1.66    0.96
   2  12  -8   13.65    1.30
   2 -12  -8   12.70    1.45
  -2  12   8   10.69    1.15
  -2  12   8   12.95    1.09
  -2 -12   8   12.14    1.23
  -2  12   8   11.04    1.50
  -2  12   8   14.13    1.53
   2  12  -8   11.15    2.54
  -2 -12   8   12.47    1.24
   2 -12  -8   11.77    1.49
  -2 -12   8   12.70    1.23
  -2  12   8   11.96    1.24
  -2 -12   7   22.73    1.61
  -2  12   7   22.28    1.93
   2  12  -7   27.39    1.78
  -2 -12   7   18.16    2.55
  -2 -12   7   24.11    1.40
  -2  12   7   22.16    1.90
  -2  12   7   24.67    2.08
  -2  12   7   20.83    1.46
  -2 -12   7   20.14    1.49
  -2 -12   7   24.76    1.52
   2  12  -7   28.08    3.63
   2  12  -7   18.68    3.21
   2 -12  -7   24.49    1.92
   2 -12  -7   26.82    1.97
  -2 -12   7   23.23    1.62
  -2  12   7   23.57    1.57
  -2  12   6  331.54   11.27
  -2  12   6  348.72   11.54
  -2 -12   6  273.85   10.86
  -2 -12   6  333.70   10.97
   2 -12  -6  313.46   11.17
   2 -12  -6  355.77   11.63
  -2  12   6  327.30   11.19
  -2  12   6  345.50   11.60
  -2 -12   6  358.79   14.08
  -2 -12   6  344.38   13.46
   2  12  -6  373.74   14.54
  -2 -12   6  325.30   10.95
  -2  12   6  312.85   10.93
   2  12  -6  368.98   11.31
   2 -12  -6  326.12   11.29
   2  12  -6  302.63   12.85
  -2 -12   6  303.08   12.83
  -2  12   5    7.22    2.45
  -2 -12   5    8.90    2.19
   2  12  -5    9.52    2.56
  -2 -12   5    6.28    1.61
   2  12  -5    6.08    1.31
  -2 -12   5    6.84    1.48
   2  12  -5    9.01    1.03
   2 -12  -5    8.12    1.41
   2 -12  -5    7.54    1.37
  -2  12   5    7.61    1.09
  -2  12   4  128.26    5.00
   2 -12  -4  128.08    5.01
  -2 -12   4  141.90    6.92
   2  12  -4  151.93    8.05
  -2  12   4  155.89    7.82
  -2 -12   4  159.39    6.87
  -2 -12   4  138.96    4.77
   2 -12  -4  128.97    5.06
   2 -12  -4  135.55    5.97
   2  12  -4  132.41    5.89
  -2 -12   4   95.17    5.51
   2  12  -3   71.06    4.97
   2  12  -3   61.83    4.52
   2  12  -3   56.62    3.03
   2  12  -3   59.54    3.01
  -2 -12   3   56.82    3.82
  -2  12   3   61.30    4.37
  -2 -12   3   63.20    3.72
   2  12  -2  145.50    7.52
   2 -12  -2  150.60    6.02
  -2 -12   2  171.84    7.20
  -2  12   2  151.45    7.47
  -2 -12   2  167.22    6.86
  -2  12   1   31.41    2.40
   2  12  -1   27.83    2.60
   2 -12  -1   25.88    1.75
  -2 -12   1   35.48    2.75
  -2 -12   1   30.12    2.24
  -2 -12   0   13.53    1.95
   2  12   0   11.21    2.54
  -2  12   0   12.92    1.49
   2  12   0   10.55    1.49
   2 -12   0    7.91    1.22
   2 -12   0   11.49    1.42
  -2 -12   0   12.27    1.32
   2  12   1  195.67    8.29
   2 -12   1  209.85    8.05
  -2 -12  -1  206.09    7.08
   2  12   2  374.27   14.56
   2 -12   2  420.79   15.09
   2 -12   3    0.77    0.74
   2  12   3   -0.14    0.67
   2  12   3   -0.03    0.66
   2 -12   3    0.79    1.41
   2  12   3    0.34    1.32
  -2  12  -3    1.99    1.62
   2 -12   4   97.61    3.96
   2 -12   4  112.42    4.09
   2 -12   4  114.05    4.09
   2  12   4  111.86    4.34
   2  12   4  105.47    4.09
   2 -12   4   93.17    5.18
   2  12   4  104.88    5.99
   2  12   4  108.32    4.10
   2  12   4  106.08    4.32
   2 -12   4  109.54    4.22
   2  12   4   97.66    4.15
   2 -12   4  103.72    4.12
   2  12   4  108.09    4.03
   2  12   4  110.39    5.27
   2  12   4  102.84    5.54
  -2  12  -4  120.02    6.25
   2  12   4   95.63    4.04
   2  12   4  112.55    3.99
   2  12   4   98.25    4.28
   2 -12   5  122.05    4.87
   2 -12   5  133.62    4.98
   2  12   5  134.81    5.22
   2 -12   5  140.55    5.08
   2  12   5  135.05    5.13
   2  12   5  141.16    5.39
   2 -12   5  140.13    5.19
   2  12   5  128.28    5.17
   2 -12   5  129.48    5.09
   2  12   5  136.73    5.01
   2  12   5  120.32    6.45
  -2  12  -5  136.76    7.30
   2  12   5  134.76    5.03
   2  12   5  130.56    7.16
   2  12   5  134.78    5.04
   2 -12   5  133.26    4.91
   2  12   5  135.28    6.48
   2 -12   5  116.98    6.38
   2  12   5  142.05    4.96
   2 -12   6  851.20   25.87
   2 -12   6  808.34   25.69
   2  12   6  867.90   26.03
   2  12   6  756.83   25.37
   2  12   6  795.51   25.76
   2 -12   6  837.39   25.98
   2 -12   6  772.07   25.88
   2  12   6  781.06   25.87
   2  12   6  807.19   25.72
   2 -12   6  735.98   25.64
  -2  12  -6  717.73   28.42
   2  12   6  844.59   25.65
   2 -12   7    1.17    1.02
   2  12   7    1.23    1.10
   2 -12   7    1.08    0.85
   2 -12   7    0.97    0.84
   2  12   7    1.32    1.31
   2 -12   7    0.63    0.70
   2  12   7    1.92    0.91
   2  12   7    1.01    0.66
   2  12   7    1.11    0.80
   2 -12   7   -0.18    0.74
   2 -12   8   16.70    1.45
   2 -12   8   17.54    1.45
   2  12   8   17.37    1.67
   2  12   8   18.50    1.56
   2  12   8   16.95    1.52
   2 -12   8   16.76    1.22
   2  12   8   13.73    1.24
   2  12   8   18.72    1.40
   2  12   8   21.17    1.75
   2  12   8   20.05    1.51
   2 -12   8   19.20    1.56
   2  12   9   10.62    1.25
   2 -12   9    7.82    1.00
   2  12   9    9.66    1.10
   2 -12   9    7.65    0.81
   2  12   9   10.24    0.98
   2 -12   9    8.83    1.05
   2  12   9    9.99    1.19
   2 -12   9    8.18    1.06
   2 -12   9    9.46    1.17
   2  12   9    8.77    1.03
   2  12  10    9.93    0.79
   2  12  10   10.79    0.72
   2 -12  10   12.00    0.93
   2  12  10   11.69    0.83
   2  12  10   12.38    0.92
   2 -12  10   10.86    0.86
   2 -13 -11    0.34    0.35
  -2  13  11    0.54    0.29
   2  13 -11    0.51    0.38
  -2 -13  11    0.52    0.39
   2 -13 -10    2.59    0.63
   2 -13 -10    2.33    0.60
   2 -13 -10    3.14    0.85
  -2  13  10    2.34    0.58
  -2  13  10    2.86    0.66
   2 -13  -9   34.68    2.17
  -2 -13   9   37.01    1.73
   2 -13  -9   31.84    1.97
  -2  13   9   28.94    1.63
   2 -13  -9   35.66    1.95
  -2  13   9   34.17    1.98
  -2 -13   9   33.73    1.72
  -2 -13   8   11.18    1.21
  -2  13   8   10.48    1.41
   2 -13  -8   11.14    1.43
   2 -13  -8   10.24    1.39
  -2  13   8   10.57    1.09
  -2  13   8   12.40    1.47
   2  13  -8   11.37    1.21
   2 -13  -8   10.64    1.38
  -2 -13   8   11.05    1.20
  -2 -13   8    9.09    1.15
  -2 -13   7    1.99    1.04
   2 -13  -7    1.60    1.40
  -2  13   7    0.99    1.14
  -2 -13   7    1.18    1.41
  -2 -13   7    1.19    0.95
  -2 -13   7    1.85    1.04
  -2  13   7    1.75    0.91
   2 -13  -7    1.73    1.12
  -2 -13   7    1.26    0.79
  -2  13   7    2.26    1.16
   2  13  -7    2.35    0.93
   2  13  -7    2.64    2.54
   2  13  -7    0.23    1.93
   2 -13  -6    0.70    1.45
   2  13  -6    2.22    0.91
   2  13  -6   -0.17    2.88
  -2 -13   6    0.26    1.05
  -2  13   6    0.61    0.94
  -2  13   6    0.67    1.29
  -2  13   6    1.89    1.20
  -2  13   6    0.99    1.08
   2 -13  -6    0.64    1.07
  -2  13   6    1.04    1.14
  -2 -13   6    1.00    1.42
   2 -13  -6    0.41    1.45
   2 -13  -5    0.13    1.23
   2  13  -5    0.15    0.76
  -2  13   5    0.07    0.91
  -2  13   5   -0.97    2.22
   2 -13  -5   -0.04    1.32
  -2 -13   5    0.15    1.60
   2  13  -5    2.91    2.97
   2  13  -5   -0.21    1.81
   2 -13  -4   15.09    1.56
   2  13  -4   14.94    1.24
  -2  13   4   13.78    1.35
  -2  13   4   13.30    1.33
   2 -13  -4   14.40    1.54
  -2 -13   4   14.67    2.36
   2  13  -4   16.61    3.42
   2  13  -4   14.09    2.76
   2 -13  -4   14.95    1.56
  -2 -13   4   16.51    2.21
  -2  13   4   18.28    2.93
  -2 -13   4   14.64    1.15
  -2  13   4   13.65    1.24
  -2 -13   3  383.53   14.40
  -2  13   3  340.00   14.74
  -2 -13   3  388.58   14.08
   2  13  -3  390.54   15.08
   2  13  -3  333.49   14.96
  -2 -13   2   31.72    2.81
  -2  13   2   28.19    3.04
  -2 -13   2   33.53    2.62
   2  13  -2   25.54    2.92
  -2 -13   1   71.10    4.17
  -2 -13   1   64.76    3.54
  -2  13   1   67.22    3.76
  -2 -13   0    0.99    0.83
   2 -13   0    1.95    0.92
  -2  13   0    0.29    0.90
   2  13   0    0.98    2.22
   2  13   0    0.91    0.96
  -2 -13  -1    3.13    0.85
   2 -13   1    2.17    1.18
   2  13   1    2.50    1.98
   2 -13   2   53.11    3.73
   2  13   2   47.18    3.61
   2  13   3  169.88    6.58
   2 -13   3  188.52    6.63
   2  13   3  189.09    6.38
   2 -13   3  186.30    6.47
   2 -13   3  188.08    8.78
   2  13   3  176.85    6.44
   2  13   3  165.85    8.26
   2 -13   4    4.44    0.89
   2 -13   4    4.75    0.84
   2  13   4    6.25    1.38
   2 -13   4    5.41    0.93
   2  13   4    6.51    0.83
   2  13   4    5.21    0.93
   2  13   4    5.15    1.20
   2 -13   4    5.10    0.94
   2 -13   4    4.32    0.88
   2  13   4    5.86    1.28
   2 -13   4    4.89    0.80
   2  13   4    5.56    1.00
   2  13   4    5.53    1.17
  -2  13  -4    7.56    2.14
   2  13   4    4.52    1.20
   2  13   4    5.38    0.92
   2  13   4    5.90    1.86
   2 -13   4    3.73    1.81
   2  13   4    5.58    1.81
   2 -13   5   99.39    4.04
   2  13   5   91.83    4.02
   2  13   5  101.96    3.90
   2 -13   5   93.89    3.97
  -2  13  -5   90.48    6.01
   2  13   5  103.74    3.84
   2  13   5   90.56    4.18
   2  13   5  103.03    4.00
   2  13   5   86.46    5.81
   2  13   5   99.19    3.93
   2 -13   5   88.26    3.77
   2 -13   5   94.53    3.84
   2  13   5   95.88    4.11
   2 -13   5  101.98    3.90
   2  13   5   96.43    3.88
   2  13   6   81.01    3.76
   2 -13   6   73.78    3.43
   2 -13   6   95.56    3.74
   2  13   6  103.41    3.90
   2 -13   6   92.44    3.83
   2  13   6   92.61    3.69
   2  13   6   84.21    3.81
   2 -13   6   85.86    3.72
   2  13   6   86.41    3.45
  -2  13  -6   78.27    5.72
   2  13   6   90.26    3.62
   2  13   6   81.22    3.60
   2  13   6   90.65    3.71
   2 -13   7   80.61    3.79
   2  13   7   84.16    3.85
   2  13   7   94.73    3.80
   2  13   7  104.95    4.00
   2  13   7   83.37    3.67
   2 -13   7   91.17    3.90
   2 -13   7   98.14    3.85
   2 -13   8   43.79    2.46
   2  13   8   50.64    2.55
   2  13   8   50.22    2.59
   2  13   8   58.47    2.53
   2  13   8   56.30    2.57
   2  13   8   52.82    2.38
   2  13   8   52.24    2.75
   2  13   8   42.93    2.26
   2 -13   8   54.87    2.54
   2 -13   8   48.13    2.51
   2  13   9   70.75    2.80
   2  13   9   62.93    2.77
   2  13   9   64.83    2.77
   2 -13   9   63.39    2.73
   2  13   9   62.27    2.86
   2 -13   9   66.06    2.82
   2 -13   9   68.87    2.80
   2 -13   9   59.48    2.77
   2  13  10    1.28    0.44
   2 -13  10    1.41    0.60
   2 -13  10    1.23    0.55
   2  13  10    1.60    0.52
   2  13  10    1.86    0.47
   2  13  10    2.19    0.49
   2  14 -11    3.96    0.40
  -2  14  11    3.96    0.37
  -2 -14  11    4.12    0.39
   2 -14 -10   10.33    0.87
   2 -14 -10   10.82    0.82
   2 -14 -10   10.98    1.03
  -2  14  10   11.78    0.88
  -2  14  10   11.63    0.93
   2 -14  -9    8.49    1.29
   2 -14  -9    7.72    1.04
  -2 -14   9    7.63    0.92
   2 -14  -9    8.50    1.05
  -2  14   9    7.55    1.09
  -2 -14   9    7.20    0.90
  -2 -14   8  135.20    4.88
  -2  14   8  138.28    5.19
  -2 -14   8  143.97    4.97
   2 -14  -8  134.69    5.50
  -2  14   8  118.45    4.96
   2 -14  -8  136.20    5.34
   2 -14  -8  127.75    5.03
  -2  14   8  130.75    5.30
  -2 -14   8  136.92    4.95
  -2 -14   7   59.15    2.71
  -2  14   7   59.10    3.16
  -2 -14   7   58.80    2.72
   2  14  -7   66.53    5.24
   2  14  -7   57.02    5.45
  -2 -14   7   60.35    2.52
  -2  14   7   58.84    2.95
  -2 -14   7   59.19    2.69
  -2  14   7   56.38    2.62
   2  14  -7   66.81    2.89
   2 -14  -7   55.25    2.94
   2 -14  -7   61.96    3.20
   2  14  -6  612.48   18.44
   2 -14  -6  549.66   18.44
  -2 -14   6  545.56   18.04
  -2  14   6  513.56   17.99
  -2 -14   6  564.57   18.13
   2 -14  -6  540.33   18.35
   2 -14  -6  590.96   18.79
  -2  14   6  549.24   18.34
  -2  14   6  550.33   18.66
  -2  14   6  554.54   18.39
   2  14  -6  609.79   21.94
   2 -14  -5   29.87    2.20
  -2  14   5   31.35    1.98
   2 -14  -5   32.11    2.23
  -2 -14   5   31.87    1.83
  -2 -14   5   32.92    3.57
   2  14  -5   32.52    4.36
   2  14  -5   30.17    3.95
  -2 -14   5   39.19    3.54
  -2  14   5   28.90    3.86
   2 -14  -4  137.58    5.53
   2 -14  -4  139.00    5.41
  -2 -14   4  147.70    5.21
  -2  14   4  137.66    5.32
  -2  14   4  156.48    8.37
  -2 -14   4  171.70    7.59
  -2  14   4  138.24    5.44
  -2  14   4  136.14    5.43
  -2 -14   4  155.39    7.64
   2  14  -4  168.92    8.47
   2  14  -4  149.64    8.49
   2 -14  -4  140.63    5.49
  -2 -14   4  143.33    5.18
  -2 -14   3  115.03    6.03
  -2  14   3   99.36    6.19
  -2 -14   3  118.24    5.71
   2 -14  -3   97.14    4.07
  -2 -14   3   99.09    3.79
  -2 -14   3  102.84    3.79
  -2 -14   3   99.09    3.78
  -2  14   3   95.11    4.00
   2  14  -3  116.18    6.72
   2  14  -3   95.12    6.31
  -2 -14   2  118.79    5.98
  -2  14   2  101.03    6.10
  -2 -14   2  113.28    5.49
   2  14  -2   93.53    5.97
  -2 -14   1   24.60    2.13
   2  14  -1   20.89    3.25
   2  14  -1   17.89    2.31
  -2  14   1   25.45    2.29
   2 -14   0   33.75    2.54
  -2 -14   0   44.19    2.67
   2  14   0   37.78    3.61
   2  14   0   27.61    2.52
  -2  14   0   44.58    2.85
   2 -14   1    0.10    1.02
  -2 -14  -1    0.40    0.66
   2  14   1    1.00    2.02
   2 -14   2  170.40    7.76
   2  14   2  149.40    7.33
   2 -14   3   11.89    0.97
   2 -14   3   11.47    1.12
   2  14   3    8.63    1.21
   2 -14   3   11.09    1.04
   2 -14   3   12.25    2.24
   2  14   3    9.26    2.07
   2 -14   3   10.59    1.09
   2  14   3   10.67    1.30
   2  14   3   10.95    1.05
  -2  14  -3   14.24    2.45
   2  14   3    6.97    1.22
   2 -14   3   10.68    1.18
   2 -14   3   10.22    1.08
   2  14   4    2.22    1.16
   2  14   4    1.97    0.89
   2  14   4    3.16    0.68
   2  14   4    2.48    1.17
   2  14   4    1.63    1.36
   2 -14   4    2.34    0.73
   2 -14   4    2.68    0.89
   2  14   4    1.67    0.88
   2  14   4    1.49    1.56
   2 -14   4    1.68    1.66
   2 -14   4    1.35    0.75
   2  14   4    1.50    0.94
   2 -14   4    2.61    0.75
   2  14   4    1.30    1.08
   2  14   4    0.68    1.56
   2 -14   4    2.11    0.79
  -2  14  -4    1.92    1.90
   2 -14   4    1.70    0.88
   2 -14   5    7.38    1.12
   2  14   5    5.31    1.30
   2 -14   5    5.90    0.99
   2  14   5    5.77    1.18
  -2  14  -5    4.82    2.21
   2  14   5    6.04    1.46
   2  14   5    6.27    1.14
   2  14   5    6.33    0.95
   2  14   5    7.12    1.08
   2  14   5    9.23    2.24
   2 -14   5    6.97    1.01
   2 -14   5    5.36    0.99
   2  14   5    5.30    1.49
   2  14   5    6.28    1.52
   2 -14   6   87.11    3.95
   2  14   6   98.82    4.27
   2 -14   6  109.17    4.21
   2  14   6  119.85    4.36
   2  14   6  109.93    4.09
   2  14   6   99.46    4.15
   2 -14   6  112.32    4.40
   2 -14   6  101.25    4.27
   2  14   6  103.53    4.31
   2  14   6  113.43    4.21
   2  14   6   96.82    3.91
  -2  14  -6   83.54    6.29
   2  14   6  109.88    4.20
   2  14   7    0.11    1.17
   2 -14   7    0.17    0.79
   2  14   7    0.45    1.04
   2  14   7   -0.29    0.77
   2  14   7   -0.39    0.66
   2  14   7    0.77    0.80
   2 -14   7   -0.07    0.91
   2 -14   7   -0.29    0.82
   2  14   8   -0.26    0.97
   2  14   8    0.73    1.00
   2  14   8    0.61    0.72
   2  14   8    0.52    0.97
   2 -14   8    0.89    0.92
   2 -14   8   -0.22    0.80
   2  14   8    0.79    1.14
   2  14   9    2.90    0.95
   2  14   9    1.55    0.77
   2  14   9    2.89    0.73
   2  14   9    2.74    0.83
   2 -14   9    1.41    0.98
   2 -14   9    1.59    0.71
   2 -14   9    2.10    0.84
   2  14  10    0.58    0.35
   2  14  10    0.71    0.40
   2  14  10    0.49    0.42
   2 -14  10    0.17    0.48
   2 -14  10    0.44    0.46
  -2  15  10    3.42    0.56
   2 -15 -10    3.04    0.73
   2 -15 -10    2.25    0.51
  -2  15  10    2.72    0.58
   2 -15 -10    2.57    0.56
   2 -15  -9   71.92    3.19
  -2 -15   9   75.27    2.91
   2 -15  -9   71.35    3.11
   2 -15  -9   76.04    3.36
  -2  15   9   85.22    3.11
  -2 -15   9   71.84    2.89
  -2  15   9   72.71    3.15
  -2 -15   8    8.57    1.07
  -2  15   8    9.84    1.32
   2 -15  -8    7.54    1.31
  -2 -15   8    8.67    1.12
   2 -15  -8    8.67    1.26
  -2  15   8    7.51    0.96
  -2  15   8    8.31    1.24
   2 -15  -8    8.59    1.39
  -2 -15   8    7.22    1.13
  -2 -15   7   90.56    6.33
  -2 -15   7  117.87    4.51
   2 -15  -7  119.61    5.04
   2 -15  -7  109.49    4.68
  -2  15   7  116.67    4.74
  -2 -15   7  120.36    4.31
   2  15  -7  138.69    7.51
  -2  15   7  113.96    4.93
  -2 -15   7  120.01    4.47
  -2  15   7  111.92    4.35
  -2 -15   7  122.79    4.53
  -2 -15   6   58.79    2.75
  -2  15   6   55.44    2.63
  -2  15   6   58.35    2.95
   2 -15  -6   57.53    3.12
   2 -15  -6   62.49    3.27
  -2 -15   6   65.97    2.69
  -2  15   6   63.24    3.29
  -2  15   6   55.96    2.98
   2  15  -6   63.00    5.57
   2  15  -6   60.31    5.56
   2 -15  -6   59.17    3.15
   2 -15  -5   71.96    3.58
  -2  15   5   71.43    3.34
   2 -15  -5   69.83    3.53
  -2 -15   5   75.15    3.17
  -2 -15   5   78.26    5.48
   2  15  -5   92.86    6.44
   2  15  -5   81.10    6.30
  -2  15   5   74.55    6.01
  -2 -15   5   77.23    5.25
  -2  15   4   48.35    2.51
   2 -15  -4   47.58    2.74
  -2 -15   4   54.27    2.40
  -2  15   4   46.47    2.60
  -2  15   4   48.76    2.63
   2 -15  -4   50.36    2.80
  -2  15   4   48.71    4.59
  -2 -15   4   57.70    4.14
  -2 -15   4   54.97    2.42
   2 -15  -4   48.11    2.70
  -2 -15   4   51.69    2.40
  -2 -15   4   56.08    4.40
   2  15  -4   62.20    5.26
   2  15  -4   54.62    4.96
  -2  15   3  125.51    5.06
  -2  15   3  136.87    5.05
  -2 -15   3  138.68    4.85
  -2  15   3  130.93    5.11
   2  15  -3  131.68    7.74
   2 -15  -3  130.68    5.15
   2  15  -3  125.89    4.83
  -2  15   3  127.86    7.45
  -2 -15   3  155.30    7.41
  -2 -15   3  161.33    7.03
  -2 -15   3  133.88    4.85
  -2 -15   3  132.61    4.86
   2 -15  -2   18.30    1.62
  -2  15   2   16.76    1.37
   2  15  -2   20.06    2.71
  -2  15   2   21.21    2.35
   2  15  -2   20.26    1.41
  -2 -15   2   19.13    1.23
  -2  15   2   21.77    1.51
  -2  15   2   19.37    2.73
  -2 -15   2   21.29    2.23
  -2 -15   2   19.33    1.28
  -2 -15   1  834.96   27.25
   2  15  -1  818.09   28.36
  -2  15   1  893.19   27.58
   2 -15   0   34.66    2.62
  -2 -15   0   45.79    2.79
   2  15   0   44.09    3.90
  -2  15   0   43.93    2.99
   2  15   1  387.15   12.73
   2  15   1  367.71   14.73
   2 -15   1  378.99   14.45
   2 -15   2    5.55    1.00
   2 -15   2    4.88    1.67
   2  15   2    4.87    1.08
   2  15   2    6.30    0.90
  -2  15  -2    7.06    2.18
   2  15   2    6.47    2.18
   2 -15   2    4.54    0.92
   2 -15   2    4.29    0.78
   2 -15   2    5.75    0.99
   2  15   3    0.70    1.00
   2 -15   3   -0.29    0.94
   2 -15   3    0.19    0.81
   2 -15   3    0.15    1.45
   2  15   3    0.43    1.38
   2  15   3   -0.04    1.06
   2  15   3    0.03    0.86
  -2  15  -3   -0.29    1.87
   2 -15   3    0.83    0.70
   2  15   3    0.38    0.80
   2 -15   3    0.76    0.87
   2  15   4    7.42    1.42
   2  15   4    7.03    1.06
   2  15   4    7.64    0.86
   2  15   4    7.35    1.10
   2  15   4   10.34    2.20
   2 -15   4    8.02    1.13
   2  15   4    7.37    1.15
   2  15   4    7.00    1.30
   2  15   4   10.66    1.60
   2 -15   4    8.22    1.09
   2 -15   4    9.16    1.00
   2  15   4    7.36    1.57
   2 -15   4    8.07    1.09
  -2  15  -4    8.29    2.46
   2 -15   4    7.95    1.11
   2  15   5  384.88   17.56
   2  15   5  438.83   15.02
   2 -15   5  464.20   15.26
   2  15   5  457.29   14.92
   2  15   5  427.95   15.06
  -2  15  -5  470.81   18.34
   2 -15   5  455.79   15.06
   2 -15   5  473.12   14.96
   2  15   5  433.59   15.13
   2 -15   5  443.18   14.91
   2  15   5  489.81   15.09
   2  15   5  401.44   15.23
   2  15   5  466.21   14.81
   2  15   5  468.35   14.78
   2  15   6   81.14    3.24
   2  15   6   86.26    3.44
   2  15   6   80.24    3.20
   2 -15   6   78.21    3.41
   2 -15   6   74.79    3.46
   2  15   6   74.36    3.49
   2  15   6   87.31    3.39
   2  15   6   70.57    3.13
  -2  15  -6   70.75    5.62
   2 -15   6   78.18    3.55
   2  15   6   73.04    3.32
   2 -15   6   81.75    3.35
   2 -15   6   71.65    3.19
   2  15   6   68.92    3.43
   2  15   6   85.69    3.42
   2  15   7    1.26    1.02
   2 -15   7    0.95    0.84
   2  15   7    0.95    0.72
   2  15   7    1.66    1.24
   2 -15   7    1.41    0.87
   2  15   7    0.65    0.76
   2  15   8    2.40    0.99
   2 -15   8    0.61    0.74
   2  15   8    1.47    0.71
   2  15   8    0.44    1.04
   2 -15   8    1.14    0.84
   2  15   8    0.45    0.90
   2  15   9  225.12    7.71
   2 -15   9  217.76    7.66
   2  15   9  228.64    7.70
   2  15   9  236.90    7.63
   2 -15   9  229.39    7.66
   2  15   9  225.54    7.80
   2  15  10   -0.01    0.31
   2  15  10    0.50    0.35
   2 -15  10    0.51    0.38
   2  16 -10   16.18    0.94
   2 -16 -10   12.39    0.84
   2 -16 -10   11.93    0.76
   2 -16 -10   16.19    1.01
   2 -16  -9   95.64    4.00
  -2 -16   9   98.06    3.58
   2 -16  -9   95.09    3.87
  -2  16   9   96.16    3.79
  -2  16   9  105.67    3.74
   2 -16  -9   95.15    3.78
   2 -16  -8  110.86    4.47
   2 -16  -8  103.66    4.20
  -2  16   8  115.31    4.32
  -2 -16   8  112.94    4.09
  -2 -16   8  109.36    4.13
   2 -16  -8  117.13    4.65
  -2 -16   8  116.28    4.16
  -2  16   8  126.13    4.33
  -2  16   8  108.03    4.44
  -2  16   7    1.28    1.15
  -2 -16   7    0.85    0.95
   2 -16  -7    0.46    1.40
  -2 -16   7    0.50    0.97
   2 -16  -7    0.98    1.15
  -2 -16   7    0.85    1.02
  -2 -16   7    0.73    0.78
  -2  16   7    0.08    1.16
   2 -16  -6  316.59   11.53
   2 -16  -6  335.22   12.00
   2  16  -6  369.11   15.06
   2  16  -6  343.23   15.74
  -2 -16   6  366.23   11.23
  -2  16   6  344.08   11.57
  -2  16   6  326.38   11.52
  -2  16   6  306.75   11.10
  -2 -16   6  353.01   11.29
   2 -16  -6  324.36   11.63
   2 -16  -5    1.33    1.51
   2  16  -5    2.35    0.93
  -2  16   5    0.64    2.13
  -2  16   5    0.87    1.12
   2 -16  -5    1.53    1.54
  -2 -16   5    2.06    1.86
   2  16  -5    1.25    3.03
   2  16  -5    1.39    2.03
  -2 -16   5    0.61    0.97
  -2  16   5    1.46    0.84
  -2  16   4    0.46    1.01
   2 -16  -4    0.85    1.41
  -2 -16   4   -0.09    0.87
  -2  16   4    0.26    1.12
  -2  16   4    0.48    1.11
   2  16  -4    1.02    0.87
   2 -16  -4   -0.40    1.39
  -2 -16   4    1.61    1.43
  -2  16   4   -0.98    2.07
  -2 -16   4    0.66    0.89
   2 -16  -4    0.77    1.45
  -2 -16   4    0.12    0.99
  -2 -16   4   -0.32    1.74
   2  16  -4    0.34    3.12
   2  16  -4    0.64    1.84
  -2  16   3   50.91    2.66
  -2  16   3   52.74    2.70
  -2 -16   3   57.67    2.44
  -2  16   3   53.88    2.64
   2  16  -3   51.05    2.40
  -2 -16   3   55.14    2.44
   2  16  -3   47.57    2.48
   2  16  -3   47.37    4.52
  -2  16   3   59.64    4.25
   2 -16  -3   52.55    2.81
  -2 -16   3   52.78    2.43
  -2  16   3   59.72    2.36
  -2  16   3   48.79    4.51
  -2 -16   3   59.27    4.07
   2  16  -2  162.22    5.52
   2  16  -2  139.82    5.54
  -2 -16   2  157.42    5.46
   2  16  -2  146.64    8.04
  -2  16   2  182.33    7.80
  -2 -16   2  158.52    5.45
   2 -16  -2  148.86    5.78
  -2  16   2  130.27    5.58
   2  16  -2  156.22    5.50
  -2  16   2  156.84    5.74
  -2 -16   2  159.47    5.43
  -2  16   2  153.51    8.23
  -2 -16   2  178.33    7.48
  -2  16   2  144.42    5.62
   2  16  -1   58.14    4.72
   2  16  -1   42.92    3.68
  -2  16   1   55.19    3.72
  -2 -16   1   53.94    2.25
   2  16  -1   56.06    2.35
  -2  16   1   46.02    2.38
   2 -16  -1   54.15    2.63
   2  16  -1   51.68    2.28
   2  16  -1   50.19    2.44
  -2 -16   1   52.05    2.21
  -2 -16   1   56.94    3.53
  -2  16   1   49.47    2.38
  -2  16   0   10.60    1.77
   2  16   0   12.06    2.72
   2  16   0   11.71    1.24
   2  16   0   12.37    0.97
  -2 -16   0    9.95    1.51
   2 -16   0   10.86    1.51
   2  16   0   10.18    1.14
  -2  16   0   10.67    1.08
  -2  16  -1  124.48    4.83
   2 -16   1  133.54    6.49
   2  16   1  134.23    5.03
   2  16   1  127.88    6.88
   2  16   1  133.23    4.80
   2 -16   1  134.26    4.88
  -2  16  -1  140.91    4.89
   2 -16   1  129.65    4.94
   2  16   2  240.68    8.91
   2 -16   2  269.99    8.97
   2 -16   2  269.69    9.01
   2  16   2  256.18    8.87
  -2  16  -2  253.18    8.83
   2 -16   2  276.46   11.34
   2  16   2  269.78    9.14
   2  16   2  282.24    8.90
   2  16   2  247.81   10.85
   2  16   2  279.47    8.86
   2 -16   2  250.15    8.97
   2 -16   2  254.24    8.90
   2  16   2  251.62    9.11
   2 -16   3  214.70    9.86
   2  16   3  201.20    9.70
   2 -16   3  197.95    7.11
   2  16   3  219.42    7.14
   2 -16   3  212.19    7.23
   2  16   3  172.39    7.29
   2 -16   3  218.82    7.24
   2  16   3  187.64    7.22
  -2  16  -3  231.43   10.08
   2  16   4    7.86    2.15
   2 -16   4   11.52    1.23
   2  16   4   11.47    1.27
   2  16   4    9.87    1.43
  -2  16  -4   11.64    2.77
   2 -16   4   10.19    1.19
   2  16   4   10.44    1.75
   2 -16   4   10.07    1.03
   2 -16   4    9.23    1.20
   2  16   4    9.79    0.93
   2  16   4    7.63    1.45
   2  16   4    9.84    1.65
   2  16   5   14.98    1.43
   2  16   5   10.74    2.49
   2 -16   5   16.91    1.52
   2  16   5   14.07    1.60
   2  16   5   16.65    1.52
  -2  16  -5   16.89    3.00
   2 -16   5   19.48    1.48
   2 -16   5   16.12    1.41
   2 -16   5   16.30    1.31
   2  16   5   15.77    1.81
   2  16   5   15.67    1.24
   2  16   5   15.13    1.34
   2  16   5   14.18    1.74
   2  16   5   16.74    1.68
   2 -16   6   13.00    1.39
   2  16   6   14.88    1.58
   2  16   6   15.40    1.44
  -2  16  -6   10.08    2.49
   2  16   6   13.36    1.31
   2 -16   6   11.92    1.32
   2 -16   6   14.38    1.29
   2 -16   6   11.73    1.20
   2  16   6   10.70    1.56
   2  16   6   16.08    1.25
   2  16   6   15.60    1.43
   2  16   7   12.49    1.45
   2  16   7   12.47    1.67
   2 -16   7    9.77    1.24
   2  16   7   13.44    1.15
   2 -16   7   11.27    1.24
   2  16   7   14.39    1.32
   2 -16   7   13.52    1.20
   2 -16   8    3.03    0.84
   2  16   8    4.18    0.72
   2  16   8    2.65    1.02
   2  16   8    3.89    1.00
   2  16   8    3.43    0.94
   2  16   9   92.91    3.45
   2 -16   9   86.49    3.49
   2  16   9   89.00    3.37
   2  16   9   97.79    3.38
   2  16   9   90.29    3.51
   2 -16   9   96.63    3.41
   2 -17 -10    2.91    0.46
   2 -17 -10    3.29    0.38
   2  17 -10    5.42    0.59
   2 -17 -10    5.19    0.64
   2  17  -9    3.44    0.89
   2 -17  -9    3.15    0.75
   2 -17  -9    3.74    0.96
   2 -17  -9    2.99    0.78
  -2 -17   9    3.11    0.68
  -2  17   9    3.71    0.66
   2  17  -9    3.01    0.84
  -2 -17   8  213.41    7.03
   2 -17  -8  203.37    7.34
   2 -17  -8  190.76    7.03
  -2  17   8  207.58    7.13
  -2 -17   8  208.45    6.95
   2 -17  -8  213.69    7.51
  -2 -17   8  216.82    7.03
  -2  17   8  223.44    7.16
  -2  17   8  205.67    7.32
  -2 -17   7   11.38    1.24
  -2 -17   7   11.13    1.05
  -2 -17   7   10.65    1.28
   2 -17  -7    9.40    1.47
  -2  17   7   10.99    1.38
   2 -17  -7   11.01    1.60
  -2  17   7   10.62    1.16
  -2  17   7    9.55    1.39
  -2 -17   7   10.10    1.24
  -2  17   6   21.29    1.52
  -2  17   6   15.82    1.29
  -2 -17   6   21.66    1.64
   2 -17  -6   20.33    2.02
   2 -17  -6   17.09    1.86
  -2  17   6   17.61    1.70
  -2 -17   6   20.69    1.47
  -2  17   6   21.25    1.74
   2 -17  -6   18.62    1.99
   2  17  -6   21.24    3.58
  -2  17   6   23.86    3.03
   2  17  -6   17.91    3.16
   2  17  -5  124.34    4.89
   2 -17  -5  128.32    5.38
  -2  17   5  150.56    5.08
  -2  17   5  120.68    8.05
  -2  17   5  113.66    4.75
  -2 -17   5  132.69    7.79
   2  17  -5  140.00    8.17
  -2  17   5  149.47    7.81
   2  17  -5  130.54    8.41
  -2 -17   5  144.65    4.99
   2 -17  -5  128.93    5.34
  -2  17   5  130.70    5.21
  -2 -17   5  141.70    5.04
  -2 -17   4    3.90    1.15
  -2  17   4    4.13    1.15
   2 -17  -4    2.98    1.53
  -2  17   4    2.28    1.17
  -2  17   4    4.22    1.31
  -2 -17   4    2.99    0.98
   2 -17  -4    2.13    1.49
   2  17  -4    2.89    0.93
   2  17  -4    2.19    1.11
  -2 -17   4    3.55    1.00
   2 -17  -4    3.57    1.59
  -2  17   4    2.90    0.80
  -2  17   4    5.30    2.56
  -2  17   4    4.22    1.92
   2  17  -4    5.11    3.25
   2  17  -4    1.95    2.01
  -2  17   3   27.36    1.92
  -2  17   3   26.83    1.94
  -2 -17   3   30.36    1.67
   2  17  -3   27.07    1.69
  -2  17   3   29.67    1.92
   2  17  -3   27.58    1.67
   2  17  -3   25.84    1.82
  -2 -17   3   27.60    1.67
   2  17  -3   28.18    3.60
  -2  17   3   36.66    3.39
   2 -17  -3   25.83    2.15
  -2 -17   3   28.47    1.73
  -2  17   3   27.62    1.50
  -2  17   3   26.88    3.56
  -2 -17   3   28.22    2.88
  -2  17   2   16.37    1.42
   2  17  -2   17.53    1.29
  -2 -17   2   16.52    1.23
   2  17  -2   18.39    1.46
   2  17  -2   19.02    3.54
  -2  17   2   19.82    2.46
   2  17  -2   15.90    2.63
   2 -17  -2   18.88    1.86
   2 -17  -2   17.80    1.75
  -2  17   2   14.32    1.45
   2  17  -2   18.49    1.31
  -2  17   2   18.92    1.58
  -2 -17   2   16.51    1.21
  -2 -17   2   17.21    1.31
  -2 -17   2   16.34    2.15
  -2  17   2   18.97    2.89
   2  17  -1   24.20    1.64
  -2 -17   1   21.94    1.35
   2  17  -1   27.78    3.52
   2  17  -1   18.99    2.53
  -2  17   1   23.98    2.61
  -2 -17   1   24.14    1.40
  -2 -17   1   22.34    1.32
  -2  17   1   21.27    1.58
   2  17  -1   23.87    1.44
   2 -17  -1   24.82    1.82
  -2 -17   1   25.62    2.39
  -2  17   1   23.82    3.09
   2  17  -1   23.08    1.46
  -2  17   1   23.96    1.60
  -2 -17   0   25.83    1.40
   2  17   0   24.78    1.63
   2 -17   0   27.42    2.00
   2  17   0   22.82    3.22
   2 -17   0   28.75    1.86
  -2  17   0   24.53    1.61
   2  17   0   25.30    1.46
  -2  17   0   24.49    1.56
   2  17   0   22.79    1.48
   2  17   0   24.40    1.70
   2  17   1  157.31    6.07
  -2 -17  -1  176.30    5.75
   2 -17   1  165.86    5.95
   2 -17   1  167.97    6.05
   2  17   1  160.78    5.86
  -2  17  -1  155.55    5.91
   2 -17   1  163.86    7.63
   2  17   1  169.60    6.12
   2  17   1  167.93    5.86
   2  17   1  165.52    8.15
  -2  17  -1  163.68    5.93
   2  17   1  156.66    5.91
   2  17   1  166.57    5.84
   2  17   2    1.09    1.08
   2  17   2    0.85    0.73
  -2  17  -2    1.18    0.75
   2 -17   2    1.33    1.03
   2 -17   2    1.59    0.93
   2 -17   2    0.90    0.80
   2  17   2    1.64    1.36
   2  17   2    1.36    0.86
   2 -17   2    2.32    1.39
   2 -17   2    1.36    0.75
   2  17   2    1.51    0.91
  -2 -17  -2    1.96    1.67
   2  17   2    1.29    1.95
  -2  17  -3  130.74    7.06
   2  17   3  113.85    4.06
   2 -17   3  103.06    4.10
  -2  17  -3   94.80    3.87
   2  17   3   91.86    3.97
   2 -17   3  108.38    4.08
   2 -17   3  123.40    6.68
   2  17   3  101.37    6.30
   2  17   3   99.56    4.14
   2  17   3   90.44    4.23
   2  17   4  509.18   16.39
   2  17   4  504.92   16.62
   2  17   4  438.51   19.23
   2 -17   4  516.03   16.54
   2 -17   4  512.18   16.32
   2  17   4  491.07   16.71
   2 -17   4  493.46   16.47
  -2  17  -4  563.88   20.27
   2  17   4  464.19   16.74
   2  17   5    9.60    1.44
   2  17   5   12.19    1.34
  -2  17  -5   11.99    2.77
   2 -17   5   10.38    1.26
   2  17   5    8.51    1.60
   2  17   5    8.80    1.09
   2 -17   5   11.86    1.11
   2 -17   5   11.02    1.25
   2  17   5    9.92    1.67
   2  17   5   10.57    1.02
   2  17   5   10.27    1.57
   2  17   6   65.02    3.25
   2  17   6   70.65    2.88
   2 -17   6   65.62    2.96
   2 -17   6   59.07    2.77
   2  17   6   54.60    2.97
   2 -17   6   64.26    2.81
   2  17   6   64.75    3.06
   2  17   6   67.20    2.88
   2  17   6   67.54    2.89
   2  17   7    4.49    1.38
   2 -17   7    4.36    0.88
   2 -17   7    4.65    1.05
   2  17   7    2.93    1.13
   2  17   7    4.51    1.05
   2  17   7    4.44    0.77
   2  17   8    2.04    0.95
   2  17   8    3.19    0.85
   2 -17   8    3.30    0.79
   2 -17   8    2.80    0.83
   2  17   8    2.85    0.90
   2 -17   9  133.76    4.69
  -2  17  -9  135.92    4.52
   2  17   9  133.23    4.73
   2 -17   9  130.71    4.60
   2  17   9  137.23    4.67
   2  18 -10   42.04    1.41
   2 -18 -10   39.26    1.48
   2 -18  -9   10.91    0.93
  -2  18   9   12.39    0.87
   2 -18  -9   10.66    0.98
  -2  18   9   11.60    0.90
   2  18  -9   12.09    0.98
  -2  18   8    3.55    0.79
  -2 -18   8    2.73    0.85
  -2 -18   8    3.44    0.93
   2  18  -8    4.33    1.11
   2 -18  -8    2.48    0.96
  -2  18   8    1.80    0.64
   2 -18  -8    1.94    1.07
   2  18  -8    3.48    1.01
  -2  18   8    2.97    0.93
   2 -18  -8    3.48    1.00
  -2 -18   8    3.45    0.91
  -2 -18   7    2.51    1.01
  -2 -18   7    2.89    1.05
  -2 -18   7    3.18    0.86
  -2  18   7    3.39    1.10
  -2  18   7    2.46    1.12
  -2  18   7    3.99    0.87
   2 -18  -7    2.69    1.37
   2 -18  -7    2.27    1.18
   2 -18  -6   46.54    2.83
  -2  18   6   56.90    2.51
   2  18  -6   56.80    5.06
  -2  18   6   45.67    4.19
   2  18  -6   37.09    4.48
  -2 -18   6   52.69    2.50
  -2 -18   6   51.48    2.38
  -2  18   6   49.56    2.61
   2 -18  -6   46.01    2.82
   2 -18  -6   48.69    2.93
  -2  18   6   49.71    2.66
   2  18  -5   24.93    1.90
   2  18  -5   26.16    4.07
  -2  18   5   27.29    3.33
   2  18  -5   24.26    3.61
  -2  18   5   24.98    1.95
   2 -18  -5   24.20    2.22
  -2 -18   5   31.18    1.80
  -2 -18   5   28.17    1.79
   2 -18  -5   28.55    2.32
  -2  18   5   29.11    1.70
  -2  18   5   26.60    3.85
  -2  18   4   54.41    2.78
   2 -18  -4   54.24    3.05
   2  18  -4   52.65    2.61
  -2  18   4   48.85    2.78
  -2  18   4   52.90    2.88
  -2 -18   4   54.10    2.54
   2 -18  -4   51.37    3.03
   2  18  -4   53.01    2.47
   2  18  -4   49.70    2.67
  -2 -18   4   53.45    2.56
   2  18  -4   57.65    5.38
   2  18  -4   48.60    4.86
  -2  18   4   57.65    4.56
   2 -18  -4   51.43    2.95
  -2 -18   4   54.29    2.60
  -2  18   4   57.49    2.46
  -2  18   4   52.73    4.97
  -2  18   3  142.04    5.43
   2  18  -3  138.98    5.24
  -2  18   3  131.86    5.43
  -2  18   3  140.86    5.50
   2  18  -3  141.61    5.15
   2  18  -3  128.87    5.31
  -2 -18   3  143.23    5.20
   2  18  -3  122.67    7.95
  -2  18   3  145.75    7.60
   2 -18  -3  136.98    5.55
  -2 -18   3  143.58    5.16
  -2 -18   3  143.10    5.19
  -2  18   3  141.98    5.02
  -2  18   3  142.48    8.33
   2 -18  -2   30.36    2.17
  -2  18   2   26.01    1.89
   2  18  -2   28.85    1.70
  -2  18   2   26.59    1.84
  -2  18   2   30.02    2.01
   2  18  -2   26.18    1.68
   2  18  -2   27.77    1.88
  -2 -18   2   26.32    1.61
   2  18  -2   30.17    4.06
   2  18  -2   25.24    3.17
  -2  18   2   32.45    3.15
   2 -18  -2   28.97    2.27
  -2 -18   2   30.03    1.62
  -2 -18   2   28.67    1.71
  -2  18   2   26.48    3.47
  -2  18   1   58.95    2.99
   2  18  -1   66.63    2.85
   2 -18  -1   68.56    3.19
  -2  18   1   63.83    2.96
  -2  18   1   73.16    3.17
   2  18  -1   63.35    3.00
   2  18  -1   75.54    5.44
  -2  18   1   64.38    4.43
   2  18  -1   68.36    2.75
  -2 -18   1   64.62    2.68
   2  18  -1   70.96    2.87
  -2 -18   1   66.25    2.76
  -2  18   1   67.06    5.23
   2  18   0  224.72    8.28
  -2 -18   0  274.06   10.96
   2  18   0  232.62   10.70
   2 -18   0  256.01    8.52
   2  18   0  243.88    8.01
  -2 -18   0  225.92    7.91
   2 -18   0  243.97    8.37
  -2  18   0  227.52    8.24
   2  18   0  239.90    8.13
  -2  18   0  234.18    8.22
   2  18   0  228.52    8.15
  -2  18  -1   66.97    2.93
   2  18   1   66.24    2.96
  -2 -18  -1   74.07    4.96
   2 -18   1   62.05    4.17
   2  18   1   68.53    2.86
   2  18   1   61.01    4.66
  -2  18  -1   76.69    5.29
   2 -18   1   71.02    3.10
   2  18   1   66.24    2.88
  -2  18  -1   61.84    2.91
  -2 -18  -1   67.66    2.71
   2  18   1   72.01    2.97
   2  18   1   62.33    3.08
   2  18   2   15.26    1.30
  -2  18  -2   15.26    1.28
   2  18   2   13.85    1.34
  -2  18  -2   15.70    1.32
   2 -18   2   15.45    1.30
   2 -18   2   16.81    1.28
   2  18   2   19.07    1.73
   2  18   2   16.33    1.35
   2  18   2   13.76    1.53
   2  18   2   14.59    2.55
   2 -18   2   15.61    2.24
  -2 -18  -2   16.44    2.60
   2 -18   3   94.01    5.91
   2  18   3   75.23    5.67
  -2  18  -3   89.02    3.53
   2  18   3   93.75    3.57
   2 -18   3   89.71    3.69
   2  18   3   79.68    3.52
  -2  18  -3   82.51    3.44
   2  18   3   79.28    3.67
   2 -18   3   93.45    3.66
  -2  18  -3  100.74    6.34
   2  18   3   80.16    3.81
   2  18   4  210.48    7.14
   2  18   4  204.31    7.36
  -2  18  -4  201.74   10.22
   2 -18   4  206.95    7.25
   2 -18   4  203.96    7.23
   2  18   4  196.20    7.50
  -2 -18  -4  202.90    7.08
   2  18   4  189.36    7.49
  -2  18  -5   18.63    3.21
   2 -18   5   20.23    1.38
   2 -18   5   20.99    1.57
   2  18   5   22.23    1.99
   2  18   5   20.48    1.97
   2 -18   5   24.76    1.64
   2  18   5   22.98    1.59
   2  18   5   19.27    1.77
   2  18   5   22.13    1.84
   2  18   6    4.43    1.43
   2 -18   6    3.37    0.81
   2 -18   6    2.84    0.91
   2  18   6    3.65    1.34
   2 -18   6    4.53    0.97
   2  18   6    3.71    1.19
   2  18   6    5.01    1.03
   2  18   7   53.48    2.70
   2 -18   7   50.51    2.28
   2  18   7   52.50    2.49
   2  18   7   50.96    2.31
   2 -18   7   51.21    2.42
   2 -18   8    0.38    0.86
   2  18   8    0.55    0.76
   2 -18   8   -0.02    0.70
   2  18   8    0.64    0.81
   2 -18   8    0.37    0.62
   2 -18   9   16.37    0.85
   2 -18   9   13.76    1.11
   2  18   9   14.23    0.91
   2 -18   9   15.34    0.92
   2 -19  -9    9.50    0.83
   2 -19  -9    8.69    0.82
   2  19  -9   11.32    0.88
  -2  19   9    8.90    0.76
   2  19  -8    0.98    0.95
  -2 -19   8    0.31    0.82
   2  19  -8    1.13    0.89
  -2  19   8    0.34    0.78
   2 -19  -8    0.52    0.81
  -2  19   8    0.70    0.62
   2 -19  -8    0.61    0.82
  -2 -19   8    0.56    0.78
   2 -19  -7   15.05    1.63
   2 -19  -7   14.84    1.57
  -2  19   7   14.04    1.38
  -2 -19   7   13.62    1.31
  -2  19   7   13.28    1.47
  -2 -19   7   13.52    1.27
   2  19  -7   12.99    1.46
  -2  19   7   14.58    1.17
   2  19  -6  108.81    4.44
  -2  19   6  105.67    4.72
   2 -19  -6  120.37    4.89
   2 -19  -6  104.79    4.60
  -2  19   6  108.86    4.52
  -2 -19   6  110.52    4.20
  -2  19   6  110.90    4.48
   2 -19  -6  110.17    4.66
  -2  19   6  117.26    4.32
   2 -19  -5    6.10    1.69
   2  19  -5    5.14    1.29
  -2 -19   5    6.30    1.19
  -2  19   5    7.53    1.40
   2 -19  -5    6.05    1.73
  -2 -19   5    6.44    1.16
  -2 -19   5    7.17    1.18
  -2  19   5    6.56    0.94
  -2  19   5    7.89    2.49
  -2  19   5    6.28    2.06
   2  19  -5    9.24    2.93
   2  19  -5    4.99    2.13
  -2  19   4  688.49   22.25
   2 -19  -4  679.47   22.35
   2  19  -4  693.27   22.12
  -2  19   4  646.37   22.31
  -2  19   4  682.62   22.36
  -2 -19   4  705.15   22.00
   2 -19  -4  675.83   22.42
  -2 -19   4  704.45   22.04
   2  19  -4  628.10   22.08
   2  19  -4  569.07   25.65
  -2  19   4  733.82   25.47
   2 -19  -4  649.81   22.19
  -2 -19   4  692.75   21.97
  -2  19   4  633.12   25.97
  -2  19   4  698.89   21.90
  -2  19   3  178.29    6.62
   2  19  -3  178.66    6.44
  -2  19   3  169.87    6.64
  -2 -19   3  185.07    6.39
  -2  19   3  175.20    6.70
   2  19  -3  169.67    6.27
   2  19  -3  169.42    6.50
  -2 -19   3  184.63    6.39
  -2  19   3  173.80    8.88
   2 -19  -3  175.53    6.73
  -2 -19   3  183.42    6.35
  -2 -19   3  186.18    6.38
  -2  19   3  167.80    9.54
   2 -19  -2    8.35    1.64
   2  19  -2    9.08    1.16
  -2  19   2    7.10    1.31
  -2  19   2    8.74    1.28
  -2  19   2    8.58    1.44
   2  19  -2    9.34    1.12
   2  19  -2    8.24    1.35
  -2 -19   2    8.48    1.08
  -2  19   2    9.93    2.12
  -2 -19   2    7.62    2.34
   2  19  -2   10.26    3.11
   2  19  -2    3.47    1.79
   2 -19  -2    8.78    1.84
  -2  19   2    7.85    2.59
  -2 -19   2    9.18    1.07
  -2 -19   2    9.23    1.18
  -2 -19   1    0.72    0.74
   2 -19  -1   -0.40    1.46
  -2  19   1    0.56    1.08
   2  19  -1    1.27    0.86
  -2 -19   1    1.07    1.81
  -2  19   1    1.05    1.44
   2  19  -1    0.79    2.64
   2  19  -1    1.40    1.17
  -2  19   1    0.84    1.16
  -2 -19   1    0.88    0.96
   2  19  -1    1.55    1.16
  -2  19   1    1.08    1.76
  -2  19   1    1.27    0.99
   2  19  -1    2.11    0.90
  -2 -19   1    0.82    0.93
  -2 -19   0  344.27   13.49
   2  19   0  294.85   13.10
   2 -19   0  331.31   10.88
   2  19   0  313.46   10.34
  -2 -19   0  319.47   10.40
   2  19   0  314.77   10.58
  -2  19   0  299.02   10.60
   2 -19   0  328.50   10.76
  -2  19   0  295.14   10.61
   2  19   0  310.69   10.52
  -2 -19   0  295.97   10.28
   2  19   1    4.84    1.22
   2 -19   1    5.76    1.32
   2  19   1    5.93    1.02
  -2  19  -1    4.67    1.05
  -2 -19  -1    5.46    0.86
  -2  19  -1    6.20    1.07
   2  19   1    5.94    1.06
   2  19   1    5.65    1.03
  -2 -19  -1    5.66    2.09
  -2  19  -1    4.48    2.35
   2  19   1    3.66    2.31
   2 -19   1    7.78    1.68
   2  19   1    6.30    1.46
   2 -19   1    5.53    1.14
   2  19   2   -0.17    0.86
  -2  19  -2    0.34    0.88
  -2  19  -2    0.91    0.86
   2  19   2    0.11    0.92
   2 -19   2    0.49    0.77
   2 -19   2    0.65    0.79
   2  19   2    0.17    1.66
   2 -19   2    0.55    1.16
   2  19   2    1.15    0.90
  -2 -19  -2    2.29    1.60
   2  19   2    0.42    1.45
   2  19   2    0.65    1.11
   2  19   3    1.25    1.18
   2  19   3    0.25    0.84
  -2  19  -3    0.41    0.79
   2 -19   3    0.75    0.80
   2  19   3   -0.16    0.97
   2 -19   3    0.25    1.01
   2 -19   3    0.32    0.90
  -2  19  -3    0.36    0.86
   2  19   3    1.21    0.90
  -2 -19  -3    0.16    1.65
   2 -19   3    0.58    0.87
   2  19   3   -0.17    1.75
   2 -19   3   -0.04    1.32
   2  19   3   -0.19    1.53
  -2  19  -4  334.41   10.92
   2  19   4  332.03   11.15
   2  19   4  340.94   10.88
  -2  19  -4  331.75   14.52
   2  19   4  332.89   11.36
  -2 -19  -4  324.89   10.86
  -2  19  -4  282.58   10.72
   2  19   4  270.89   13.68
   2 -19   4  340.37   11.08
   2  19   4  335.92   11.32
   2 -19   4  317.96   11.00
   2 -19   5   70.99    3.21
   2 -19   5   76.40    3.05
   2  19   5   75.39    3.50
   2  19   5   73.82    3.59
   2 -19   5   78.23    3.29
   2  19   5   74.02    3.39
   2  19   5   74.82    3.16
   2  19   5   76.98    3.15
   2  19   6    1.51    1.32
   2 -19   6    1.17    0.86
   2 -19   6   -0.33    0.68
   2  19   6    0.57    1.20
   2  19   6    0.43    1.08
   2  19   6    0.82    0.91
   2  19   7    1.56    1.19
   2 -19   7    1.61    0.67
   2  19   7    2.63    0.98
   2 -19   7    2.07    1.00
   2 -19   7    2.83    0.86
   2  19   7    1.87    0.81
  -2  19  -8   11.95    0.89
   2  19   8   12.14    1.05
   2  19   8   11.01    0.92
   2  19   8    8.71    0.97
   2 -19   8   10.18    0.94
   2 -19   8   11.19    0.89
   2 -19   8   12.12    1.06
   2 -19   8    9.60    0.79
   2  19   9    4.95    0.50
   2 -19   9    5.66    0.60
   2 -19   9    6.06    0.75
   2 -20  -9   17.75    0.99
   2 -20  -9   17.66    1.03
  -2  20   9   17.07    0.95
   2  20  -8   84.92    3.36
  -2  20   8   80.19    3.39
   2  20  -8   97.80    3.41
   2 -20  -8   86.81    3.48
   2 -20  -8   91.69    3.56
   2 -20  -8   89.33    3.56
  -2 -20   8   84.57    3.28
  -2  20   8   84.22    3.26
   2  20  -7   28.93    1.82
   2 -20  -7   29.45    1.94
   2 -20  -7   30.37    2.00
  -2 -20   7   28.45    1.68
  -2  20   7   26.04    1.83
  -2  20   7   28.11    1.57
   2 -20  -6  102.23    4.37
   2  20  -6   99.95    4.17
  -2  20   6  101.98    4.24
  -2  20   6   96.27    4.40
   2 -20  -6  105.31    4.38
  -2 -20   6  104.05    3.95
  -2  20   6  100.29    4.15
  -2 -20   6  111.12    4.12
  -2  20   6  103.13    3.99
   2 -20  -5    1.00    1.57
   2  20  -5    1.87    1.21
  -2 -20   5    2.42    1.04
   2  20  -5    2.67    2.77
  -2 -20   5    2.10    1.07
  -2  20   5    2.22    1.15
  -2  20   5    2.36    1.19
   2 -20  -5    2.22    1.61
  -2 -20   5    2.28    1.05
  -2  20   5    3.03    0.77
  -2 -20   4    4.63    1.30
  -2  20   4    4.21    1.27
   2 -20  -4    5.61    1.81
   2  20  -4    5.77    1.21
  -2  20   4    4.20    1.44
  -2 -20   4    5.51    1.12
   2 -20  -4    5.13    1.70
   2  20  -4    4.18    1.33
  -2 -20   4    4.51    1.11
   2 -20  -4    4.36    1.76
  -2  20   4    3.95    0.76
  -2  20   4    2.38    2.27
  -2  20   4    5.94    1.93
   2  20  -4    2.53    2.07
  -2  20   3   81.24    3.67
  -2 -20   3   89.11    3.43
  -2  20   3   76.90    3.68
  -2 -20   3   83.28    3.44
  -2  20   3   84.96    3.80
   2  20  -3   80.41    3.50
   2  20  -3   82.32    3.31
   2  20  -3   74.81    3.54
  -2 -20   3   82.27    3.43
   2  20  -3   82.81    6.16
  -2  20   3   80.22    5.53
  -2 -20   3   86.80    5.96
   2 -20  -3   78.92    3.87
  -2  20   3   69.98    5.92
  -2 -20   3   83.39    3.46
  -2 -20   2  244.07   11.22
  -2  20   2  218.15   11.47
   2  20  -2  226.52    8.35
   2  20  -2  228.65   11.15
  -2  20   2  211.29   10.48
   2 -20  -2  245.80    8.60
  -2 -20   2  249.08    8.19
  -2  20   2  255.19    8.62
  -2 -20   2  239.70    8.13
  -2 -20   2  243.74    8.11
   2 -20  -2  248.35    8.59
  -2  20   2  212.52    8.39
   2  20  -2  242.28    8.27
  -2  20   2  233.00    8.44
  -2 -20   1  453.28   17.19
  -2  20   1  415.88   17.53
   2  20  -1  400.08   16.92
   2  20  -1  405.42   13.69
  -2 -20   1  446.84   13.93
  -2  20   1  457.09   14.39
  -2 -20   1  418.78   13.87
  -2 -20   1  408.85   13.80
   2  20  -1  437.82   14.10
  -2  20   1  403.75   14.15
   2 -20  -1  439.06   14.30
  -2  20   1  397.79   14.19
   2  20  -1  429.67   14.04
  -2 -20   0  157.77    5.50
  -2 -20   0  166.64    8.32
   2  20   0  146.78    5.49
   2 -20   0  162.91    6.05
   2  20   0  157.51    5.50
   2 -20   0  158.73    5.87
  -2  20   0  141.80    5.73
   2  20   0  153.86    5.65
  -2 -20   0  144.20    5.40
   2  20   0  152.00    5.69
  -2  20   0  153.20    5.76
   2  20   0  153.93    8.09
  -2  20   0  163.53    8.31
   2 -20   1   94.15    3.81
   2  20   1   88.24    3.68
  -2  20  -1   81.12    3.67
  -2 -20  -1   89.63    3.40
  -2  20  -1   94.28    6.07
   2  20   1   79.04    5.45
  -2 -20  -1   98.19    6.00
  -2  20  -1   90.30    3.72
   2  20   1   88.84    3.74
   2  20   1   90.24    3.58
   2  20   1   71.50    3.70
   2 -20   1  101.02    4.08
   2  20   1   92.05    3.64
   2  20   2    4.52    1.01
  -2  20  -2    3.34    0.93
  -2  20  -2    3.85    1.01
   2  20   2    3.07    1.07
   2  20   2    2.46    1.75
   2  20   2    2.72    0.94
  -2 -20  -2    3.75    1.88
  -2  20  -2    4.58    2.24
   2 -20   2    4.59    1.53
   2  20   2    6.64    1.54
   2  20   2    3.89    1.23
   2  20   3   21.12    1.91
  -2  20  -3   21.40    1.53
   2  20   3   19.57    1.70
   2 -20   3   22.36    1.70
   2 -20   3   25.23    1.61
  -2  20  -3   26.81    1.60
   2  20   3   21.63    1.54
   2  20   3   24.69    2.00
   2 -20   3   25.56    1.95
   2 -20   3   23.52    1.62
  -2  20  -3   23.41    1.60
  -2 -20  -3   25.76    3.15
   2  20   3   20.89    3.16
   2 -20   4   48.13    2.46
   2  20   4   48.45    2.84
  -2 -20  -4   44.69    2.33
  -2  20  -4   41.50    2.17
   2 -20   4   48.14    2.38
  -2  20  -4   50.08    2.33
   2  20   4   47.93    2.31
   2  20   4   49.78    2.57
  -2  20  -4   48.23    4.69
   2 -20   4   48.28    2.41
   2  20   4   39.97    2.61
   2 -20   4   51.01    2.32
  -2 -20  -4   51.68    4.39
   2  20   5    2.88    1.02
   2  20   5    3.10    1.21
   2  20   5    2.75    0.91
   2 -20   5    2.22    0.93
  -2  20  -5    3.26    0.95
   2 -20   5    2.02    0.98
   2  20   5    3.36    1.46
   2 -20   5    2.83    0.85
   2 -20   5    2.13    1.03
   2 -20   6   39.47    2.01
   2  20   6   35.47    2.01
   2  20   6   37.85    2.26
  -2  20  -6   37.19    1.88
   2 -20   6   32.81    1.68
   2 -20   6   36.63    1.95
   2  20   6   31.13    1.75
   2 -20   7   70.48    2.78
   2  20   7   68.56    2.75
   2  20   7   75.42    2.98
   2  20   7   69.14    2.78
   2  20   7   54.69    2.49
   2 -20   7   69.14    2.78
   2 -20   7   57.89    2.52
  -2  20  -7   71.12    2.63
   2 -20   7   68.95    2.61
   2  20   8   48.14    1.94
   2 -20   8   49.34    1.97
   2  20   8   43.67    2.01
   2 -20   8   50.01    2.00
   2  20   8   46.71    1.85
   2 -20   8   42.44    1.76
   2  21  -9   31.62    1.21
   2 -21  -9   29.14    1.23
   2 -21  -9   24.88    1.18
   2 -21  -9   22.20    1.10
   2 -21  -8   26.79    1.52
   2  21  -8   31.82    1.52
   2 -21  -8   30.27    1.59
   2  21  -8   27.97    1.50
  -2  21   8   24.07    1.29
   2 -21  -8   27.40    1.56
  -2 -21   8   28.88    1.42
   2 -21  -7   24.57    1.71
   2 -21  -7   26.53    1.75
  -2 -21   7   23.67    1.52
  -2  21   7   21.78    1.63
   2  21  -7   24.42    1.63
  -2  21   7   24.10    1.38
   2  21  -6   11.52    1.42
  -2 -21   6   13.31    1.35
   2 -21  -6   11.64    1.71
  -2  21   6   12.01    1.50
  -2 -21   6   12.85    1.22
  -2  21   6   12.31    1.46
  -2  21   6   12.11    1.06
   2 -21  -6   13.89    1.74
   2  21  -5   52.26    2.70
  -2 -21   5   56.24    2.59
  -2  21   5   52.62    2.77
   2 -21  -5   56.37    3.06
  -2 -21   5   53.12    2.51
  -2  21   5   49.26    2.63
   2 -21  -5   55.93    3.04
  -2  21   5   51.12    2.37
   2 -21  -4   48.38    2.89
   2  21  -4   49.01    2.60
  -2 -21   4   45.55    4.37
  -2  21   4   37.69    3.97
  -2 -21   4   44.45    2.40
  -2  21   4   48.28    2.77
  -2  21   4   42.97    4.72
   2 -21  -4   46.58    2.88
   2  21  -4   50.32    2.51
  -2 -21   4   48.21    2.37
  -2  21   4   46.76    2.60
  -2 -21   3  100.42    3.89
   2  21  -3  105.04    4.09
  -2 -21   3   99.47    3.93
  -2  21   3   95.89    4.25
  -2  21   3  102.77    4.34
  -2  21   3   87.59    6.71
   2  21  -3   90.03    4.09
  -2 -21   3   97.72    6.54
   2  21  -3   99.67    6.70
  -2  21   3   86.13    6.03
   2 -21  -3   98.40    4.39
  -2  21   3  104.43    4.27
  -2 -21   3   97.58    3.94
  -2 -21   2   46.07    2.25
   2 -21  -2   46.80    2.81
  -2  21   2   42.03    2.59
   2  21  -2   47.67    2.44
  -2 -21   2   40.79    4.18
  -2  21   2   44.96    4.62
  -2  21   2   41.07    3.90
   2  21  -2   50.25    4.77
  -2  21   2   36.32    3.70
   2 -21  -2   45.41    2.95
  -2 -21   2   48.60    2.39
  -2  21   2   50.38    2.76
  -2 -21   2   48.61    2.36
   2  21  -2   49.20    2.46
  -2  21   2   46.38    2.62
   2 -21  -2   52.93    2.97
  -2  21   1  266.76   13.05
  -2 -21   1  286.93   12.75
   2  21  -1  277.29   12.58
  -2  21   1  271.43   12.24
   2 -21  -1  290.71   10.02
  -2  21   1  268.91    9.93
   2  21  -1  290.46    9.80
  -2  21   1  304.80   10.14
  -2 -21   1  295.06    9.65
  -2 -21   1  275.46    9.51
  -2 -21   1  272.48    9.57
   2  21  -1  283.55    9.81
  -2  21   1  293.95    9.99
  -2 -21   0   78.43    5.49
  -2  21   0   67.32    5.44
  -2  21   0   72.87    5.37
   2  21   0   75.26    5.37
   2 -21   0   81.33    3.69
   2  21   0   74.23    3.12
   2 -21   0   75.58    3.45
  -2  21   0   71.75    3.34
   2  21   0   76.74    3.28
  -2 -21   0   74.83    3.07
   2  21   0   69.09    3.35
  -2 -21   0   71.49    3.01
  -2  21   0   74.41    3.35
   2  21   0   76.79    3.31
   2 -21   1   73.86    3.23
   2  21   1   68.30    3.11
  -2  21  -1   66.43    3.15
   2  21   1   71.95    3.18
  -2  21  -1   74.52    3.20
   2  21   1   64.64    2.89
   2 -21   1   78.67    3.52
   2  21   1   76.51    3.11
  -2 -21  -1   66.10    2.80
   2  21   1   60.47    3.20
  -2 -21  -1   73.87    5.31
  -2  21  -1   71.04    5.40
   2  21   1   62.75    4.74
   2  21   2    3.26    1.21
   2  21   2    2.35    1.07
  -2  21  -2    2.34    0.96
   2  21   2    2.69    1.87
   2  21   2    2.06    0.92
  -2 -21  -2    3.78    1.77
  -2  21  -2    2.73    2.10
   2  21   2    1.54    1.47
   2 -21   2    1.00    1.48
   2  21   2    1.89    0.95
  -2  21  -2    1.38    0.96
   2  21   3    1.68    1.27
  -2  21  -3    1.93    0.91
   2  21   3    4.44    1.14
  -2  21  -3    1.36    0.95
   2 -21   3    2.03    0.91
   2 -21   3    2.31    1.11
   2 -21   3    3.55    0.90
  -2  21  -3    2.57    0.92
   2  21   3    1.89    0.94
  -2 -21  -3    1.72    1.54
   2 -21   3    1.90    1.39
   2  21   3    1.23    1.59
   2  21   3    1.61    1.65
  -2  21  -4  123.02    4.38
   2  21   4  113.85    4.28
   2  21   4  117.39    4.60
   2 -21   4  106.44    4.45
   2  21   4  119.62    4.80
  -2 -21  -4  115.61    4.39
   2 -21   4  125.31    4.54
   2 -21   4  120.05    4.41
   2  21   4  112.22    4.73
  -2  21  -4  114.44    4.38
   2 -21   5   16.87    1.41
   2  21   5   17.47    1.56
   2  21   5   14.89    1.27
   2  21   5   16.83    1.80
   2 -21   5   18.10    1.39
  -2  21  -5   17.99    1.33
   2  21   5   17.19    1.71
   2 -21   5   16.14    1.22
  -2  21  -5   16.13    1.28
   2  21   5   13.63    1.20
   2  21   6    0.37    1.16
   2 -21   6    0.63    0.78
   2  21   6    0.21    0.98
  -2  21  -6    0.04    0.81
  -2  21  -6    0.11    0.66
   2 -21   6    0.02    0.71
   2 -21   6    0.21    0.86
   2  21   7   28.09    1.49
   2  21   7   30.25    1.71
   2 -21   7   29.10    1.54
   2 -21   7   27.70    1.53
   2  21   7   28.24    1.48
  -2  21  -7   27.85    1.38
   2 -21   8   33.77    1.40
   2  21   8   29.96    1.30
   2 -22  -8   21.93    1.26
   2 -22  -8   19.49    1.22
   2  22  -8   21.59    1.23
  -2 -22   8   22.96    1.18
   2  22  -7    3.10    0.95
   2 -22  -7    3.28    0.83
  -2 -22   7    2.32    0.89
   2 -22  -7    3.17    1.08
   2 -22  -7    2.44    0.88
  -2  22   7    3.90    0.91
   2 -22  -7    2.87    0.83
   2  22  -6   38.61    2.08
   2 -22  -6   42.12    2.31
  -2 -22   6   41.58    1.89
  -2  22   6   39.55    2.11
  -2  22   6   37.65    2.18
  -2  22   6   35.09    1.72
  -2 -22   6   43.14    2.02
   2 -22  -5  331.02   10.83
   2  22  -5  322.59   10.63
   2 -22  -5  323.94   10.78
   2 -22  -5  326.21   10.99
  -2 -22   5  306.22   10.35
  -2  22   5  291.53   10.49
  -2  22   5  335.91   10.73
  -2 -22   5  327.07   10.47
  -2  22   4   22.73    1.90
   2 -22  -4   22.78    2.20
   2  22  -4   24.78    1.74
  -2 -22   4   22.72    1.74
  -2 -22   4   21.94    1.58
   2 -22  -4   21.46    2.20
   2  22  -4   20.91    1.83
  -2  22   3   60.97    3.04
   2  22  -3   62.52    2.88
  -2 -22   3   54.83    2.71
  -2  22   3   61.18    3.09
  -2  22   3   61.78    3.16
  -2  22   3   49.73    4.94
  -2  22   3   47.51    4.31
  -2 -22   3   50.53    4.72
   2  22  -3   54.60    4.91
   2 -22  -3   57.94    3.23
  -2 -22   3   63.96    2.83
  -2 -22   3   60.90    2.72
  -2 -22   2  236.44    8.21
   2 -22  -2  236.72    8.64
  -2  22   2  222.30    8.52
   2  22  -2  245.12    8.41
  -2  22   2  234.98    8.58
   2  22  -2  245.17    8.43
  -2 -22   2  240.02    8.25
  -2  22   2  249.66    8.72
   2 -22  -2  251.52    8.79
  -2  22   2  204.67   11.48
  -2 -22   2  223.34   11.28
   2  22  -2  230.53   11.22
  -2  22   2  190.04   10.17
   2 -22  -2  240.63    8.69
  -2 -22   2  236.52    8.24
  -2  22   2  254.18    8.67
  -2 -22   1  186.14    9.58
  -2  22   1  152.13    9.42
   2  22  -1  177.97    9.29
  -2  22   1  155.39    8.80
  -2 -22   1  182.34    6.54
  -2 -22   1  192.15    6.57
  -2  22   1  208.61    7.15
   2  22  -1  192.31    6.78
  -2  22   1  187.54    6.89
   2 -22  -1  192.92    6.97
  -2  22   1  173.21    6.86
   2  22  -1  191.38    6.77
  -2 -22   1  174.03    6.45
  -2  22   0    2.44    1.75
  -2 -22   0    1.64    1.62
  -2  22   0    2.47    1.98
   2  22   0    1.04    2.10
   2 -22   0    2.88    1.73
  -2  22   0    2.44    1.13
   2  22   0    1.63    1.02
   2  22   0    1.89    1.10
   2  22   0    1.84    0.89
  -2  22   0    2.14    1.34
  -2 -22   0    1.37    0.91
   2 -22   0    0.70    1.34
  -2  22   0    1.82    1.09
   2  22   0    2.98    1.02
  -2 -22   0    2.52    0.93
   2 -22   1   29.68    2.24
   2  22   1   24.97    1.81
  -2  22  -1   29.20    1.86
  -2  22  -1   23.58    3.35
  -2 -22  -1   20.65    3.00
   2  22   1   20.35    1.78
   2 -22   1   28.16    1.88
   2  22   1   26.05    1.76
  -2  22  -1   24.97    1.78
  -2 -22  -1   23.19    1.43
   2 -22   2  107.76    4.16
  -2  22  -2   82.62    6.21
   2  22   2   94.78    3.98
  -2  22  -2   98.45    3.90
   2  22   2   91.44    3.86
  -2  22  -2   93.15    3.86
   2  22   2   82.45    3.95
  -2 -22  -2   95.76    6.13
   2  22   2   80.95    6.18
  -2 -22  -3  155.33    5.56
  -2  22  -3  128.69    5.29
   2  22   3  139.20    5.55
   2 -22   3  153.75    5.31
  -2  22  -3  154.64    5.34
   2  22   3  140.37    5.21
   2  22   3  154.16    5.65
   2 -22   3  153.95    5.55
   2  22   3  135.53    5.62
  -2  22  -3  143.86    5.41
  -2  22  -4    3.69    0.91
   2  22   4    2.85    0.90
   2  22   4    2.58    1.15
   2  22   4    3.27    1.26
   2 -22   4    3.84    0.93
   2 -22   4    3.01    0.91
   2  22   4    2.78    1.51
  -2 -22  -4    3.64    1.10
  -2  22  -4    3.56    0.85
  -2  22  -4    2.69    0.91
   2  22   5   45.48    2.40
   2  22   5   47.20    2.60
   2 -22   5   49.52    2.32
   2 -22   5   50.23    2.25
   2  22   5   45.83    2.46
  -2  22  -5   43.40    2.15
  -2  22  -5   50.55    2.18
   2  22   6   55.13    2.41
   2 -22   6   57.67    2.44
   2  22   6   60.23    2.65
   2 -22   6   57.02    2.40
  -2  22  -6   48.84    2.20
  -2  22  -6   55.95    2.26
   2 -22   7   15.46    1.04
   2  22   7   17.03    1.21
   2  22   7   12.56    1.05
   2  22   7   13.59    0.96
   2 -22   8   28.15    1.20
   2 -22   8   28.16    1.07
   2  23  -8    0.35    0.50
   2  23  -8    0.34    0.50
  -2 -23   8    0.56    0.44
   2 -23  -8    0.63    0.44
   2 -23  -7    2.58    0.82
   2  23  -7    3.91    0.90
  -2 -23   7    2.79    0.79
  -2  23   7    2.43    0.74
   2 -23  -7    3.85    0.95
   2 -23  -7    3.44    0.74
   2 -23  -6   85.62    3.56
   2  23  -6   84.43    3.46
  -2  23   6   78.48    3.55
  -2 -23   6   82.47    3.24
  -2 -23   6   90.79    3.38
  -2  23   6   85.95    3.50
   2 -23  -5   53.31    2.91
   2 -23  -5   56.27    2.94
   2 -23  -5   54.89    2.83
  -2 -23   5   55.44    2.60
  -2 -23   5   53.62    2.47
  -2  23   5   56.49    2.75
  -2 -23   5   54.99    2.53
   2  23  -5   53.69    2.69
  -2  23   4   33.54    2.15
   2  23  -4   34.95    2.01
  -2 -23   4   30.39    1.87
   2 -23  -4   31.39    2.42
  -2 -23   4   33.51    2.01
  -2  23   3    3.61    1.33
   2  23  -3    3.04    1.12
  -2  23   3    1.94    1.31
   2  23  -3    2.31    1.07
  -2 -23   3    4.04    1.17
  -2  23   3    5.26    1.49
   2 -23  -3    3.28    1.78
  -2 -23   3    3.82    1.03
  -2 -23   3    3.47    1.23
  -2 -23   2   48.99    2.46
  -2 -23   2   45.51    2.33
   2 -23  -2   51.62    2.94
   2  23  -2   51.97    2.59
   2  23  -2   51.07    2.57
  -2  23   2   50.91    2.76
  -2  23   2   52.58    2.87
  -2 -23   2   50.24    2.45
  -2  23   2   53.78    2.82
   2 -23  -2   51.38    2.99
   2 -23  -2   47.96    2.99
  -2 -23   1   54.07    4.69
  -2  23   1   49.85    4.73
   2  23  -1   53.61    4.58
  -2 -23   1   50.66    2.38
  -2  23   1   62.51    3.06
   2  23  -1   42.87    2.55
   2  23  -1   56.71    2.73
  -2  23   1   56.87    2.84
   2 -23  -1   56.12    2.94
  -2  23   1   55.81    2.85
   2  23  -1   58.88    2.74
  -2 -23   1   52.80    2.53
  -2 -23   1   56.52    2.54
  -2 -23   0   12.00    1.17
  -2 -23   0    9.67    1.13
  -2  23   0    7.44    2.21
   2  23   0   11.55    1.34
  -2  23   0    9.33    1.39
  -2  23   0   14.06    1.68
  -2 -23   0    9.72    2.18
  -2  23   0    7.85    2.28
   2 -23   0   12.12    1.59
  -2  23   0   11.28    1.46
   2  23   0   11.03    1.30
   2 -23   0   12.24    1.95
   2  23   0   10.02    1.36
   2 -23   1    2.60    1.58
   2 -23   1    0.95    1.19
   2  23   1    2.36    1.02
  -2  23  -1    1.10    1.03
  -2  23  -1    2.03    1.05
   2  23   1    1.90    1.04
  -2 -23  -1    2.03    0.81
   2  23   1    1.30    1.10
   2  23   2    3.01    1.13
  -2  23  -2    3.11    1.02
   2  23   2    1.28    1.18
   2  23   2    3.55    1.04
  -2  23  -2    3.38    1.02
   2 -23   2    3.69    1.53
  -2  23  -3    0.10    0.89
   2  23   3   -0.11    1.02
   2  23   3    0.12    1.16
  -2 -23  -3    0.13    1.20
  -2  23  -3    0.37    0.82
   2  23   3   -0.28    1.59
   2  23   3    0.56    1.10
   2  23   4    2.23    1.14
   2  23   4    3.30    1.43
  -2 -23  -4    2.48    1.03
  -2  23  -4    2.39    0.78
  -2  23  -4    3.19    0.90
  -2  23  -4    2.54    0.83
   2 -23   4    2.92    0.86
   2  23   4    2.44    1.15
   2  23   5    0.69    0.92
  -2  23  -5   -0.16    0.70
  -2  23  -5    0.10    0.70
   2  23   5    0.66    1.17
   2  23   5    0.11    1.19
   2 -23   5    0.36    0.76
   2  23   6   45.10    2.21
   2  23   6   45.06    1.97
   2 -23   6   44.36    1.96
   2 -23   7   19.87    1.01
   2 -23   7   19.60    1.25
   2 -23   7   18.47    1.26
  -2 -24   8   15.33    0.75
   2  24  -8   17.62    0.81
   2 -24  -7    0.24    0.61
  -2 -24   7   -0.30    0.65
   2  24  -7    1.05    0.64
   2 -24  -7   -0.42    0.79
   2  24  -7   -0.23    0.70
   2 -24  -7    0.18    0.53
  -2 -24   6    8.00    0.93
   2 -24  -6    9.72    1.33
  -2  24   6    7.59    1.05
   2  24  -6    8.54    1.13
   2  24  -6    9.53    1.05
   2 -24  -6    6.59    0.95
  -2 -24   6    8.69    1.03
   2 -24  -5   82.76    3.57
  -2 -24   5   78.37    3.25
  -2 -24   5   71.73    3.13
  -2  24   5   83.57    3.44
   2  24  -5   85.68    3.36
   2  24  -5   80.32    3.38
   2 -24  -5   82.49    3.55
   2 -24  -5   77.24    3.51
  -2 -24   5   81.60    3.24
  -2 -24   4    0.14    0.93
   2  24  -4    0.53    1.04
   2  24  -4    0.53    1.00
   2 -24  -4    0.04    1.55
  -2  24   4    0.78    1.17
  -2 -24   4    1.03    1.13
  -2 -24   3  100.63    4.10
  -2 -24   3  108.05    4.18
  -2 -24   3  103.06    4.08
   2  24  -3  116.11    4.33
   2  24  -3  103.83    4.24
  -2  24   3  110.18    4.45
  -2  24   3  102.90    4.42
  -2  24   3  109.11    4.54
   2 -24  -3  103.38    4.50
  -2  24   2   30.42    2.17
  -2 -24   2   25.52    1.73
  -2 -24   2   26.17    1.77
  -2 -24   2   25.75    1.59
   2 -24  -2   24.44    2.14
   2  24  -2   28.98    1.85
   2  24  -2   26.88    1.83
  -2  24   2   26.99    2.00
   2 -24  -2   25.59    2.24
  -2  24   2   27.38    2.02
   2 -24  -2   25.69    2.38
  -2 -24   1   76.75    3.26
   2  24  -1   86.63    3.63
  -2  24   1   86.12    3.75
  -2 -24   1   85.47    3.42
  -2 -24   1   80.78    3.39
   2 -24  -1   88.55    3.92
   2 -24  -1   81.41    3.74
  -2  24   1   79.03    3.69
   2  24  -1   86.88    3.62
  -2  24   1   94.98    3.95
  -2  24   0   40.02    2.31
   2  24   0   38.76    2.24
   2 -24   0   43.75    2.66
   2 -24   0   41.31    2.37
  -2  24   0   38.97    2.30
   2  24   0   40.57    2.23
  -2 -24   0   35.65    1.97
  -2 -24   0   39.53    2.00
  -2 -24  -1   76.53    3.08
   2 -24   1   85.35    3.72
  -2  24  -1   96.09    3.84
   2  24   1   69.35    3.41
   2  24   1   82.32    3.48
  -2  24  -1   82.44    3.48
   2  24   1   80.26    3.43
  -2  24  -1   72.17    3.40
  -2  24  -2   37.69    2.09
   2  24   2   38.90    2.16
  -2 -24  -2   44.79    2.40
  -2  24  -2   34.91    2.03
   2  24   2   30.48    2.10
   2 -24   2   39.51    2.34
  -2  24  -3   36.52    1.97
   2  24   3   36.48    2.15
  -2 -24  -3   39.03    2.12
  -2  24  -3   30.63    1.83
   2  24   3   35.86    2.40
  -2  24  -4    0.38    0.78
   2  24   4    0.41    1.32
   2  24   4   -0.19    0.96
  -2 -24  -4    0.59    1.00
  -2  24  -4    0.52    0.69
   2  24   5   46.10    2.21
   2 -24   5   47.31    1.99
   2  24   5   49.43    2.34
   2  24   5   48.35    2.10
   2  24   6   16.36    0.96
   2 -24   6   17.38    0.98
   2  24   6   18.59    1.25
   2 -24   6   17.73    1.29
   2 -24   7    1.99    0.72
   2  24   7    1.34    0.42
   2 -24   7    2.43    0.69
   2  25  -7    4.35    0.63
  -2 -25   7    3.53    0.58
   2 -25  -7    2.90    0.58
   2  25  -7    4.51    0.60
   2 -25  -7    2.18    0.47
  -2 -25   7    4.12    0.58
   2  25  -6   16.78    1.23
  -2 -25   6   16.72    1.06
  -2  25   6   14.30    1.19
   2  25  -6   19.07    1.19
   2 -25  -6   19.51    1.36
   2 -25  -6   13.08    1.08
  -2 -25   6   18.01    1.14
   2 -25  -5    6.63    1.33
  -2  25   5    5.76    1.10
  -2 -25   5    6.52    1.08
  -2 -25   5    6.29    0.97
   2 -25  -5    7.23    1.37
   2  25  -5    7.23    1.01
   2 -25  -5    5.35    1.05
  -2  25   5    7.84    1.14
  -2 -25   5    5.64    0.97
   2 -25  -4  108.49    4.36
   2  25  -4  109.22    4.11
  -2 -25   4  101.87    3.97
   2  25  -4  107.74    4.12
  -2  25   4  109.18    4.21
  -2 -25   4  103.88    4.01
   2  25  -3   66.04    3.00
  -2 -25   3   67.04    2.85
   2  25  -3   72.12    3.07
  -2  25   3   72.86    3.21
  -2 -25   3   65.01    2.89
  -2 -25   3   65.78    2.94
  -2  25   2  139.00    5.30
  -2  25   2  151.95    5.46
  -2 -25   2  126.41    4.96
  -2 -25   2  133.24    4.96
   2 -25  -2  135.07    5.39
   2  25  -2  135.74    5.15
  -2 -25   2  121.90    4.84
   2  25  -2  141.27    5.19
   2 -25  -2  130.67    5.28
   2 -25  -2  133.56    5.39
  -2  25   2  150.98    5.39
   2 -25  -1  170.76    6.36
   2  25  -1  158.00    6.10
  -2  25   1  168.44    6.24
  -2 -25   1  150.59    5.88
  -2 -25   1  160.67    5.89
   2 -25  -1  161.77    6.20
   2  25  -1  173.02    6.15
  -2  25   1  189.07    6.49
  -2  25   1  187.16    6.43
  -2 -25   0   64.29    2.73
   2 -25   0   69.41    3.33
   2 -25   0   64.20    3.05
  -2  25   0   59.29    3.00
   2  25   0   62.65    2.97
  -2  25   0   65.84    3.10
   2  25   0   66.90    3.01
   2 -25   0   66.12    3.21
  -2  25  -1    4.97    1.15
   2  25   1    6.51    1.21
   2 -25   1    6.21    1.60
  -2  25  -1    6.63    1.48
  -2 -25  -1    4.08    0.80
   2  25   1    5.83    1.14
  -2  25  -1    3.14    1.07
  -2  25  -2   80.58    3.48
  -2 -25  -2   88.90    3.68
  -2  25  -2   71.64    3.39
   2 -25   2   84.71    3.65
  -2 -25  -2   90.82    3.48
  -2  25  -2  103.24    3.90
  -2 -25  -3   28.05    1.69
  -2  25  -3   26.57    1.61
   2  25   3   27.35    1.75
   2  25   3   30.57    2.10
  -2 -25  -3   28.05    1.83
   2 -25   4   18.96    1.38
  -2  25  -4   16.74    1.23
   2  25   4   19.25    1.38
   2  25   4   20.59    1.64
  -2 -25  -4   21.48    1.39
   2  25   5   75.56    2.86
   2  25   5   68.77    2.57
   2 -25   5   67.74    2.63
   2  25   5   68.27    2.69
   2  25   6   64.80    2.48
   2 -25   6   61.38    2.36
  -2 -26   7    1.94    0.35
   2 -26  -6    4.48    0.87
  -2 -26   6    4.14    0.62
  -2 -26   6    4.22    0.69
   2  26  -6    4.90    0.81
  -2  26   5    3.34    0.88
  -2 -26   5    3.34    0.89
  -2 -26   5    3.42    0.78
   2 -26  -5    2.99    1.14
   2  26  -5    3.62    0.82
   2 -26  -5    2.57    0.78
  -2 -26   5    2.92    0.83
  -2  26   5    3.40    0.91
  -2 -26   4   16.01    1.27
  -2 -26   4   16.26    1.33
  -2 -26   4   15.42    1.19
   2  26  -4   16.17    1.32
   2  26  -4   14.90    1.26
  -2  26   4   17.17    1.42
   2 -26  -4   13.98    1.26
  -2 -26   3    0.30    1.04
  -2 -26   3    0.64    0.78
   2  26  -3    1.07    0.98
   2 -26  -3    0.03    0.79
  -2  26   3    0.37    1.10
  -2 -26   3    0.90    0.98
  -2  26   2   11.83    1.43
  -2  26   2   13.57    1.62
  -2 -26   2   11.77    1.25
  -2 -26   2   12.18    1.28
  -2 -26   2   11.66    1.06
   2  26  -2   13.82    1.35
   2 -26  -2   12.75    1.86
   2 -26  -2   11.04    1.66
  -2  26   2   13.15    1.51
   2 -26  -2   12.91    1.65
   2  26  -2   12.93    1.35
   2  26  -1   77.10    3.33
   2 -26  -1   73.98    3.40
  -2  26   1   74.40    3.43
   2  26  -1   76.73    3.35
  -2 -26   1   76.59    3.13
   2 -26  -1   77.39    3.54
  -2  26   1   84.75    3.63
   2 -26   0   58.22    2.89
   2  26   0   50.09    2.56
  -2  26   0   54.78    2.62
  -2 -26   0   50.55    2.27
  -2  26   0   59.08    2.86
  -2  26   0   47.34    2.54
   2  26   0   53.24    2.57
   2 -26   0   55.06    2.76
   2 -26   1   17.22    1.79
  -2  26  -1   15.83    1.38
  -2  26  -1   18.71    1.72
  -2 -26  -1   17.81    1.78
  -2  26  -1   14.31    1.38
   2 -26   1   16.36    1.39
  -2 -26  -2    7.11    1.21
   2  26   2    7.19    1.57
  -2  26  -2    5.89    1.05
   2  26   2    6.72    1.16
  -2  26  -2    8.20    1.37
  -2 -26  -2    5.73    1.34
  -2  26  -2    5.46    0.98
  -2 -26  -3  101.70    3.71
  -2  26  -3   73.23    3.42
  -2  26  -3   85.65    3.54
   2  26   3   99.46    3.86
   2  26   3  100.67    3.66
  -2 -26  -3   98.23    3.58
  -2  26  -3  115.38    3.93
   2  26   4   65.02    2.70
   2  26   4   63.67    2.64
  -2  26  -4   52.22    2.35
  -2 -26  -4   59.11    2.39
   2  26   4   57.31    2.40
  -2  26  -4   69.37    2.70
   2  26   5   99.99    3.59
   2 -26   5   93.47    3.33
  -2  26  -5   95.66    3.52
   2  26   6    1.54    0.40
   2  26   6    3.26    0.57
   2 -27  -6   -0.01    0.38
   2 -27  -6    0.11    0.55
   2  27  -6    0.10    0.49
  -2 -27   6   -0.09    0.41
  -2 -27   5   47.38    1.86
  -2  27   5   42.26    1.98
   2 -27  -5   52.32    2.07
   2 -27  -5   36.54    1.87
  -2 -27   5   44.11    1.88
  -2 -27   5   40.63    1.82
  -2 -27   4    0.50    0.82
  -2 -27   4    0.31    0.69
   2  27  -4    1.58    0.81
  -2  27   4    1.40    0.91
   2 -27  -4    0.23    0.66
   2  27  -4   -0.11    0.73
  -2 -27   4    0.31    0.78
  -2 -27   3   54.20    2.39
   2  27  -3   62.96    2.66
   2  27  -3   56.69    2.56
  -2 -27   3   57.73    2.48
  -2 -27   3   58.13    2.51
  -2 -27   2   10.34    1.13
  -2 -27   2    9.22    0.89
  -2  27   2   14.04    1.41
  -2  27   2   10.82    1.32
  -2  27   2   11.76    1.47
   2 -27  -2   11.33    1.56
   2  27  -2    9.86    1.17
   2 -27  -2   11.18    1.45
   2  27  -2   10.32    1.21
  -2  27   1   47.51    2.38
  -2 -27   1   40.58    1.96
   2 -27  -1   38.85    2.31
  -2  27   1   42.32    2.24
  -2  27   1   45.01    2.38
   2  27  -1   39.23    2.14
   2 -27  -1   39.82    2.22
   2 -27   0   24.77    1.97
  -2  27   0   31.47    1.92
   2 -27   0   23.02    1.77
  -2  27   0   29.38    1.95
  -2  27   0   24.56    1.69
  -2 -27   0   22.86    1.39
   2 -27   1   14.37    1.58
  -2  27  -1   17.27    1.55
  -2 -27  -1   14.52    1.60
  -2  27  -1   11.64    1.20
  -2  27  -1   13.78    1.28
  -2  27  -2    5.90    1.18
  -2 -27  -2    5.43    1.00
   2 -27   2    5.25    1.16
  -2 -27  -2    5.75    1.22
  -2  27  -2    3.94    0.89
   2  27   2    5.68    1.01
   2  27   2    5.98    1.37
  -2  27  -2    2.94    0.90
  -2  27  -3   46.80    2.06
   2 -27   3   50.21    2.22
  -2 -27  -3   53.58    2.22
   2  27   3   52.01    2.10
   2  27   3   53.68    2.37
   2  27   4   48.61    2.04
   2  27   4   44.28    1.94
  -2 -27  -4   41.57    1.70
   2 -27   4   43.26    1.94
  -2  27  -4   49.56    2.01
  -2  27  -5  105.96    2.90
   2  27   5  109.12    2.93
   2 -27   5  103.19    2.89
   2 -28  -5    0.90    0.67
  -2  28   4   49.71    2.01
   2  28  -4   47.43    1.99
  -2  28   4   38.46    2.01
  -2 -28   4   45.12    1.88
  -2 -28   4   42.00    1.78
  -2  28   3   10.17    1.10
  -2 -28   3    7.82    1.11
   2  28  -3    8.49    0.96
  -2 -28   3    8.43    0.94
   2 -28  -2    2.74    1.15
   2 -28  -2    3.94    1.12
   2  28  -2    3.02    0.92
  -2 -28   2    3.31    0.84
  -2  28   2    5.02    1.09
  -2 -28   1   35.15    1.70
  -2  28   1   39.56    2.10
  -2  28   1   32.40    1.91
  -2  28   1   38.69    2.07
  -2  28   0  208.57    6.71
  -2  28   0  163.80    6.44
  -2  28   0  195.88    6.68
   2 -28   0  174.75    6.51
  -2 -28   0  196.21    6.61
  -2 -28  -1    1.31    1.14
   2  28   1    0.29    0.83
  -2  28  -1    0.79    0.80
  -2  28  -1    2.80    1.06
   2 -28   1   -0.09    1.14
  -2 -28  -1    1.03    1.09
   2  28   2   19.91    1.21
   2  28   2   18.17    1.49
  -2 -28  -2   18.55    1.42
  -2  28  -2   19.74    1.43
  -2  28  -2   16.65    1.19
  -2 -28  -2   19.79    1.34
   2  28   3    0.20    0.93
  -2  28  -3    0.18    0.57
   2 -28   3    0.98    0.88
   2  28   3    0.66    0.85
  -2  28  -3    0.74    0.82
  -2 -28  -3    0.52    0.82
   2  28   4    2.70    0.69
   2 -28   4    3.12    0.80
  -2  28  -4    2.45    0.70
  -2  29   4   28.31    1.47
   2  29  -4   35.69    1.47
  -2  29   3    8.73    0.92
   2 -29  -3    7.41    0.97
   2  29  -3    7.10    0.83
  -2 -29   3    7.21    0.79
   2 -29  -2   11.09    1.18
  -2 -29   2   10.89    0.91
  -2 -29   2   13.13    1.21
   2 -29  -2   10.92    1.13
  -2  29   2   12.84    1.14
  -2  29   1   23.12    1.51
  -2  29   1   24.55    1.52
   2 -29  -1   20.32    1.47
   2  29   0    1.80    0.76
  -2 -29   0    1.01    1.06
  -2 -29   0    1.79    1.08
  -2  29   0    2.44    0.98
  -2  29   0    1.17    0.91
  -2  29   0    1.06    0.80
  -2 -29  -1  140.41    4.58
  -2 -29  -1  137.23    4.74
  -2  29  -1  106.08    4.54
  -2  29  -1  142.22    4.84
  -2  29  -1  159.79    4.89
   2  29   1  125.77    4.49
  -2  29  -2    2.19    0.62
  -2 -29  -2    2.39    0.72
  -2  29  -2    2.80    0.87
  -2 -29  -2    3.32    0.87
  -2  29  -2    4.34    0.87
   2  29   2    2.39    0.92
   2  29   3   87.85    3.03
  -2  29  -3   85.83    3.04
   2  29   3   82.16    3.00
   2 -29   4   24.07    1.05
  -2  29  -4   28.77    1.18
  -2  30   3    4.29    0.59
  -2  30   3    5.10    0.61
   2 -30  -3    5.17    0.66
   2 -30  -2    5.05    0.80
  -2 -30   2    5.14    0.81
  -2 -30   2    7.66    0.95
  -2  30   2    6.42    0.78
  -2 -30   1   34.41    1.66
  -2  30   1   33.98    1.64
  -2  30   0  234.75    6.99
  -2 -30   0  202.25    6.90
   2  30   0  180.45    6.85
  -2  30   0  201.34    6.96
  -2 -30   0  218.78    6.83
  -2 -30  -1   13.34    1.04
  -2  30  -1   11.22    1.03
  -2  30  -1   14.77    1.04
  -2  30  -2   15.35    0.97
   2  30   2   12.28    0.88
  -2  30  -2   12.93    0.92
   2  30   2   13.42    0.94
  -2 -30  -2   14.07    0.88
   2  31   0    7.78    0.68
  -2 -31   0    9.53    0.72
   3   0 -12   35.84    1.42
  -3   0  11   -0.09    0.48
  -3   0  11   -0.17    0.53
   3   0 -11    0.21    0.72
  -3   0  10    1.68    0.68
  -3   0  10    0.59    0.82
   3   0 -10    0.58    0.70
  -3   0   9    0.04    0.71
  -3   0   9   -0.27    1.09
   3   0  -9   -0.54    0.91
  -3   0   8    0.17    1.78
  -3   0   8    0.96    1.06
   3   0  -8    0.78    1.01
   3   0  -8    0.40    0.84
  -3   0   8    0.62    0.69
   3   0  -7   -0.13    0.93
  -3   0   7    0.78    1.00
  -3   0   7   -0.82    1.97
   3   0  -7   -0.47    1.01
  -3   0   7    0.07    1.07
  -3   0   7   -0.25    1.18
   3   0  -7    0.13    0.83
  -3   0   6  253.77    8.55
  -3   0   6  255.63    8.73
   3   0  -6  233.69    8.56
   3   0  -6  217.64   11.17
  -3   0   6  189.95    9.14
   3   0  -6  234.10    8.52
  -3   0   6  270.68    8.42
   3   0  -6  244.16    8.60
   3   0  -5   -0.46    1.54
  -3   0   5    0.22    0.90
   3   0  -4   36.28    3.33
   3   0  -4   36.14    1.84
   3   0  -3    0.85    1.42
   3   0  -3    0.49    0.64
   3   0  -2  186.84    7.90
   3   0  -1    0.40    1.09
   3   0   0 1352.12   44.13
   3   0   1    0.24    1.02
   3   0   2  335.90   13.43
   3   0   2  328.49   13.12
   3   0   2  360.83   11.64
   3   0   3   -0.48    1.44
   3   0   3   -0.29    0.65
   3   0   3    0.67    1.28
   3   0   4    8.51    2.09
   3   0   4    8.58    1.12
   3   0   4   10.78    1.99
   3   0   5   -0.68    0.68
   3   0   5    0.26    0.65
   3   0   5   -0.09    0.78
   3   0   5    2.20    1.00
   3   0   5    0.27    0.93
   3   0   5    0.32    1.80
   3   0   5    0.13    0.58
   3   0   5    0.57    0.81
   3   0   5    0.81    1.02
   3   0   5    0.45    0.71
   3   0   5   -0.10    0.59
   3   0   5    0.86    1.88
   3   0   5    1.17    1.34
   3   0   6   19.78    1.24
   3   0   6    5.03    1.16
   3   0   6    1.09    0.75
   3   0   6    1.51    0.77
   3   0   6    1.86    1.02
   3   0   6    3.34    1.07
   3   0   6    1.49    0.88
   3   0   6    1.90    1.15
   3   0   6    1.47    1.64
   3   0   6    1.77    0.79
   3   0   6    1.79    0.58
   3   0   6    0.69    1.18
   3   0   6   18.38    1.38
   3   0   6    1.99    2.04
   3   0   6    3.95    1.33
   3   0   6    1.17    0.75
   3   0   6    1.26    0.85
   3   0   7    0.25    0.86
   3   0   7    0.32    0.84
   3   0   7    0.09    0.79
   3   0   7   -0.17    0.84
   3   0   7   -0.43    1.88
   3   0   7    0.50    1.14
   3   0   7    0.20    1.57
   3   0   7    0.18    0.98
   3   0   7    0.21    0.75
   3   0   7    0.14    0.55
   3   0   7    0.53    0.99
   3   0   7    0.33    1.23
   3   0   7    3.90    0.70
   3   0   7    0.42    0.78
   3   0   7   -0.20    1.01
   3   0   8  319.24   10.49
   3   0   8  304.85   10.26
   3   0   8  278.36   10.18
   3   0   8  332.29   10.49
   3   0   8  318.56   10.34
   3   0   8  288.04   10.20
   3   0   8  264.11   10.70
   3   0   9    0.14    0.75
   3   0   9    0.51    0.94
   3   0   9    0.14    0.81
   3   0   9    1.21    1.03
   3   0   9   -0.04    0.75
   3   0   9    0.03    0.81
   3   0  10   90.50    3.40
   3   0  10   86.14    3.32
   3   0  10   87.91    3.39
   3   0  10   88.45    3.42
  -3  -1  12   37.66    1.39
   3   1 -12   36.47    1.39
   3  -1 -12   36.89    1.41
  -3   1  11    1.99    0.51
  -3  -1  11    1.92    0.50
   3  -1 -11    2.02    0.79
   3   1 -11    1.14    0.73
  -3   1  11    1.47    0.59
  -3   1  11    1.44    0.59
  -3   1  10   31.14    1.74
[truncated: 562,559 more chars]
