# Supplementary material for: Crystal structure and Hirshfeld surface analysis of 2-(4-chloro­phen­yl)-4-(di­meth­oxy­meth­yl)-5-phenyl-1,3-thia­zole
Source: Acta Crystallogr E Crystallogr Commun. 2022 May 27;78(Pt 6):675–8. doi: 10.1107/S2056989022005564 (PMC9431783; doi:10.1107/S2056989022005564)
Supplement: Supplementary file 2 [file e-78-00675-Isup2.hkl]

data_I                                                                          
_shelx_title ' 22tei03_a.res in P2(1)/c'                                        
_shelx_refln_list_code          4                                               
_shelx_F_calc_maximum      215.67                                               
_exptl_crystal_F_000       720.00                                               
_reflns_d_resolution_high  0.7840                                               
                                                                                
loop_                                                                           
 _space_group_symop_operation_xyz                                               
 'x, y, z'                                                                      
 '-x, y+1/2, -z+1/2'                                                            
 '-x, -y, -z'                                                                   
 'x, -y-1/2, z-1/2'                                                             
                                                                                
_cell_length_a     6.6235                                                       
_cell_length_b    25.1848                                                       
_cell_length_c     9.8283                                                       
_cell_angle_alpha  90.000                                                       
_cell_angle_beta   96.504                                                       
_cell_angle_gamma  90.000                                                       
                                                                                
_shelx_F_squared_multiplier     1.000                                           
                                                                                
loop_                                                                           
 _refln_index_h                                                                 
 _refln_index_k                                                                 
 _refln_index_l                                                                 
 _refln_F_squared_calc                                                          
 _refln_F_squared_meas                                                          
 _refln_F_squared_sigma                                                         
 _refln_observed_status                                                         
   1   0   0       2189.56       1789.40        41.37 o                         
   2   0   0       8807.42       7258.85       231.91 o                         
   3   0   0       8054.87       7051.14       230.13 o                         
   5   0   0         28.20         95.35        14.35 o                         
   6   0   0       1992.44       1960.25        33.42 o                         
   7   0   0        631.46        637.78        29.82 o                         
   8   0   0        160.23        309.87        12.20 o                         
   1   1   0       2436.51       1953.13        46.85 o                         
   2   1   0        710.82        610.93        17.86 o                         
   3   1   0        387.80        358.23        14.60 o                         
   4   1   0        125.97        171.07         6.07 o                         
   5   1   0        455.06        530.57        12.92 o                         
   6   1   0        215.02        837.65        46.67 o                         
   7   1   0         63.38        369.66        20.31 o                         
   8   1   0        268.91        265.96         9.13 o                         
   0   2   0       1079.19        832.87        19.17 o                         
   1   2   0        236.57        208.19         3.98 o                         
   2   2   0       2275.23       2000.23        40.41 o                         
   3   2   0       3055.86       2783.73        74.78 o                         
   4   2   0        615.47        583.43        14.09 o                         
   5   2   0       1018.12       1022.90        13.07 o                         
   6   2   0         33.91        216.77        25.77 o                         
   7   2   0          5.40         29.16         3.90 o                         
   8   2   0         19.61        134.07         8.60 o                         
   1   3   0        239.20        195.77         3.11 o                         
   2   3   0        983.83        888.88        20.44 o                         
   3   3   0         52.55         66.27         2.54 o                         
   4   3   0        302.05        331.77         6.86 o                         
   5   3   0        373.42        438.42        11.40 o                         
   6   3   0        712.08        833.35        35.87 o                         
   7   3   0          5.38         59.27        10.50 o                         
   8   3   0         77.33         63.66         5.83 o                         
   0   4   0       2470.26       2210.46        56.61 o                         
   1   4   0       6244.01       5384.17        70.51 o                         
   2   4   0       2162.70       1949.91        39.33 o                         
   3   4   0        908.77        854.62        11.83 o                         
   4   4   0        177.88        198.66         3.95 o                         
   5   4   0       1745.56       1738.76        24.69 o                         
   6   4   0       1440.75       1482.36        32.30 o                         
   7   4   0        325.32        294.89        10.95 o                         
   8   4   0          0.39         19.16         2.43 o                         
   1   5   0       4410.60       3801.87        53.75 o                         
   2   5   0         10.32         11.98         1.84 o                         
   3   5   0        116.55        132.21         3.59 o                         
   4   5   0         80.45         70.36         2.28 o                         
   5   5   0         82.09         78.51         2.11 o                         
   6   5   0         14.04        126.24        17.51 o                         
   7   5   0         29.83        108.08         3.88 o                         
   8   5   0         78.17         56.81         3.73 o                         
   0   6   0      19206.69      17547.03       493.35 o                         
   1   6   0        624.33        483.57         8.92 o                         
   2   6   0         73.82         92.15         2.92 o                         
   3   6   0       4205.01       4207.32        69.50 o                         
   4   6   0       1380.78       1429.02        17.28 o                         
   5   6   0        342.63        335.82         4.71 o                         
   6   6   0        744.81        709.18        16.86 o                         
   7   6   0        485.11        530.74        13.42 o                         
   8   6   0        117.47         75.40         2.61 o                         
   1   7   0        125.49        100.60         3.58 o                         
   2   7   0        530.92        490.41         9.41 o                         
   3   7   0       1028.22       1111.49        18.24 o                         
   4   7   0        392.98        371.43         5.77 o                         
   5   7   0        457.15        436.03         5.11 o                         
   6   7   0       2337.47       2311.31        55.40 o                         
   7   7   0        231.22        283.08         5.87 o                         
   8   7   0          9.30         11.00         3.21 o                         
   0   8   0       1649.92       1658.24        40.14 o                         
   1   8   0       3908.42       3344.77       136.11 o                         
   2   8   0       2891.58       2738.09        45.95 o                         
   3   8   0        895.22        864.32        12.21 o                         
   4   8   0       1082.63       1037.93        11.65 o                         
   5   8   0        972.86        961.98        13.51 o                         
   6   8   0        103.18        109.49         3.81 o                         
   7   8   0         75.28         75.26         2.51 o                         
   8   8   0         42.23         40.31         2.86 o                         
   1   9   0         92.52         79.39         7.32 o                         
   2   9   0        527.42        523.53         8.41 o                         
   3   9   0        925.85        826.19        32.32 o                         
   4   9   0        436.49        371.29         6.78 o                         
   5   9   0        596.17        566.01        10.08 o                         
   6   9   0       1060.60       1069.86        22.63 o                         
   7   9   0        275.63        269.49         6.48 o                         
   8   9   0        436.64        233.30         7.95 o                         
   0  10   0       4217.65       3832.69        89.14 o                         
   1  10   0       3983.69       3584.17        76.76 o                         
   2  10   0       5298.81       4814.25       161.36 o                         
   3  10   0         56.85         26.04         1.75 o                         
   4  10   0       1862.17       1753.27        23.28 o                         
   5  10   0         83.80         74.67         2.29 o                         
   6  10   0          4.29          6.60         1.87 o                         
   7  10   0         74.23         63.15         2.27 o                         
   1  11   0        182.30        196.67         8.05 o                         
   2  11   0        476.96        388.82        14.87 o                         
   3  11   0       1266.66       1222.67        46.96 o                         
   4  11   0        564.66        537.72         8.85 o                         
   5  11   0         84.84         84.20         3.16 o                         
   6  11   0         49.18         46.71         2.24 o                         
   7  11   0        127.81        122.17         3.26 o                         
   0  12   0        854.26        858.03        24.70 o                         
   1  12   0        275.29        343.90         9.15 o                         
   2  12   0         60.24         59.47         2.98 o                         
   3  12   0         34.40         29.82         3.29 o                         
   4  12   0         68.84         72.93         3.19 o                         
   5  12   0          4.45          4.82         1.96 o                         
   6  12   0          3.34          8.69         1.97 o                         
   7  12   0          1.68          3.79         1.68 o                         
   1  13   0        645.66        751.46        18.40 o                         
   2  13   0          0.85          5.35         2.30 o                         
   3  13   0         58.00         48.74         2.87 o                         
   4  13   0        406.56        396.15        10.57 o                         
   5  13   0        449.94        419.87        10.93 o                         
   6  13   0        183.24        194.20         4.74 o                         
   7  13   0        178.15        164.21         4.11 o                         
   0  14   0          0.13          6.00         3.74 o                         
   1  14   0        321.05        297.36        11.03 o                         
   2  14   0        218.41        199.56        14.55 o                         
   3  14   0        330.99        321.09         8.04 o                         
   4  14   0        581.56        547.94        16.24 o                         
   5  14   0         32.22         22.36         2.23 o                         
   6  14   0        232.04        211.54         5.29 o                         
   7  14   0         60.91         54.16         3.27 o                         
   1  15   0          1.53          3.31         2.95 o                         
   2  15   0        243.76        219.24        11.34 o                         
   3  15   0          1.15          0.90         1.51 o                         
   4  15   0       1121.06       1084.57        36.78 o                         
   5  15   0         60.49         57.41         2.51 o                         
   6  15   0         11.43         10.70         1.93 o                         
   7  15   0         43.74         41.35         2.05 o                         
   0  16   0        752.47        787.46        58.04 o                         
   1  16   0         22.86         18.62         4.02 o                         
   2  16   0         50.27         58.28         2.41 o                         
   3  16   0         17.47         19.06         1.90 o                         
   4  16   0        803.61        745.38        24.74 o                         
   5  16   0         15.90         10.50         2.41 o                         
   6  16   0        365.17        374.98         7.95 o                         
   7  16   0         68.52         67.41         2.23 o                         
   1  17   0          0.32          2.38         1.18 o                         
   2  17   0        141.93        131.40         2.75 o                         
   3  17   0          1.87          2.89         1.95 o                         
   4  17   0       1268.27       1268.44        40.48 o                         
   5  17   0        635.11        650.71        25.23 o                         
   6  17   0        639.49        712.16        17.20 o                         
   7  17   0        603.83        491.97        12.70 o                         
   0  18   0        386.23        356.39         6.42 o                         
   1  18   0        490.76        455.58         6.55 o                         
   2  18   0       1293.97       1243.58        18.41 o                         
   3  18   0         20.79         17.92         1.96 o                         
   4  18   0        349.28        308.49         5.61 o                         
   5  18   0         54.55         58.61         3.00 o                         
   6  18   0         42.18         52.19         3.01 o                         
   1  19   0        863.26        796.16        12.75 o                         
   2  19   0       1698.87       1634.14        21.40 o                         
   3  19   0        104.03        111.55         3.63 o                         
   4  19   0        290.39        307.43         9.63 o                         
   5  19   0        520.48        543.04        13.99 o                         
   6  19   0        450.20        515.25         9.50 o                         
   0  20   0       4642.47       4260.50        56.33 o                         
   1  20   0        616.82        551.95         6.23 o                         
   2  20   0        818.67        803.30         8.73 o                         
   3  20   0         91.53         80.51         2.18 o                         
   4  20   0        138.20        165.42         5.16 o                         
   5  20   0          6.22         14.22         2.29 o                         
   6  20   0         71.08         67.97         2.02 o                         
   1  21   0        426.26        430.34         6.60 o                         
   2  21   0        397.17        388.29         5.05 o                         
   3  21   0        228.71        214.99         6.78 o                         
   4  21   0         70.70         62.55         3.00 o                         
   5  21   0         75.74         95.07         3.49 o                         
   6  21   0         55.69         48.61         2.66 o                         
   0  22   0          7.80          8.40         2.40 o                         
   1  22   0        580.11        525.49        10.60 o                         
   2  22   0          8.93         10.37         1.60 o                         
   3  22   0         46.93         48.50         2.26 o                         
   4  22   0         51.31         56.94         2.77 o                         
   5  22   0        133.27        144.71         4.13 o                         
   6  22   0         31.50         24.35         2.71 o                         
   1  23   0          8.82          9.41         1.62 o                         
   2  23   0         55.95         57.56         2.23 o                         
   3  23   0        124.93        133.68         3.72 o                         
   4  23   0        381.61        435.64         8.42 o                         
   5  23   0         10.67         10.33         2.21 o                         
   0  24   0          7.89          7.87         3.16 o                         
   1  24   0         66.71         68.69         2.25 o                         
   2  24   0        202.55        206.61         4.12 o                         
   3  24   0         20.07         15.17         2.21 o                         
   4  24   0         23.70         28.88         2.80 o                         
   5  24   0         32.93         32.65         2.48 o                         
   1  25   0         56.24         59.58         2.39 o                         
   2  25   0        353.66        337.91         5.60 o                         
   3  25   0         58.49         69.02         3.07 o                         
   4  25   0          1.39          2.31         2.02 o                         
   5  25   0         37.68         36.17         1.83 o                         
   0  26   0       1638.70       1973.51        55.34 o                         
   1  26   0       1207.12       1284.51        22.18 o                         
   2  26   0        241.48        278.36         6.39 o                         
   3  26   0        319.93        338.35         7.09 o                         
   4  26   0        271.57        312.52        26.36 o                         
   1  27   0        208.46        263.95         6.87 o                         
   2  27   0        123.31        134.92         6.76 o                         
   3  27   0         37.40         44.93         3.00 o                         
   4  27   0        242.40        265.72         6.90 o                         
   0  28   0        173.87        192.73         5.43 o                         
   1  28   0        344.13        354.68         8.51 o                         
   2  28   0        800.94        984.39        38.25 o                         
   3  28   0        406.96        460.44        14.90 o                         
   4  28   0        498.98        419.75        14.71 o                         
   1  29   0          0.26          1.82         2.01 o                         
   2  29   0          6.21          8.02         1.93 o                         
   3  29   0         24.76         28.31         2.99 o                         
   0  30   0        830.04       1066.70        24.95 o                         
   1  30   0        805.99        976.19        27.41 o                         
   2  30   0        886.17       1089.74        40.91 o                         
   1  31   0        195.26        231.81        11.17 o                         
   2  31   0         78.11         45.34         4.56 o                         
   0  32   0         63.49         34.11         3.29 o                         
  -8   1   1          6.80         34.96         7.53 o                         
  -7   1   1          1.44         33.29         3.38 o                         
  -6   1   1        214.94        473.38        32.71 o                         
  -5   1   1        219.64        208.29         3.56 o                         
  -4   1   1       1095.73       1043.62        25.03 o                         
  -3   1   1        175.41        176.87         9.49 o                         
  -2   1   1        320.92        283.65         7.67 o                         
  -1   1   1        541.40        509.99        10.06 o                         
   0   1   1       5108.47       5664.94       102.55 o                         
   1   1   1       3260.61       2827.83        45.97 o                         
   2   1   1        433.66        337.41         9.34 o                         
   3   1   1         91.41         69.21         2.94 o                         
   4   1   1        633.77        621.60        13.43 o                         
   5   1   1       2903.12       2694.10        24.34 o                         
   6   1   1        930.72        921.69        16.32 o                         
   7   1   1       1039.99       1114.93        20.56 o                         
   8   1   1        756.68        640.80        15.99 o                         
  -8   2   1        108.56        124.85         4.55 o                         
  -7   2   1         66.81         80.46         2.92 o                         
  -6   2   1       1331.46       1401.86        24.51 o                         
  -5   2   1          1.31         10.46         1.93 o                         
  -4   2   1        135.44        173.67         7.38 o                         
  -3   2   1       1005.24        973.58        23.12 o                         
  -2   2   1          0.17          1.38         2.49 o                         
  -1   2   1          7.03          8.70         2.53 o                         
   0   2   1        312.46        330.48        11.32 o                         
   1   2   1        560.68        518.52         8.79 o                         
   2   2   1        273.08        233.01         8.51 o                         
   3   2   1        326.61        269.78         5.81 o                         
   4   2   1          3.65          5.26         2.06 o                         
   5   2   1        576.62        801.30        37.19 o                         
   6   2   1         56.96        308.24        23.54 o                         
   7   2   1         85.09        610.18        53.20 o                         
   8   2   1        152.52        525.47        32.46 o                         
  -8   3   1        193.39        234.31         6.32 o                         
  -7   3   1          2.86        179.68        26.66 o                         
  -6   3   1        330.19        592.76        27.58 o                         
  -5   3   1         34.71         44.22         1.33 o                         
  -4   3   1        264.34        258.75         7.10 o                         
  -3   3   1          2.16          5.21         2.11 o                         
  -2   3   1       2635.64       2508.96        48.82 o                         
  -1   3   1       6673.22       6277.50        88.83 o                         
   0   3   1       4005.70       4047.24       149.33 o                         
   1   3   1       1058.99        941.18        14.18 o                         
   2   3   1       1093.74        982.92        16.65 o                         
   3   3   1       4173.44       4191.73        48.89 o                         
   4   3   1        210.91        233.55         4.51 o                         
   5   3   1       1462.25       1512.52        17.39 o                         
   6   3   1         99.82        124.31         2.81 o                         
   7   3   1         68.10        231.56        15.28 o                         
   8   3   1        250.33        311.56         8.56 o                         
  -8   4   1        429.26        373.59        27.16 o                         
  -7   4   1        883.87        977.25        15.70 o                         
  -6   4   1       1057.56       1116.06        24.67 o                         
  -5   4   1        488.77        481.24         6.76 o                         
  -4   4   1        512.52        548.79         8.62 o                         
  -3   4   1        103.29        107.38         4.28 o                         
  -2   4   1         89.87         79.81         3.16 o                         
  -1   4   1       2204.78       2092.68        70.46 o                         
   0   4   1       2133.90       1777.68        35.90 o                         
   1   4   1       1107.72        984.43        15.55 o                         
   2   4   1        439.64        393.27         6.91 o                         
   3   4   1        883.22        877.17        10.90 o                         
   4   4   1        697.65        719.63         9.87 o                         
   5   4   1       1560.83       1480.43        18.40 o                         
   6   4   1         58.40         78.93         2.40 o                         
   7   4   1        508.10        525.93        10.95 o                         
   8   4   1        256.26        265.41         7.28 o                         
  -8   5   1        180.69        176.62        15.54 o                         
  -7   5   1         50.94        218.48        23.14 o                         
  -6   5   1        345.03        404.73        12.54 o                         
  -5   5   1       1069.05       1074.56        12.90 o                         
  -4   5   1        110.51        100.97         3.00 o                         
  -3   5   1        783.00        717.92        12.05 o                         
  -2   5   1       1139.57       1079.14        23.38 o                         
  -1   5   1       3148.59       2880.06        59.06 o                         
   0   5   1        656.78        544.75         9.67 o                         
   1   5   1       2079.55       1826.37        26.88 o                         
   2   5   1       3821.09       3447.76        42.54 o                         
   3   5   1         55.48         38.02         1.83 o                         
   4   5   1        226.56        209.50         4.17 o                         
   5   5   1        923.38        912.26        12.40 o                         
   6   5   1         52.30         57.77         1.78 o                         
   7   5   1          1.79         89.84        12.00 o                         
   8   5   1         12.78         60.04         3.17 o                         
  -8   6   1         94.80         79.57         4.70 o                         
  -7   6   1        124.16        126.53         4.05 o                         
  -6   6   1        497.18        511.96        13.49 o                         
  -5   6   1        290.48        292.24         5.06 o                         
  -4   6   1        275.80        293.67         5.37 o                         
  -3   6   1          0.20          2.67         2.16 o                         
  -2   6   1       2802.49       2550.34        45.90 o                         
  -1   6   1        382.96        318.85        10.04 o                         
   0   6   1      12695.45      11776.34       395.78 o                         
   1   6   1        703.48        607.91        10.99 o                         
   2   6   1          5.79          5.53         1.68 o                         
   3   6   1       5878.32       5888.50       108.12 o                         
   4   6   1        348.16        341.54         5.73 o                         
   5   6   1        367.78        336.53         5.14 o                         
   6   6   1        223.50        224.63         6.35 o                         
   7   6   1        186.98        180.17         7.59 o                         
   8   6   1         25.08         15.83         3.54 o                         
  -8   7   1         53.02         38.29         4.59 o                         
  -7   7   1        139.62        154.09         3.83 o                         
  -6   7   1         12.86         21.11         1.82 o                         
  -5   7   1         55.31         42.31         1.54 o                         
  -4   7   1        150.56        140.37         4.11 o                         
  -3   7   1       3236.60       3333.11        55.98 o                         
  -2   7   1       1951.88       2165.99        34.19 o                         
  -1   7   1       5584.83       4708.81        77.87 o                         
   0   7   1        938.23        865.64        33.34 o                         
   1   7   1        573.71        466.62        16.19 o                         
   2   7   1         11.87         10.79         1.98 o                         
   3   7   1        984.79        940.86        19.71 o                         
   4   7   1        801.26        778.03        17.28 o                         
   5   7   1       1170.03       1121.25        12.73 o                         
   6   7   1        308.44        291.47         8.14 o                         
   7   7   1        186.88        189.73         6.51 o                         
   8   7   1        207.21         85.10         3.97 o                         
  -8   8   1         73.62         36.67         2.81 o                         
  -7   8   1        285.47        281.53         8.81 o                         
  -6   8   1        215.40        218.68         6.72 o                         
  -5   8   1        481.84        429.98         5.89 o                         
  -4   8   1         13.22         16.98         1.90 o                         
  -3   8   1        744.68        741.29        10.95 o                         
  -2   8   1         47.28         62.82         2.46 o                         
  -1   8   1         77.57         85.37         2.72 o                         
   0   8   1       2941.87       2689.61        86.84 o                         
   1   8   1       2067.83       1789.82        30.93 o                         
   2   8   1       3030.99       2648.32        52.85 o                         
   3   8   1        314.52        241.85         5.54 o                         
   4   8   1        517.37        457.98         5.20 o                         
   5   8   1        206.63        192.42         3.64 o                         
   6   8   1        148.62        155.13         4.69 o                         
   7   8   1         47.46         42.62         2.01 o                         
   8   8   1          4.32          2.71         2.82 o                         
  -8   9   1          0.62          0.96         1.11 o                         
  -7   9   1         22.61         27.80         2.03 o                         
  -6   9   1         66.85         66.23         2.57 o                         
  -5   9   1        106.01         80.10         1.95 o                         
  -4   9   1        104.99        101.69         2.37 o                         
  -3   9   1       1151.47       1219.10        13.32 o                         
  -2   9   1        907.13        945.88        13.95 o                         
  -1   9   1         88.73         79.52         4.55 o                         
   0   9   1        808.09        794.30        21.64 o                         
   1   9   1       2625.90       2375.96        34.59 o                         
   2   9   1       9519.29       8638.15       224.60 o                         
   3   9   1       1764.84       1412.40        31.67 o                         
   4   9   1        332.25        289.76         3.95 o                         
   5   9   1        552.56        543.43        10.49 o                         
   6   9   1         30.37         31.28         1.90 o                         
   7   9   1         41.37         43.66         1.93 o                         
  -7  10   1         94.76         83.30         3.16 o                         
  -6  10   1        708.20        695.16        14.64 o                         
  -5  10   1         78.89         72.59         1.97 o                         
  -4  10   1       1643.32       1545.79        19.29 o                         
  -3  10   1        564.41        507.41         9.92 o                         
  -2  10   1       4901.98       4767.22        64.22 o                         
  -1  10   1       6196.26       5390.34       210.63 o                         
   0  10   1       4483.29       4514.38       101.39 o                         
   1  10   1         55.30         99.52         5.02 o                         
   2  10   1       2918.65       2683.20       133.77 o                         
   3  10   1       1216.28       1032.55        37.02 o                         
   4  10   1        368.18        316.93         5.73 o                         
   5  10   1        576.29        531.73        15.24 o                         
   6  10   1        402.32        406.42        11.99 o                         
   7  10   1          2.17          2.38         1.58 o                         
  -7  11   1        208.92        201.99         5.57 o                         
  -6  11   1        120.25        122.40         3.48 o                         
  -5  11   1       2009.32       1804.51        37.00 o                         
  -4  11   1        939.81        881.60        14.03 o                         
  -3  11   1       1027.96       1012.22        29.58 o                         
  -2  11   1       1392.21       1274.03        29.31 o                         
  -1  11   1       4778.19       4811.09       106.36 o                         
   0  11   1        106.93        112.12         6.06 o                         
   1  11   1        817.56        652.96        18.33 o                         
   2  11   1       4031.85       3392.84       222.97 o                         
   3  11   1       1532.09       1243.31        41.33 o                         
   4  11   1        494.51        488.30        12.72 o                         
   5  11   1         53.38         50.53         2.05 o                         
   6  11   1        187.82        192.61         3.73 o                         
   7  11   1        596.34        541.44         9.07 o                         
  -7  12   1         37.76         33.73         1.91 o                         
  -6  12   1        556.37        562.22        11.14 o                         
  -5  12   1        610.09        632.90        16.30 o                         
  -4  12   1         40.37         28.81         2.07 o                         
  -3  12   1        670.43        633.11        22.65 o                         
  -2  12   1        159.01        154.70         7.11 o                         
  -1  12   1        682.94        846.01        29.46 o                         
   0  12   1        829.45        868.51        20.87 o                         
   1  12   1         91.18         73.73         3.59 o                         
   2  12   1       1162.77       1065.79        23.34 o                         
   3  12   1        401.44        405.48        18.32 o                         
   4  12   1          1.25          4.51         1.89 o                         
   5  12   1         23.56         25.50         1.82 o                         
   6  12   1          3.51          1.24         2.14 o                         
   7  12   1         17.22         15.78         1.57 o                         
  -7  13   1        226.08        199.20         8.89 o                         
  -6  13   1        183.06        200.74         5.44 o                         
  -5  13   1        208.40        178.51         4.73 o                         
  -4  13   1       1866.24       1782.52        40.65 o                         
  -3  13   1       2601.04       2574.49       102.50 o                         
  -2  13   1        459.88        351.72        11.43 o                         
  -1  13   1       3870.79       4013.94        75.75 o                         
   0  13   1        728.94        654.01        12.37 o                         
   1  13   1       1568.39       1322.17        27.32 o                         
   2  13   1         13.68         14.21         3.40 o                         
   3  13   1        392.87        333.37        11.84 o                         
   4  13   1          0.75          3.86         2.11 o                         
   5  13   1        112.69        106.72         2.73 o                         
   6  13   1         16.00         14.08         2.17 o                         
   7  13   1         17.63         14.09         1.47 o                         
  -7  14   1         10.73         17.18         1.52 o                         
  -6  14   1         25.63         32.05         2.03 o                         
  -5  14   1        258.48        261.00         9.76 o                         
  -4  14   1        320.36        301.81         6.08 o                         
  -3  14   1         37.90         30.61         1.68 o                         
  -2  14   1        145.27        119.70         8.48 o                         
  -1  14   1        145.74        129.71         6.45 o                         
   0  14   1         25.40         15.09         2.30 o                         
   1  14   1         29.63         31.66         3.31 o                         
   2  14   1          0.56          2.09         2.79 o                         
   3  14   1        381.32        364.91         7.12 o                         
   4  14   1        727.31        652.02        17.98 o                         
   5  14   1         48.51         63.42         2.53 o                         
   6  14   1         79.57         75.66         2.76 o                         
   7  14   1         13.51         15.14         2.71 o                         
  -7  15   1        207.75        201.47         7.24 o                         
  -6  15   1        931.49        858.57        35.86 o                         
  -5  15   1       1150.73       1022.81        35.19 o                         
  -4  15   1       1571.19       1368.65        31.21 o                         
  -3  15   1       1709.14       1520.71        29.45 o                         
  -2  15   1       4370.60       4434.77       111.30 o                         
  -1  15   1       1132.68       1053.64        42.97 o                         
   0  15   1        490.66        393.32        11.28 o                         
   1  15   1       2955.39       3039.78        67.55 o                         
   2  15   1       2264.64       1976.72        41.79 o                         
   3  15   1       1192.36       1007.90        22.99 o                         
   4  15   1        812.98        755.00        18.31 o                         
   5  15   1        264.86        275.30         9.33 o                         
   6  15   1        168.75        176.06         6.80 o                         
   7  15   1          5.84          3.72         1.39 o                         
  -7  16   1        177.35        161.83         6.88 o                         
  -6  16   1         52.11         59.11         2.78 o                         
  -5  16   1         45.53         57.39         3.59 o                         
  -4  16   1       1996.31       1794.78        45.41 o                         
  -3  16   1        206.54        182.88         4.07 o                         
  -2  16   1        286.60        271.92         5.52 o                         
  -1  16   1       1193.59       1069.20        49.84 o                         
   0  16   1       2632.01       2580.92        56.43 o                         
   1  16   1         78.15         46.26         6.00 o                         
   2  16   1        713.60        691.74         9.59 o                         
   3  16   1        869.08        759.75        19.72 o                         
   4  16   1          3.42          2.07         1.99 o                         
   5  16   1         89.64         97.90         4.97 o                         
   6  16   1        230.88        223.23         7.55 o                         
   7  16   1          3.44          2.82         1.04 o                         
  -7  17   1         83.09         80.51         3.17 o                         
  -6  17   1        241.74        231.43         4.38 o                         
  -5  17   1         64.85         46.10         3.28 o                         
  -4  17   1        164.75        159.76         4.79 o                         
  -3  17   1        521.17        461.09         8.87 o                         
  -2  17   1        151.39        121.77         2.40 o                         
  -1  17   1        367.91        297.52         5.03 o                         
   0  17   1        949.68        866.25        14.82 o                         
   1  17   1        381.71        309.13         4.58 o                         
   2  17   1        873.39        858.67         8.88 o                         
   3  17   1        438.04        410.75         8.48 o                         
   4  17   1         55.11         64.64         3.11 o                         
   5  17   1         73.66         77.25         3.65 o                         
   6  17   1          6.39          4.12         2.16 o                         
  -6  18   1        288.77        313.79         5.04 o                         
  -5  18   1        488.97        524.02         9.52 o                         
  -4  18   1          7.03          7.73         2.04 o                         
  -3  18   1        387.81        363.97         8.54 o                         
  -2  18   1        388.75        348.33         4.91 o                         
  -1  18   1        142.90        107.25         2.31 o                         
   0  18   1        802.45        736.78         9.35 o                         
   1  18   1       2242.91       2045.44        21.58 o                         
   2  18   1        414.25        350.82         5.86 o                         
   3  18   1        878.42        868.49        11.01 o                         
   4  18   1         16.91         19.02         2.30 o                         
   5  18   1        127.03        131.69         4.17 o                         
   6  18   1          0.30          3.20         2.08 o                         
  -6  19   1        125.97        107.55         2.41 o                         
  -5  19   1          0.62          1.09         2.13 o                         
  -4  19   1         54.09         55.89         2.56 o                         
  -3  19   1          4.46          4.19         1.65 o                         
  -2  19   1          3.20          5.40         1.48 o                         
  -1  19   1         18.16         18.00         1.49 o                         
   0  19   1          8.67         13.33         1.38 o                         
   1  19   1        127.05        114.65         2.17 o                         
   2  19   1         20.46         29.61         1.70 o                         
   3  19   1        505.41        498.00         7.52 o                         
   4  19   1         25.36         26.24         2.67 o                         
   5  19   1         84.46        101.93         3.59 o                         
   6  19   1        182.99        180.14         3.87 o                         
  -6  20   1         27.21         23.61         1.60 o                         
  -5  20   1        187.14        187.41         5.94 o                         
  -4  20   1          9.68         13.61         2.64 o                         
  -3  20   1         89.70        100.18         2.67 o                         
  -2  20   1       2278.65       2216.08        27.58 o                         
  -1  20   1       1432.28       1375.24        20.15 o                         
   0  20   1        454.57        411.44         5.62 o                         
   1  20   1        896.85        844.35        11.51 o                         
   2  20   1        508.27        465.33         8.50 o                         
   3  20   1        717.94        724.48        10.38 o                         
   4  20   1        194.24        224.56        10.44 o                         
   5  20   1        694.09        722.61        20.92 o                         
   6  20   1         97.26        125.80         3.20 o                         
  -6  21   1        161.39        157.99         5.97 o                         
  -5  21   1        103.19        133.17         3.95 o                         
  -4  21   1        305.21        327.22        10.61 o                         
  -3  21   1        208.07        207.98         4.66 o                         
  -2  21   1       1468.56       1481.93        15.16 o                         
  -1  21   1       3148.18       3096.14        29.57 o                         
   0  21   1       2029.86       1918.59        31.55 o                         
   1  21   1       2472.03       2311.95        36.39 o                         
   2  21   1        377.60        365.47         7.14 o                         
   3  21   1        668.54        746.61        12.22 o                         
   4  21   1         90.30        106.82         4.32 o                         
   5  21   1        382.97        453.30         9.65 o                         
   6  21   1        526.71        483.21        12.17 o                         
  -6  22   1         15.52         10.47         1.03 o                         
  -5  22   1         13.22         19.15         2.91 o                         
  -4  22   1          1.11          3.13         2.64 o                         
  -3  22   1         44.30         54.80         2.24 o                         
  -2  22   1        975.56        964.56        17.49 o                         
  -1  22   1         65.33         70.23         2.27 o                         
   0  22   1          1.26          0.63         1.77 o                         
   1  22   1         58.50         51.02         1.97 o                         
   2  22   1        114.71        132.91         4.58 o                         
   3  22   1         27.59         42.60         2.73 o                         
   4  22   1        134.60        139.78         4.80 o                         
   5  22   1        182.46        198.02         4.37 o                         
  -5  23   1        135.87        170.98         5.26 o                         
  -4  23   1        289.52        331.29         7.94 o                         
  -3  23   1        162.07        167.69         4.63 o                         
  -2  23   1        295.98        285.47         5.19 o                         
  -1  23   1          3.31          4.44         1.66 o                         
   0  23   1        187.74        172.74         6.00 o                         
   1  23   1        622.85        556.32        10.78 o                         
   2  23   1         10.56          9.25         1.94 o                         
   3  23   1        185.33        180.65         4.60 o                         
   4  23   1        130.45        127.67         3.90 o                         
   5  23   1         60.87         64.70         2.37 o                         
  -5  24   1        162.57        157.30         5.09 o                         
  -4  24   1         76.22         77.53         4.56 o                         
  -3  24   1        122.19        124.25         3.05 o                         
  -2  24   1        453.62        440.83         7.23 o                         
  -1  24   1         16.05         18.23         1.87 o                         
   0  24   1         24.55         26.60         2.15 o                         
   1  24   1        149.43        142.24         3.11 o                         
   2  24   1        420.60        420.28        11.80 o                         
   3  24   1        141.72        149.68         4.11 o                         
   4  24   1          1.54          1.81         1.92 o                         
   5  24   1         61.80         70.04         3.56 o                         
  -5  25   1         85.65         67.24         3.09 o                         
  -4  25   1        547.15        569.76        14.34 o                         
  -3  25   1        104.21        104.53         4.61 o                         
  -2  25   1        854.43        881.29        18.34 o                         
  -1  25   1         68.52         69.77         2.26 o                         
   0  25   1          5.02          7.15         2.25 o                         
   1  25   1        369.13        376.64         6.53 o                         
   2  25   1         26.64         27.43         2.35 o                         
   3  25   1          0.63          0.86         3.07 o                         
   4  25   1        132.28        129.11         2.99 o                         
   5  25   1         59.70         39.16         2.61 o                         
  -4  26   1        109.59         88.56        12.12 o                         
  -3  26   1         46.75         59.43         2.91 o                         
  -2  26   1        409.71        402.89         6.68 o                         
  -1  26   1         16.50         18.37         1.90 o                         
   0  26   1         31.74         37.73         2.55 o                         
   1  26   1         20.05         22.87         1.92 o                         
   2  26   1         85.28         86.30         3.28 o                         
   3  26   1         49.35         59.19         3.05 o                         
   4  26   1         48.70         56.70         2.48 o                         
  -4  27   1         24.32         34.15         3.04 o                         
  -3  27   1          2.44          0.75         2.12 o                         
  -2  27   1        174.62        218.46         5.55 o                         
  -1  27   1        229.69        258.14         5.67 o                         
   0  27   1          0.56          1.15         2.35 o                         
   1  27   1        144.73        135.60         3.08 o                         
   2  27   1         76.61         74.15         3.40 o                         
   3  27   1        153.73        169.69         4.17 o                         
   4  27   1        792.27        909.39        91.52 o                         
  -4  28   1          9.03          7.87         1.71 o                         
  -3  28   1          0.83          2.34         1.28 o                         
  -2  28   1        159.66        189.59         8.05 o                         
  -1  28   1         55.07         77.55         2.41 o                         
   0  28   1          7.35         11.25         2.01 o                         
   1  28   1        163.31        158.23         3.11 o                         
   2  28   1          4.26          5.15         2.08 o                         
   3  28   1        161.06        185.91         6.22 o                         
  -3  29   1         15.27         21.35         2.22 o                         
  -2  29   1        112.93        118.64         5.65 o                         
  -1  29   1         67.08         64.60         2.34 o                         
   0  29   1         19.36         24.94         1.95 o                         
   1  29   1        305.35        305.70         5.89 o                         
   2  29   1        565.46        711.48        29.13 o                         
   3  29   1        227.22        216.54         8.48 o                         
  -2  30   1        147.24        178.32         6.08 o                         
  -1  30   1         39.29         32.96         1.79 o                         
   0  30   1         36.06         42.23         2.11 o                         
   1  30   1        335.58        392.68         8.66 o                         
   2  30   1         49.42         69.15         4.46 o                         
  -1  31   1          8.94         13.43         1.85 o                         
   0  31   1        168.62        183.07         8.67 o                         
   1  31   1         32.20         25.85         1.78 o                         
   0  32   1         20.13          7.67         2.45 o                         
  -8   0   2        414.83        322.79         8.93 o                         
  -7   0   2        452.96        645.96        34.06 o                         
  -6   0   2        933.12        865.55        12.53 o                         
  -5   0   2        219.23        194.29         4.83 o                         
  -4   0   2        102.76        104.46         9.15 o                         
  -3   0   2       1093.35        974.35        41.20 o                         
  -2   0   2       3163.39       3194.73        74.66 o                         
  -1   0   2      17730.91      19081.03       421.77 o                         
   0   0   2        638.65        714.25        21.33 o                         
   1   0   2        315.23        332.85        15.14 o                         
   2   0   2        277.37        233.02        10.11 o                         
   3   0   2       1743.57       1794.03        49.73 o                         
   5   0   2       2144.07       2018.78        18.95 o                         
   6   0   2        147.86        154.34         3.43 o                         
   7   0   2         58.84         68.06         5.86 o                         
  -8   1   2         39.14        197.26        14.76 o                         
  -7   1   2        379.15        563.23        19.32 o                         
  -6   1   2         47.80        325.51        29.21 o                         
  -5   1   2         76.54         72.88         2.21 o                         
  -4   1   2        281.41        267.75         9.45 o                         
  -3   1   2         62.38         89.91         6.18 o                         
  -2   1   2       3976.22       3792.63        88.42 o                         
  -1   1   2      12465.74      13512.57       300.90 o                         
   0   1   2       1041.75       1108.00        20.59 o                         
   1   1   2      13129.03      13784.24       746.70 o                         
   2   1   2       1528.38       1498.51        96.87 o                         
   3   1   2        110.86        103.17         3.96 o                         
   4   1   2        127.24        166.95         8.70 o                         
   5   1   2        343.90        587.99        28.73 o                         
   6   1   2         23.36         75.73         5.43 o                         
   7   1   2          7.77         94.49        10.79 o                         
   8   1   2         26.54         21.80         4.07 o                         
  -8   2   2          7.84        180.86        40.69 o                         
  -7   2   2        250.56        501.39        20.95 o                         
  -6   2   2        607.17        634.91        11.01 o                         
  -5   2   2         82.59        100.44         2.73 o                         
  -4   2   2        253.22        263.92        10.48 o                         
  -3   2   2        292.95        349.49         9.42 o                         
  -2   2   2        106.66         97.07         6.67 o                         
  -1   2   2         78.70         82.64         5.92 o                         
   0   2   2       9445.77      10759.29       230.91 o                         
   1   2   2        175.52        205.49         6.73 o                         
   2   2   2        211.80        264.38         8.03 o                         
   3   2   2       1812.63       1769.63        37.58 o                         
   4   2   2        405.45        354.46        11.56 o                         
   5   2   2        163.50        172.81         5.08 o                         
   6   2   2          4.32          9.85         1.31 o                         
   7   2   2        139.92        152.01         4.33 o                         
   8   2   2          0.24         21.95         4.75 o                         
  -8   3   2        692.89        593.51        16.18 o                         
  -7   3   2        615.43        807.96        19.40 o                         
  -6   3   2         67.80        173.05        12.81 o                         
  -5   3   2        916.14        859.17         9.25 o                         
  -4   3   2       5477.73       5689.45        85.28 o                         
  -3   3   2        614.48        507.28        11.08 o                         
  -2   3   2       1377.05       1274.65        21.00 o                         
  -1   3   2      46515.65      51318.45      1128.53 o                         
   0   3   2       3427.62       3920.80        70.59 o                         
   1   3   2        996.39       1015.52        18.06 o                         
   2   3   2       1806.78       1842.76        63.75 o                         
   3   3   2        564.84        543.12        12.18 o                         
   4   3   2         17.18         28.77         4.91 o                         
   5   3   2          1.88         48.32         5.55 o                         
   6   3   2          4.96          8.38         1.34 o                         
   7   3   2          5.99         78.53        14.21 o                         
   8   3   2        360.27        201.02        22.71 o                         
  -8   4   2        144.36        266.19        37.88 o                         
  -7   4   2        421.49        574.67        16.32 o                         
  -6   4   2        536.69        562.69        14.31 o                         
  -5   4   2         39.22         40.48         2.65 o                         
  -4   4   2        590.36        608.52        11.29 o                         
  -3   4   2        642.82        701.47        12.81 o                         
  -2   4   2        436.87        429.18         9.32 o                         
  -1   4   2      12464.24      13578.60       385.28 o                         
   0   4   2       1630.25       1863.65        36.34 o                         
   1   4   2        637.55        622.97         7.95 o                         
   2   4   2       1435.81       1468.49        30.07 o                         
   3   4   2        466.19        571.44         7.63 o                         
   4   4   2        358.52        348.70         7.55 o                         
   5   4   2       2775.97       2625.95        21.53 o                         
   6   4   2         27.01         20.68         1.41 o                         
   7   4   2         79.75         85.93         2.90 o                         
  -8   5   2        317.31        215.70         6.51 o                         
  -7   5   2        379.48        454.48         9.13 o                         
  -6   5   2       2924.05       2984.52        48.08 o                         
  -5   5   2       1947.48       1864.38        24.09 o                         
  -4   5   2       3336.23       3343.27        39.25 o                         
  -3   5   2       2273.62       2248.34        32.81 o                         
  -2   5   2       3019.32       2900.81        40.01 o                         
  -1   5   2       8459.21       8914.80       252.34 o                         
   0   5   2       3848.45       3920.13        56.87 o                         
   1   5   2      17188.06      17110.92       187.04 o                         
   2   5   2       3477.81       3453.02        58.25 o                         
   3   5   2       1303.67       1269.65        19.52 o                         
   4   5   2        122.98        102.47         1.52 o                         
   5   5   2         24.60         75.09         8.93 o                         
   6   5   2         23.50         28.87         1.59 o                         
   7   5   2         73.59         97.27         2.92 o                         
  -8   6   2          3.61         20.66         4.25 o                         
  -7   6   2         41.46         63.42         3.45 o                         
  -6   6   2        558.03        573.20        13.49 o                         
  -5   6   2         29.18         33.27         1.54 o                         
  -4   6   2         27.12         25.01         2.54 o                         
  -3   6   2        114.22         99.63         4.90 o                         
  -2   6   2        343.45        342.26         7.46 o                         
  -1   6   2        969.85       1115.10        28.12 o                         
   0   6   2       4046.31       4062.55        53.64 o                         
   1   6   2         20.29         17.69         1.32 o                         
   2   6   2       5318.49       5725.54        62.09 o                         
   3   6   2        592.95        496.02        10.33 o                         
   4   6   2       2949.86       2804.64        35.00 o                         
   5   6   2       3097.31       2947.40        27.58 o                         
   6   6   2        365.63        366.89         6.14 o                         
   7   6   2        352.92        345.96        11.94 o                         
  -8   7   2          3.84          5.04         2.22 o                         
  -7   7   2        864.95        859.53        16.15 o                         
  -6   7   2        262.21        284.89         7.38 o                         
  -5   7   2        240.09        208.85         4.00 o                         
  -4   7   2        676.04        626.16        10.51 o                         
  -3   7   2       3768.98       3796.75        57.39 o                         
  -2   7   2       1356.95       1364.90        23.81 o                         
  -1   7   2         79.07         47.57         3.43 o                         
   0   7   2       1684.02       1749.04        25.44 o                         
   1   7   2        196.37        198.55         6.27 o                         
   2   7   2         14.42         19.82         2.25 o                         
   3   7   2        257.99        261.78         6.02 o                         
   4   7   2        491.36        416.69         6.85 o                         
   5   7   2        369.79        315.93         4.14 o                         
   6   7   2         96.98         93.36         2.65 o                         
   7   7   2         61.14         59.90         4.36 o                         
  -8   8   2          4.46          3.04         1.87 o                         
  -7   8   2        314.51        286.12         9.75 o                         
  -6   8   2        333.49        328.58         9.13 o                         
  -5   8   2         15.98         15.43         1.59 o                         
  -4   8   2          7.40          8.88         1.84 o                         
  -3   8   2        369.17        391.00         7.33 o                         
  -2   8   2       1222.37       1218.34        29.78 o                         
  -1   8   2       1742.42       1854.21        58.26 o                         
   0   8   2       1790.33       1834.26        38.74 o                         
   1   8   2        106.00         93.56         3.25 o                         
   2   8   2       1941.76       1852.15        36.61 o                         
   3   8   2         38.14         35.74         3.54 o                         
   4   8   2         79.96         63.47         1.87 o                         
   5   8   2        433.85        378.19         7.22 o                         
   6   8   2        176.29        173.87         3.56 o                         
   7   8   2         63.27         68.57         3.04 o                         
  -8   9   2          3.82          3.29         1.37 o                         
  -7   9   2         84.47         91.73         3.64 o                         
  -6   9   2         63.44         54.42         2.03 o                         
  -5   9   2         49.97         47.16         1.75 o                         
  -4   9   2        165.79        172.45         2.86 o                         
  -3   9   2        621.44        657.10        10.42 o                         
  -2   9   2        152.04        127.12         3.90 o                         
  -1   9   2         71.23         64.14         5.05 o                         
   0   9   2       1340.21       1233.67        45.50 o                         
   1   9   2       1181.34       1123.02        18.55 o                         
   2   9   2          2.89          3.56         1.33 o                         
   3   9   2        119.79        113.39         6.62 o                         
   4   9   2        140.39        124.16         3.31 o                         
   5   9   2        343.39        287.19         5.74 o                         
   6   9   2         20.83         11.32         1.82 o                         
   7   9   2         96.71         76.08         3.67 o                         
  -7  10   2        342.01        305.72        12.08 o                         
  -6  10   2          0.64         -0.24         1.62 o                         
  -5  10   2        276.27        229.91         4.58 o                         
  -4  10   2         20.36         24.43         1.35 o                         
  -3  10   2        744.59        808.95        10.95 o                         
  -2  10   2        160.43        173.00         4.57 o                         
  -1  10   2        268.85        207.81        17.34 o                         
   0  10   2        183.62        184.89         3.89 o                         
   1  10   2        328.47        355.10         7.60 o                         
   2  10   2        104.26         74.51         2.61 o                         
   3  10   2          1.17          3.91         2.95 o                         
   4  10   2        177.97        138.47         3.23 o                         
   5  10   2        458.20        378.75        10.37 o                         
   6  10   2         51.44         57.75         2.55 o                         
   7  10   2         47.55         46.51         2.62 o                         
  -7  11   2         68.14         76.27         3.89 o                         
  -6  11   2         95.34        114.35         4.00 o                         
  -5  11   2        614.68        571.06        14.22 o                         
  -4  11   2        245.18        241.06         3.96 o                         
  -3  11   2        888.85        954.23        18.56 o                         
  -2  11   2       2050.91       2099.48        27.16 o                         
  -1  11   2        301.32        290.43        29.73 o                         
   0  11   2        612.06        586.36        22.10 o                         
   1  11   2        393.96        340.15         6.40 o                         
   2  11   2         21.10         17.92         2.25 o                         
   3  11   2        627.59        539.09        17.01 o                         
   4  11   2        254.59        213.15         5.60 o                         
   5  11   2        512.34        431.53        10.77 o                         
   6  11   2         84.57         92.62         4.20 o                         
   7  11   2        226.26        190.47         5.55 o                         
  -7  12   2        309.91        281.19         9.15 o                         
  -6  12   2         33.38         30.20         2.15 o                         
  -5  12   2        334.62        317.53         9.92 o                         
  -4  12   2        105.86        101.57         2.48 o                         
  -3  12   2        176.36        159.48         4.68 o                         
  -2  12   2        865.14        823.30        25.75 o                         
  -1  12   2          2.49          5.83         4.55 o                         
   0  12   2       5637.63       5760.98       152.31 o                         
   1  12   2       3420.86       3272.69       151.73 o                         
   2  12   2       2325.24       2075.84       121.30 o                         
   3  12   2       2213.36       1879.10        58.85 o                         
   4  12   2       1359.71       1205.94        30.11 o                         
   5  12   2         93.51         73.66         2.71 o                         
   6  12   2        416.21        430.41         6.66 o                         
   7  12   2        425.88        329.27         7.82 o                         
  -7  13   2        165.74        158.14         6.61 o                         
  -6  13   2        187.70        213.93         4.23 o                         
  -5  13   2        817.71        844.21        26.43 o                         
  -4  13   2         29.93         32.78         2.11 o                         
  -3  13   2         21.53         29.61         2.55 o                         
  -2  13   2        168.36        158.29         8.67 o                         
  -1  13   2        319.36        357.07        15.27 o                         
   0  13   2       1185.90       1203.02        26.00 o                         
   1  13   2        326.12        283.71        20.93 o                         
   2  13   2        272.28        261.91        15.46 o                         
   3  13   2        322.02        289.85        10.74 o                         
   4  13   2        277.58        237.36         6.43 o                         
   5  13   2        162.76        148.68         5.46 o                         
   6  13   2         10.62         11.41         2.43 o                         
   7  13   2         11.33         16.85         1.38 o                         
  -7  14   2         15.89         13.49         1.73 o                         
  -6  14   2        362.00        345.95        12.46 o                         
  -5  14   2         86.28        108.39         3.66 o                         
  -4  14   2        119.07        110.24         2.61 o                         
  -3  14   2          2.77          3.57         1.17 o                         
  -2  14   2        593.27        562.70        28.23 o                         
  -1  14   2          3.82         10.76         2.22 o                         
   0  14   2        742.50        734.09        15.77 o                         
   1  14   2       2275.66       2092.10        51.18 o                         
   2  14   2       1060.02        834.34        54.76 o                         
   3  14   2       4320.97       3802.87       109.16 o                         
   4  14   2       1571.70       1425.12        43.95 o                         
   5  14   2       1814.23       1797.59        52.26 o                         
   6  14   2        837.44        886.39        29.73 o                         
   7  14   2       1380.78       1086.12        24.21 o                         
  -7  15   2        112.84         94.18         3.67 o                         
  -6  15   2         50.68         58.98         2.44 o                         
  -5  15   2         60.23         53.62         2.79 o                         
  -4  15   2         13.03         10.48         1.48 o                         
  -3  15   2         17.39         15.78         1.39 o                         
  -2  15   2         98.77        102.07         2.68 o                         
  -1  15   2        685.82        732.99        22.05 o                         
   0  15   2        252.15        219.51         6.35 o                         
   1  15   2        915.33        823.08        30.95 o                         
   2  15   2         30.30         27.93         1.88 o                         
   3  15   2        397.13        374.36        12.59 o                         
   4  15   2         62.96         54.20         2.60 o                         
   5  15   2          5.65         13.00         2.63 o                         
   6  15   2         23.30         25.45         2.65 o                         
   7  15   2         51.07         43.22         2.82 o                         
  -7  16   2        125.44        110.52         4.80 o                         
  -6  16   2        390.26        354.03         5.99 o                         
  -5  16   2         22.95         19.24         2.74 o                         
  -4  16   2         49.36         44.61         1.74 o                         
  -3  16   2        151.03        146.07         3.32 o                         
  -2  16   2        915.49        807.85        14.26 o                         
  -1  16   2        499.10        427.89        16.28 o                         
   0  16   2        121.54        149.25         6.17 o                         
   1  16   2       1656.69       1450.60        22.46 o                         
   2  16   2       1524.51       1367.28        18.06 o                         
   3  16   2       1216.60       1175.23        32.55 o                         
   4  16   2        778.54        779.62        17.76 o                         
   5  16   2       1434.10       1505.90        56.47 o                         
   6  16   2        773.94        918.52        37.13 o                         
  -7  17   2         25.95         17.26         2.19 o                         
  -6  17   2         94.91        115.24         3.46 o                         
  -5  17   2        728.30        747.93        12.74 o                         
  -4  17   2         72.31         80.78         2.50 o                         
  -3  17   2        314.16        294.01         4.16 o                         
  -2  17   2         95.89         90.71         2.08 o                         
  -1  17   2          0.51          2.04         1.20 o                         
   0  17   2          0.22          0.97         1.21 o                         
   1  17   2         20.17         20.53         1.45 o                         
   2  17   2          3.36          7.03         1.38 o                         
   3  17   2         37.55         33.10         2.29 o                         
   4  17   2          5.89          5.12         2.13 o                         
   5  17   2         13.72         10.94         2.60 o                         
   6  17   2          0.90          6.57         1.88 o                         
  -6  18   2         21.82         21.48         1.97 o                         
  -5  18   2          4.68          2.65         2.16 o                         
  -4  18   2        364.32        354.11         8.49 o                         
  -3  18   2         99.53        108.46         2.49 o                         
  -2  18   2        149.59        147.08         2.72 o                         
  -1  18   2        186.16        187.54         3.22 o                         
   0  18   2       1406.86       1308.91        13.59 o                         
   1  18   2         71.14         83.39         2.08 o                         
   2  18   2         81.64         81.97         2.26 o                         
   3  18   2         45.64         45.63         2.86 o                         
   4  18   2          4.23          3.83         2.30 o                         
   5  18   2        166.23        176.38         5.14 o                         
   6  18   2        171.14        192.92         4.78 o                         
  -6  19   2          0.58          0.55         1.72 o                         
  -5  19   2          0.73          3.58         2.09 o                         
  -4  19   2        268.88        261.65         5.36 o                         
  -3  19   2          4.69          5.05         1.44 o                         
  -2  19   2         41.36         45.09         1.86 o                         
  -1  19   2         65.23         58.99         2.06 o                         
   0  19   2        448.78        421.33         5.98 o                         
   1  19   2          0.26          0.38         1.41 o                         
   2  19   2          5.16          3.06         1.48 o                         
   3  19   2        466.28        503.77         8.30 o                         
   4  19   2        188.15        169.29         6.94 o                         
   5  19   2        150.15        167.55         3.58 o                         
   6  19   2        132.45        150.69         5.07 o                         
  -6  20   2          4.39          4.01         1.36 o                         
  -5  20   2          0.63          1.36         1.79 o                         
  -4  20   2        199.04        205.58         4.93 o                         
  -3  20   2          0.50          1.73         1.63 o                         
  -2  20   2       1244.42       1239.04        16.83 o                         
  -1  20   2        143.55        137.17         3.06 o                         
   0  20   2        659.75        603.48         8.84 o                         
   1  20   2        600.70        564.28         7.29 o                         
   2  20   2         20.46         20.60         1.91 o                         
   3  20   2        222.88        236.43         4.82 o                         
   4  20   2        651.80        723.24        17.43 o                         
   5  20   2        329.33        395.07         6.50 o                         
   6  20   2        183.57        174.86         3.34 o                         
  -6  21   2        165.53        159.00         9.06 o                         
  -5  21   2        151.75        152.18        15.39 o                         
  -4  21   2         37.91         32.65         2.45 o                         
  -3  21   2         55.68         65.01         2.08 o                         
  -2  21   2        244.75        245.08         4.36 o                         
  -1  21   2        114.65        114.25         3.02 o                         
   0  21   2        221.10        210.44         5.08 o                         
   1  21   2       4834.03       4701.18        50.30 o                         
   2  21   2         11.21         11.46         1.87 o                         
   3  21   2          0.30          0.13         2.17 o                         
   4  21   2          9.93         12.11         3.18 o                         
   5  21   2          0.34          2.64         1.71 o                         
   6  21   2         84.67         59.92         3.70 o                         
  -6  22   2         11.84          9.65         1.15 o                         
  -5  22   2          1.75          1.87         1.81 o                         
  -4  22   2         63.32         63.22         2.95 o                         
  -3  22   2        351.59        357.19         7.58 o                         
  -2  22   2       1215.67       1235.61        15.54 o                         
  -1  22   2        635.77        622.49         7.75 o                         
   0  22   2        181.11        171.57         3.85 o                         
   1  22   2       1074.37       1031.51        16.62 o                         
   2  22   2        506.21        488.93        12.27 o                         
   3  22   2        179.87        199.72         5.83 o                         
   4  22   2        158.32        171.28         5.34 o                         
   5  22   2        187.33        217.80         4.51 o                         
  -5  23   2         92.91        110.95         4.20 o                         
  -4  23   2        460.21        509.63        29.45 o                         
  -3  23   2       1512.03       1614.77        28.17 o                         
  -2  23   2        254.99        263.07         4.21 o                         
  -1  23   2       1965.52       2008.82        28.32 o                         
   0  23   2        388.33        350.50        11.23 o                         
   1  23   2          2.97          4.98         1.64 o                         
   2  23   2         24.93         15.76         2.39 o                         
   3  23   2        501.89        540.99        12.41 o                         
   4  23   2         48.84         54.86         2.99 o                         
   5  23   2        131.42        130.76         3.92 o                         
  -5  24   2          5.24          6.92         1.97 o                         
  -4  24   2         12.01         11.68         2.65 o                         
  -3  24   2          1.20          4.25         1.99 o                         
  -2  24   2        109.83        139.56         3.04 o                         
  -1  24   2          4.56          7.27         1.97 o                         
   0  24   2        131.00        155.49         3.36 o                         
   1  24   2        275.67        257.59         6.29 o                         
   2  24   2        212.64        197.10         7.82 o                         
   3  24   2       1588.63       1702.17        31.96 o                         
   4  24   2        274.35        321.59         6.16 o                         
   5  24   2        505.74        504.21        19.92 o                         
  -5  25   2         73.97         55.94         2.19 o                         
  -4  25   2        523.38        517.82        13.80 o                         
  -3  25   2        529.34        599.03         8.69 o                         
  -2  25   2        665.60        711.32        11.37 o                         
  -1  25   2        383.72        427.67         6.54 o                         
   0  25   2        807.25        855.79        18.72 o                         
   1  25   2        191.57        245.57         4.44 o                         
   2  25   2        416.03        453.48        17.89 o                         
   3  25   2        189.77        209.54         5.04 o                         
   4  25   2          9.80          9.62         1.97 o                         
  -4  26   2         11.05          8.86         1.93 o                         
  -3  26   2          3.14          3.68         1.94 o                         
  -2  26   2         63.68         65.10         2.21 o                         
  -1  26   2         70.52         74.61         2.50 o                         
   0  26   2        200.14        213.00         5.50 o                         
   1  26   2         41.95         47.63         2.14 o                         
   2  26   2         32.23         34.21         2.36 o                         
   3  26   2        229.09        272.05         9.64 o                         
   4  26   2        189.01        238.31         5.48 o                         
  -4  27   2        102.58         93.70         3.42 o                         
  -3  27   2         11.31         16.88         2.57 o                         
  -2  27   2         45.63         56.36         2.15 o                         
  -1  27   2          0.89          1.85         1.83 o                         
   0  27   2          8.37          6.69         1.91 o                         
   1  27   2          2.51          4.26         1.91 o                         
   2  27   2         27.22         26.70         1.95 o                         
   3  27   2          0.84          1.94         1.91 o                         
   4  27   2        209.68        209.04        16.77 o                         
  -4  28   2         15.50          9.54         2.19 o                         
  -3  28   2         33.73         35.32         2.83 o                         
  -2  28   2          8.88         19.17         2.33 o                         
  -1  28   2         32.37         34.94         1.99 o                         
   0  28   2          0.07          1.39         2.13 o                         
   1  28   2         12.28         19.38         1.88 o                         
   2  28   2        100.32         98.23         2.84 o                         
   3  28   2          8.12          1.53         1.61 o                         
  -3  29   2          5.23          6.62         3.13 o                         
  -2  29   2         63.13         61.22         2.56 o                         
  -1  29   2         39.85         43.26         2.72 o                         
   0  29   2         47.72         53.82         2.22 o                         
   1  29   2         75.41         84.68         2.25 o                         
   2  29   2         17.92         15.44         1.68 o                         
   3  29   2        144.58        109.92         6.00 o                         
  -2  30   2         27.65         31.93         2.93 o                         
  -1  30   2        207.14        265.21        12.57 o                         
   0  30   2        226.64        284.16         7.74 o                         
   1  30   2         12.41         13.41         1.74 o                         
   2  30   2         73.83         71.13         2.31 o                         
  -1  31   2        242.70        219.23         5.40 o                         
   0  31   2        281.10        251.42         8.74 o                         
   1  31   2        880.09        797.61        17.88 o                         
  -8   1   3        104.11         83.65         3.60 o                         
  -7   1   3        124.89        174.82         8.14 o                         
  -6   1   3         12.09         25.90         2.43 o                         
  -5   1   3          1.13          4.90         1.23 o                         
  -4   1   3          2.30          3.18         3.24 o                         
  -3   1   3       2578.57       2756.69        62.41 o                         
  -2   1   3         13.24         21.79         4.26 o                         
  -1   1   3      31114.88      35173.68      1094.87 o                         
   0   1   3       1030.59       1139.89        24.59 o                         
   1   1   3       4599.78       4724.07       104.54 o                         
   2   1   3        516.03        456.27        22.86 o                         
   3   1   3       1617.65       1546.73        89.26 o                         
   4   1   3       1803.24       1596.68        18.25 o                         
   5   1   3        250.07        348.34         8.99 o                         
   6   1   3        776.24        957.72        18.22 o                         
   7   1   3        313.44        478.05        17.31 o                         
  -8   2   3          7.00         40.75         5.02 o                         
  -7   2   3        206.86        264.41         9.15 o                         
  -6   2   3        112.65        136.80         5.60 o                         
  -5   2   3        158.17        167.95         2.42 o                         
  -4   2   3        132.02        130.91         6.67 o                         
  -3   2   3        886.77        871.55        24.32 o                         
  -2   2   3       1767.32       2013.99        69.05 o                         
  -1   2   3       5328.60       5909.10       113.82 o                         
   0   2   3       2597.52       2919.56        61.58 o                         
   1   2   3        326.23        353.49         9.14 o                         
   2   2   3        186.30        184.97         4.52 o                         
   3   2   3        283.31        276.62         9.87 o                         
   4   2   3       1624.77       1583.33        29.93 o                         
   5   2   3        649.64        652.40         7.11 o                         
   6   2   3        521.95        843.29        33.30 o                         
   7   2   3        217.76        455.38        13.27 o                         
  -8   3   3          8.19         21.58         4.16 o                         
  -7   3   3        242.28        291.29         7.50 o                         
  -6   3   3        254.78        242.43         5.51 o                         
  -5   3   3         68.63         69.58         2.08 o                         
  -4   3   3       1045.05       1084.66        21.08 o                         
  -3   3   3          1.92          8.97         2.46 o                         
  -2   3   3         21.21         12.24         4.46 o                         
  -1   3   3         34.37         46.37         3.34 o                         
   0   3   3        195.49        210.89         6.31 o                         
   1   3   3        580.14        686.28         9.64 o                         
   2   3   3       8416.87       9615.89       300.02 o                         
   3   3   3        560.21        613.05        18.99 o                         
   4   3   3       1923.62       1887.52        20.42 o                         
   5   3   3          8.79         89.59        10.01 o                         
   6   3   3        318.38        588.27        28.96 o                         
   7   3   3          1.86        171.45        28.52 o                         
  -8   4   3        109.42         89.31         7.82 o                         
  -7   4   3        222.14        270.64         6.03 o                         
  -6   4   3         72.36         82.41         3.39 o                         
  -5   4   3         18.54         26.18         1.49 o                         
  -4   4   3        944.32       1010.74        18.09 o                         
  -3   4   3          1.84          1.22         2.57 o                         
  -2   4   3        432.26        425.19        18.70 o                         
  -1   4   3         79.34        119.18         4.92 o                         
   0   4   3       4320.53       5228.64       105.40 o                         
   1   4   3       3019.46       3359.97        46.43 o                         
   2   4   3       1362.62       1397.16        34.68 o                         
   3   4   3       3404.38       3507.25       113.82 o                         
   4   4   3       3636.72       3326.72        33.76 o                         
   5   4   3        126.85        128.23         2.16 o                         
   6   4   3        788.50        894.74        16.71 o                         
   7   4   3        344.36        393.35        19.28 o                         
  -8   5   3        124.61         85.56         7.04 o                         
  -7   5   3          3.14         31.56         5.33 o                         
  -6   5   3        141.88        121.45         2.72 o                         
  -5   5   3        542.37        508.52         9.73 o                         
  -4   5   3        262.89        281.99         5.67 o                         
  -3   5   3         85.64         82.70         4.52 o                         
  -2   5   3        178.11        200.36         8.44 o                         
  -1   5   3        371.03        379.59        10.84 o                         
   0   5   3        416.71        500.45        18.88 o                         
   1   5   3        772.51        846.00        11.43 o                         
   2   5   3         48.09         55.19         2.26 o                         
   3   5   3        595.82        639.01        11.21 o                         
   4   5   3         15.31         15.68         1.47 o                         
   5   5   3        610.03        572.10         6.88 o                         
   6   5   3        140.89        258.15        15.79 o                         
   7   5   3        182.44        290.61        25.05 o                         
  -8   6   3         65.34         40.83         3.48 o                         
  -7   6   3        653.70        626.51         8.98 o                         
  -6   6   3         48.14         53.38         1.75 o                         
  -5   6   3         34.90         30.11         1.64 o                         
  -4   6   3        224.21        223.74         4.28 o                         
  -3   6   3         51.50         59.83         3.66 o                         
  -2   6   3         35.51         43.26         3.50 o                         
  -1   6   3       1145.70       1405.54        37.22 o                         
   0   6   3       1122.15       1191.31        20.23 o                         
   1   6   3       2353.60       2642.29        33.00 o                         
   2   6   3        598.27        592.47        13.23 o                         
   3   6   3          9.12         14.41         1.94 o                         
   4   6   3       1212.24       1156.60        12.23 o                         
   5   6   3        290.27        280.45         4.28 o                         
   6   6   3        304.33        320.50         6.01 o                         
   7   6   3        631.66        669.46        30.35 o                         
  -8   7   3         31.66         26.24         3.19 o                         
  -7   7   3         29.09         39.57         2.72 o                         
  -6   7   3         25.00         25.32         1.61 o                         
  -5   7   3        732.61        697.82        11.97 o                         
  -4   7   3         15.21         19.42         1.46 o                         
  -3   7   3        301.72        335.37         7.98 o                         
  -2   7   3         22.19         27.32         3.20 o                         
  -1   7   3         93.00        110.12        10.61 o                         
   0   7   3       1453.09       1661.12        28.02 o                         
   1   7   3        102.80         86.24         3.18 o                         
   2   7   3        628.85        656.90        12.24 o                         
   3   7   3        199.28        182.21         4.45 o                         
   4   7   3       1953.47       1794.77        20.04 o                         
   5   7   3         24.16         24.42         1.32 o                         
   6   7   3        477.75        449.05        10.62 o                         
   7   7   3        272.44        303.06         7.04 o                         
  -8   8   3        256.34        182.92         5.07 o                         
  -7   8   3        382.01        380.59        11.48 o                         
  -6   8   3       1749.89       1731.44        26.17 o                         
  -5   8   3        360.50        357.17         6.86 o                         
  -4   8   3         29.55         24.88         1.65 o                         
  -3   8   3        587.70        547.95         9.51 o                         
  -2   8   3       1374.60       1640.73        44.22 o                         
  -1   8   3        248.58        279.87        11.64 o                         
   0   8   3        922.70       1025.90        19.09 o                         
   1   8   3         13.57         13.78         2.31 o                         
   2   8   3        224.11        224.55         4.68 o                         
   3   8   3       2426.01       2318.92        31.98 o                         
   4   8   3        242.66        212.02         3.67 o                         
   5   8   3       1189.00       1089.10        14.58 o                         
   6   8   3        308.11        322.98         6.87 o                         
   7   8   3        120.47        104.12         2.89 o                         
  -7   9   3         32.64         26.78         1.90 o                         
  -6   9   3          1.70          3.26         1.47 o                         
  -5   9   3        656.28        652.73        10.64 o                         
  -4   9   3        360.28        348.13         4.53 o                         
  -3   9   3        352.79        319.00         6.89 o                         
  -2   9   3        527.45        576.57        14.80 o                         
  -1   9   3       1649.80       1681.29        65.89 o                         
   0   9   3       2213.23       2336.38        32.97 o                         
   1   9   3        514.26        525.75         9.14 o                         
   2   9   3       3279.76       3209.42        47.69 o                         
   3   9   3        953.72        848.14        15.52 o                         
   4   9   3         48.44         45.63         1.50 o                         
   5   9   3         15.76         19.54         1.42 o                         
   6   9   3        216.40        190.83         5.92 o                         
   7   9   3        139.56        122.66         3.07 o                         
  -7  10   3        114.58        120.22         6.86 o                         
  -6  10   3        824.61        755.75        18.61 o                         
  -5  10   3       1615.99       1565.85        27.74 o                         
  -4  10   3       4931.70       4938.92        61.81 o                         
  -3  10   3       1779.94       1730.05        32.86 o                         
  -2  10   3       4537.15       4838.90        93.74 o                         
  -1  10   3         28.68         15.07         2.81 o                         
   0  10   3       3596.64       3456.32        99.12 o                         
   1  10   3       1768.81       1869.06        23.80 o                         
   2  10   3        467.67        396.84         8.06 o                         
   3  10   3       2216.65       2036.94        30.16 o                         
   4  10   3       1414.38       1254.85        25.24 o                         
   5  10   3         52.45         60.18         1.85 o                         
   6  10   3          6.91         11.13         1.88 o                         
   7  10   3         12.79         10.87         1.79 o                         
  -7  11   3          8.56          6.76         1.58 o                         
  -6  11   3         33.95         34.95         1.99 o                         
  -5  11   3        115.68        104.89         2.29 o                         
  -4  11   3         19.70         23.25         1.70 o                         
  -3  11   3        859.63        883.16        13.59 o                         
  -2  11   3          6.53         11.34         1.94 o                         
  -1  11   3       2656.01       2176.55        32.86 o                         
   0  11   3        121.72         79.01         3.10 o                         
   1  11   3        989.37       1005.33        14.23 o                         
   2  11   3        110.11        112.23         5.07 o                         
   3  11   3        900.71        826.87        20.24 o                         
   4  11   3        156.87        156.75         3.04 o                         
   5  11   3        150.13        142.83         4.06 o                         
   6  11   3          0.50          4.88         1.70 o                         
   7  11   3          2.46          3.05         2.75 o                         
  -7  12   3        134.74        114.09         3.80 o                         
  -6  12   3        280.99        306.22         6.36 o                         
  -5  12   3        581.69        534.27        15.03 o                         
  -4  12   3        417.04        424.01         8.24 o                         
  -3  12   3        827.02        791.29        13.42 o                         
  -2  12   3        396.50        316.32         7.36 o                         
  -1  12   3        623.74        514.81        23.30 o                         
   0  12   3        265.71        226.29         6.14 o                         
   1  12   3        996.79        962.13        19.39 o                         
   2  12   3          6.55          2.29         1.87 o                         
   3  12   3        799.82        743.35        16.50 o                         
   4  12   3         10.78          6.42         1.67 o                         
   5  12   3         70.30         74.72         2.37 o                         
   6  12   3         41.35         34.20         2.35 o                         
   7  12   3         39.04         24.48         3.91 o                         
  -7  13   3         80.73         67.85         4.43 o                         
  -6  13   3        300.99        328.79         8.89 o                         
  -5  13   3       1634.17       1492.44        40.12 o                         
  -4  13   3        594.37        556.72         8.83 o                         
  -3  13   3         16.74         13.02         1.71 o                         
  -2  13   3       1985.50       1926.69        62.42 o                         
  -1  13   3        497.77        455.40        20.47 o                         
   0  13   3         80.56        127.34        10.79 o                         
   1  13   3        251.93        247.46         7.94 o                         
   2  13   3       1077.79        946.37        17.62 o                         
   3  13   3          9.54          7.58         1.80 o                         
   4  13   3        126.86        113.23         2.83 o                         
   5  13   3        132.89        139.57         3.70 o                         
   6  13   3         11.54          9.63         2.01 o                         
   7  13   3        215.38        159.13        19.09 o                         
  -7  14   3        575.74        508.73        27.39 o                         
  -6  14   3         63.90         54.60         2.36 o                         
  -5  14   3         19.81         30.20         2.12 o                         
  -4  14   3        586.53        554.06         6.68 o                         
  -3  14   3        132.89        131.64         3.95 o                         
  -2  14   3        480.01        532.98        12.48 o                         
  -1  14   3       1585.49       1523.11        46.96 o                         
   0  14   3        192.21        170.73         7.58 o                         
   1  14   3          0.80          1.29         2.37 o                         
   2  14   3         53.56         55.94         1.81 o                         
   3  14   3       1413.06       1352.14        38.91 o                         
   4  14   3          5.88          8.18         2.12 o                         
   5  14   3         40.42         39.90         2.38 o                         
   6  14   3         52.58         53.31         2.19 o                         
  -7  15   3          0.18          0.76         1.55 o                         
  -6  15   3        274.18        298.73        10.23 o                         
  -5  15   3        333.82        329.64        12.67 o                         
  -4  15   3        158.97        166.31         2.82 o                         
  -3  15   3        108.70        106.47         2.44 o                         
  -2  15   3        804.77        703.44        12.15 o                         
  -1  15   3        654.54        628.26         9.27 o                         
   0  15   3       1160.01       1124.66        26.06 o                         
   1  15   3        961.67        893.84        10.94 o                         
   2  15   3          0.71          1.59         1.50 o                         
   3  15   3       1178.74       1099.13        21.26 o                         
   4  15   3        142.47        123.58         4.91 o                         
   5  15   3        911.95        905.86        32.09 o                         
   6  15   3        220.86        259.34        14.41 o                         
  -7  16   3        511.73        436.71        18.07 o                         
  -6  16   3        492.60        478.54         8.72 o                         
  -5  16   3       2061.35       2008.01        71.22 o                         
  -4  16   3        817.08        813.55        11.33 o                         
  -3  16   3        488.81        452.09         9.93 o                         
  -2  16   3        302.88        280.97         5.09 o                         
  -1  16   3        520.25        478.71         8.33 o                         
   0  16   3        588.35        547.20         8.91 o                         
   1  16   3        451.41        414.96         4.90 o                         
   2  16   3       1227.81       1073.68        26.94 o                         
   3  16   3          4.74          1.94         1.87 o                         
   4  16   3        121.17        125.90         4.02 o                         
   5  16   3         10.36          8.08         2.35 o                         
   6  16   3         55.96         56.55         3.22 o                         
  -6  17   3        213.06        180.33         4.37 o                         
  -5  17   3          1.19          2.89         2.45 o                         
  -4  17   3        140.56        140.29         2.58 o                         
  -3  17   3        733.31        679.57        12.63 o                         
  -2  17   3        136.66        146.32         2.64 o                         
  -1  17   3        221.51        205.24         3.96 o                         
   0  17   3         25.66         28.08         1.71 o                         
   1  17   3        329.42        288.66         4.24 o                         
   2  17   3        627.47        540.75        17.85 o                         
   3  17   3        119.86        109.20         3.63 o                         
   4  17   3         17.09         13.97         2.38 o                         
   5  17   3         10.04          8.20         2.18 o                         
   6  17   3          1.06          3.42         2.01 o                         
  -6  18   3        285.74        284.73         7.68 o                         
  -5  18   3        596.79        641.78        32.32 o                         
  -4  18   3        236.37        261.24         5.07 o                         
  -3  18   3       1098.87       1070.25        18.61 o                         
  -2  18   3        795.17        727.25         7.85 o                         
  -1  18   3        870.76        801.87         9.40 o                         
   0  18   3       1102.07        979.68        11.25 o                         
   1  18   3          4.40          2.88         1.45 o                         
   2  18   3        507.67        452.93        11.54 o                         
   3  18   3        664.51        662.32        10.04 o                         
   4  18   3         15.42         13.09         2.29 o                         
   5  18   3          0.66          1.13         2.11 o                         
   6  18   3        150.53        159.59         7.35 o                         
  -6  19   3         45.07         42.21         2.92 o                         
  -5  19   3        260.75        260.04        22.87 o                         
  -4  19   3         34.74         37.66         2.53 o                         
  -3  19   3        979.75        985.32        13.12 o                         
  -2  19   3        933.89        925.97         9.77 o                         
  -1  19   3          6.72          8.23         1.62 o                         
   0  19   3          0.71          0.32         1.66 o                         
   1  19   3        107.93        107.32         2.52 o                         
   2  19   3          0.88          2.10         1.38 o                         
   3  19   3        460.15        476.75         8.10 o                         
   4  19   3        120.11        130.41         3.62 o                         
   5  19   3         45.21         57.69         3.00 o                         
   6  19   3          4.94          2.46         1.14 o                         
  -6  20   3        204.22        216.67        13.15 o                         
  -5  20   3        357.46        413.85        10.51 o                         
  -4  20   3        898.38        972.83        15.52 o                         
  -3  20   3       1728.57       1836.82        18.93 o                         
  -2  20   3        417.34        426.07         5.24 o                         
  -1  20   3       1268.33       1260.32        13.27 o                         
   0  20   3       1449.83       1353.51        14.38 o                         
   1  20   3        261.44        246.59         3.68 o                         
   2  20   3        124.19        121.83         2.85 o                         
   3  20   3        264.89        291.74         5.58 o                         
   4  20   3          9.17         14.04         2.53 o                         
   5  20   3          1.69          3.20         2.06 o                         
   6  20   3         19.40         14.06         1.73 o                         
  -6  21   3         55.87         52.18         4.87 o                         
  -5  21   3          0.31          2.28         2.07 o                         
  -4  21   3         27.61         35.74         2.83 o                         
  -3  21   3         20.52         21.38         1.86 o                         
  -2  21   3        507.09        513.82         6.60 o                         
  -1  21   3        336.26        324.32         5.20 o                         
   0  21   3          5.24          4.32         2.04 o                         
   1  21   3         40.89         45.94         1.87 o                         
   2  21   3          7.87         12.08         1.57 o                         
   3  21   3         30.42         30.67         2.24 o                         
   4  21   3        218.40        271.62         5.85 o                         
   5  21   3         95.07        105.47         3.79 o                         
  -5  22   3         83.01         90.65         5.76 o                         
  -4  22   3          8.27         10.18         2.11 o                         
  -3  22   3        110.15        116.21         2.89 o                         
  -2  22   3        298.96        308.60         7.36 o                         
  -1  22   3        248.12        251.51         4.05 o                         
   0  22   3        313.65        314.00         9.09 o                         
   1  22   3        320.36        300.47         5.64 o                         
   2  22   3        790.79        763.52        14.63 o                         
   3  22   3         29.57         33.36         2.15 o                         
   4  22   3        585.75        682.68        11.87 o                         
   5  22   3        372.60        413.63        11.58 o                         
  -5  23   3          7.93          8.32         1.67 o                         
  -4  23   3        226.11        256.50         7.06 o                         
  -3  23   3       1294.48       1392.93        15.50 o                         
  -2  23   3         15.95         17.93         2.14 o                         
  -1  23   3        344.80        367.49         5.27 o                         
   0  23   3         26.51         32.82         2.43 o                         
   1  23   3         22.27         22.08         1.91 o                         
   2  23   3          0.71          0.80         2.07 o                         
   3  23   3         41.08         47.99         2.58 o                         
   4  23   3         26.51         31.09         2.90 o                         
   5  23   3          1.01          1.88         2.05 o                         
  -5  24   3         20.16         16.35         1.45 o                         
  -4  24   3         84.30         85.61         3.54 o                         
  -3  24   3        140.64        145.19         3.25 o                         
  -2  24   3        500.66        555.05         7.49 o                         
  -1  24   3         28.00         30.60         2.17 o                         
   0  24   3        173.69        177.59         4.27 o                         
   1  24   3         11.71         13.42         1.93 o                         
   2  24   3        184.64        185.85         5.40 o                         
   3  24   3        489.79        549.35         9.93 o                         
   4  24   3        256.40        256.55         6.31 o                         
  -5  25   3         15.61          7.51         2.45 o                         
  -4  25   3          6.47          7.59         1.61 o                         
  -3  25   3        150.57        178.23         4.26 o                         
  -2  25   3        310.06        355.00         6.71 o                         
  -1  25   3         43.56         50.73         2.36 o                         
   0  25   3        456.32        465.86         8.94 o                         
   1  25   3        139.43        160.89         3.09 o                         
   2  25   3        122.32        145.81         4.14 o                         
   3  25   3          1.40          4.22         2.15 o                         
   4  25   3         89.09         85.62         5.61 o                         
  -4  26   3         64.05         62.90         3.22 o                         
  -3  26   3        439.85        468.40         7.72 o                         
  -2  26   3          3.62          2.82         1.96 o                         
  -1  26   3        397.23        428.35         7.08 o                         
   0  26   3        570.15        594.62        11.47 o                         
   1  26   3        162.87        192.12         4.08 o                         
   2  26   3        479.33        505.75        19.96 o                         
   3  26   3        475.75        482.46        10.45 o                         
   4  26   3         13.93         16.48         3.13 o                         
  -4  27   3         13.61         14.23         1.81 o                         
  -3  27   3          0.73          2.24         2.10 o                         
  -2  27   3        298.35        301.94         5.87 o                         
  -1  27   3        176.90        201.47         6.21 o                         
   0  27   3        394.96        427.93         9.07 o                         
   1  27   3        616.43        701.62        10.34 o                         
   2  27   3        261.50        267.05         5.76 o                         
   3  27   3        154.97        169.56         4.59 o                         
  -3  28   3         40.95         44.01         3.02 o                         
  -2  28   3         54.45         45.72         2.66 o                         
  -1  28   3         12.35         14.70         2.75 o                         
   0  28   3          0.92          4.49         1.78 o                         
   1  28   3          3.88          7.09         1.60 o                         
   2  28   3          2.77          2.72         1.66 o                         
   3  28   3         58.03         51.42         3.44 o                         
  -3  29   3         44.89         34.84         3.34 o                         
  -2  29   3         40.49         39.70         2.27 o                         
  -1  29   3         55.84         60.29         2.55 o                         
   0  29   3        207.65        243.46         4.40 o                         
   1  29   3        378.80        453.61         6.27 o                         
   2  29   3        405.55        444.95         9.10 o                         
  -2  30   3         23.25         25.34         1.86 o                         
  -1  30   3         13.71         16.18         1.97 o                         
   0  30   3         15.59         15.64         1.76 o                         
   1  30   3         85.53         76.67         2.87 o                         
  -1  31   3        187.32        130.95         5.94 o                         
   0  31   3         77.91         50.64         3.23 o                         
  -8   0   4        342.31        263.35        10.74 o                         
  -7   0   4        342.01        407.63        10.49 o                         
  -6   0   4       1073.30        995.49        23.52 o                         
  -5   0   4       3278.02       3225.04        58.15 o                         
  -4   0   4        406.77        369.85        11.47 o                         
  -3   0   4        117.37        188.64         8.40 o                         
  -1   0   4        164.86        246.68        10.26 o                         
   0   0   4         36.24         43.66         4.57 o                         
   1   0   4       2063.13       2267.05        56.66 o                         
   2   0   4       4103.35       4118.99        79.31 o                         
   3   0   4         39.88         47.40         4.61 o                         
   4   0   4       1656.68       1589.52        48.06 o                         
   5   0   4        434.77        669.61        34.34 o                         
   6   0   4        349.00        515.89         9.36 o                         
  -8   1   4          3.97        142.52        55.67 o                         
  -7   1   4        289.19        423.75        17.80 o                         
  -6   1   4        144.66        287.21        32.78 o                         
  -5   1   4        185.24        264.82        29.60 o                         
  -4   1   4         13.62          7.43         1.36 o                         
  -3   1   4       1800.28       2060.55        40.43 o                         
  -2   1   4       7749.49       9022.35       249.19 o                         
  -1   1   4        162.05        205.29         5.93 o                         
   0   1   4         19.50         26.84         2.82 o                         
   1   1   4       3164.21       3498.01        83.73 o                         
   2   1   4        291.28        313.85        13.32 o                         
   3   1   4        312.03        271.90        10.17 o                         
   4   1   4        911.71       1009.38        40.35 o                         
   5   1   4        734.42        732.22        16.24 o                         
   6   1   4        267.94        576.10        29.07 o                         
  -8   2   4         93.24         67.75         9.05 o                         
  -7   2   4        574.96        655.60        13.58 o                         
  -6   2   4        289.85        292.02        10.79 o                         
  -5   2   4       1027.34       1006.97        15.03 o                         
  -4   2   4        509.35        476.85         7.72 o                         
  -3   2   4       5536.44       5863.67       136.33 o                         
  -2   2   4       7484.97       8407.29       261.35 o                         
  -1   2   4         21.35         23.17         3.40 o                         
   0   2   4       3302.08       3893.70       116.27 o                         
   1   2   4         12.68         24.26         2.26 o                         
   2   2   4       1758.40       1817.50        28.78 o                         
   3   2   4        174.40        158.25         8.08 o                         
   4   2   4        484.45        545.66        18.48 o                         
   5   2   4        180.65        301.15        16.67 o                         
   6   2   4        412.25        550.51        13.99 o                         
   7   2   4        400.18        507.41        20.34 o                         
  -8   3   4         59.35         58.11         2.36 o                         
  -7   3   4        353.31        423.88        20.12 o                         
  -6   3   4        107.50        100.65         6.05 o                         
  -5   3   4         13.77         34.85         4.74 o                         
  -4   3   4         59.03         49.02         1.84 o                         
  -3   3   4        706.60        743.09        16.76 o                         
  -2   3   4        403.97        454.40        12.04 o                         
  -1   3   4          1.47          2.14         2.14 o                         
   0   3   4          2.08          1.77         2.76 o                         
   1   3   4          0.32          3.53         1.38 o                         
   2   3   4       1887.86       2223.45        29.63 o                         
   3   3   4        154.26        167.68         5.32 o                         
   4   3   4        110.22        134.87         5.29 o                         
   5   3   4        109.38        129.09         4.35 o                         
   6   3   4         55.27        190.65        20.77 o                         
   7   3   4         40.70        230.14        57.13 o                         
  -8   4   4         49.87         41.68         3.95 o                         
  -7   4   4         38.56        147.92        16.22 o                         
  -6   4   4        117.74        113.53         4.45 o                         
  -5   4   4         91.26         82.99         2.30 o                         
  -4   4   4        264.77        270.26         4.74 o                         
  -3   4   4         62.05         79.68         4.45 o                         
  -2   4   4         97.59         96.66         6.53 o                         
  -1   4   4       1158.96       1375.28        41.28 o                         
   0   4   4         36.63         38.88         3.17 o                         
   1   4   4        235.64        244.91         4.44 o                         
   2   4   4         47.46         77.15         2.56 o                         
   3   4   4         37.49         22.95         2.32 o                         
   4   4   4         49.65         43.77         1.00 o                         
   5   4   4        149.18        158.05         3.06 o                         
   6   4   4         16.41         25.06         1.80 o                         
   7   4   4         65.59         76.23         5.66 o                         
  -8   5   4        130.29         82.33         5.61 o                         
  -7   5   4       1731.08       1640.68        28.86 o                         
  -6   5   4       1081.48        983.44        17.22 o                         
  -5   5   4        848.51        837.46        15.47 o                         
  -4   5   4        412.11        417.07         4.99 o                         
  -3   5   4          3.59          1.83         2.17 o                         
  -2   5   4        446.45        529.97        17.70 o                         
  -1   5   4        337.47        422.68        12.43 o                         
   0   5   4         14.17         20.91         2.92 o                         
   1   5   4       2396.49       2787.26        42.26 o                         
   2   5   4          1.40          2.36         1.30 o                         
   3   5   4         11.78         10.76         1.48 o                         
   4   5   4        156.89        130.73         1.54 o                         
   5   5   4        215.39        208.83         3.71 o                         
   6   5   4         12.95         13.95         1.71 o                         
   7   5   4          0.85         15.28         5.74 o                         
  -8   6   4        257.61        126.33         6.00 o                         
  -7   6   4          5.23         44.03         9.21 o                         
  -6   6   4        221.68        208.71         4.81 o                         
  -5   6   4        740.24        745.53        13.38 o                         
  -4   6   4        398.97        403.00         6.28 o                         
  -3   6   4        295.47        324.44         7.45 o                         
  -2   6   4        351.14        458.42        16.17 o                         
  -1   6   4          0.40          2.27         1.36 o                         
   0   6   4         32.18         50.82         3.77 o                         
   1   6   4        192.08        196.33         3.88 o                         
   2   6   4         21.85         20.87         1.64 o                         
   3   6   4        391.70        377.51         4.65 o                         
   4   6   4        413.28        419.02         5.34 o                         
   5   6   4        529.08        441.87         6.22 o                         
   6   6   4          2.98          4.52         1.69 o                         
   7   6   4         91.94         83.95         5.53 o                         
  -8   7   4         58.19         22.97         2.31 o                         
  -7   7   4          0.52          3.39         1.49 o                         
  -6   7   4         36.79         39.32         1.81 o                         
  -5   7   4          1.38          2.26         1.36 o                         
  -4   7   4        147.18        183.64         3.35 o                         
  -3   7   4        239.33        270.47         7.30 o                         
  -2   7   4       2019.67       2393.15        73.62 o                         
  -1   7   4       1034.67       1173.38        22.81 o                         
   0   7   4         92.48         67.97         3.96 o                         
   1   7   4       3901.95       4170.98        41.57 o                         
   2   7   4        633.20        526.45         7.56 o                         
   3   7   4        508.83        474.23         5.24 o                         
   4   7   4       2893.12       2650.10        26.15 o                         
   5   7   4         91.75         86.45         1.98 o                         
   6   7   4        321.76        294.20         7.38 o                         
   7   7   4        324.88        308.06        31.92 o                         
  -7   8   4        215.77        219.57        12.64 o                         
  -6   8   4        445.63        448.08         6.74 o                         
  -5   8   4        554.66        550.64         8.64 o                         
  -4   8   4          6.72          8.50         1.57 o                         
  -3   8   4       2376.56       2458.57        41.06 o                         
  -2   8   4        217.17        231.06        20.29 o                         
  -1   8   4         38.06         64.43         4.24 o                         
   0   8   4        451.14        536.79        10.89 o                         
   1   8   4        112.81        120.44         2.92 o                         
   2   8   4        270.44        243.62         4.48 o                         
   3   8   4          5.83          8.39         0.87 o                         
   4   8   4        107.40         95.30         1.66 o                         
   5   8   4        111.63         83.42         2.02 o                         
   6   8   4         56.93         61.14         2.08 o                         
  -7   9   4          4.18          3.68         2.32 o                         
  -6   9   4         12.79         12.23         1.42 o                         
  -5   9   4         54.34         57.45         1.85 o                         
  -4   9   4        357.34        358.79         6.69 o                         
  -3   9   4        158.03        145.81         4.69 o                         
  -2   9   4         27.21         15.52         3.16 o                         
  -1   9   4       3505.36       3710.79        63.41 o                         
   0   9   4        875.90        885.16        15.53 o                         
   1   9   4       4128.94       4324.09        67.85 o                         
   2   9   4       1580.38       1499.35        17.57 o                         
   3   9   4       1759.96       1549.96        22.50 o                         
   4   9   4       1421.56       1295.59        16.42 o                         
   5   9   4         54.28         65.36         1.98 o                         
   6   9   4        334.25        308.07         8.76 o                         
  -7  10   4        366.33        355.16        13.10 o                         
  -6  10   4        264.98        264.38         7.85 o                         
  -5  10   4        271.68        241.61         5.34 o                         
  -4  10   4        412.18        438.59         9.23 o                         
  -3  10   4         44.04         49.80         2.58 o                         
  -2  10   4         40.55         39.97         3.40 o                         
  -1  10   4       1159.15       1262.07        22.47 o                         
   0  10   4         14.58         28.54         2.29 o                         
   1  10   4        178.51        204.56         4.73 o                         
   2  10   4        627.70        624.67         8.72 o                         
   3  10   4          6.10          6.10         0.98 o                         
   4  10   4         95.76         87.78         1.79 o                         
   5  10   4         24.36         16.64         1.63 o                         
   6  10   4        270.91        246.91         5.91 o                         
   7  10   4        147.09         83.18         5.11 o                         
  -7  11   4         11.62         11.50         2.11 o                         
  -6  11   4        251.82        211.34         7.68 o                         
  -5  11   4        213.20        208.84         4.75 o                         
  -4  11   4       1426.80       1454.94        26.72 o                         
  -3  11   4       3840.11       3841.68        57.98 o                         
  -2  11   4          8.98          5.02         2.08 o                         
  -1  11   4       5563.61       5559.82        89.39 o                         
   0  11   4       2455.03       2389.26        35.97 o                         
   1  11   4       3373.07       3398.83        44.33 o                         
   2  11   4       2899.47       2655.57        34.89 o                         
   3  11   4       2999.54       2665.34        31.11 o                         
   4  11   4        669.56        623.05         9.77 o                         
   5  11   4       1507.44       1490.71        29.09 o                         
   6  11   4        895.41        886.66        20.98 o                         
   7  11   4         67.05         36.87         3.44 o                         
  -7  12   4         86.05         71.99         3.43 o                         
  -6  12   4          2.96          3.64         1.47 o                         
  -5  12   4         66.07         60.17         2.36 o                         
  -4  12   4        852.78        830.34        19.03 o                         
  -3  12   4         22.25         27.54         1.84 o                         
  -2  12   4        762.43        702.45        20.39 o                         
  -1  12   4       2361.88       2353.11        42.81 o                         
   0  12   4         88.00         83.18         3.57 o                         
   1  12   4        132.08        127.89         4.84 o                         
   2  12   4        582.49        553.44         6.99 o                         
   3  12   4        643.51        601.69         9.61 o                         
   4  12   4       1041.43        934.37        20.76 o                         
   5  12   4          0.42          4.52         1.90 o                         
   6  12   4        324.43        305.32        10.73 o                         
  -7  13   4         21.67         30.48         2.77 o                         
  -6  13   4        404.07        422.90        12.21 o                         
  -5  13   4         72.79         78.00         2.57 o                         
  -4  13   4         18.37         16.16         1.64 o                         
  -3  13   4        198.06        173.45         4.88 o                         
  -2  13   4         56.19         76.12         2.30 o                         
  -1  13   4         65.30         58.03         7.79 o                         
   0  13   4        368.58        338.94        17.12 o                         
   1  13   4        144.37        115.93         3.46 o                         
   2  13   4         24.44         27.69         1.27 o                         
   3  13   4          1.25         -0.38         1.58 o                         
   4  13   4          1.59          2.78         1.52 o                         
   5  13   4        160.33        172.23         3.72 o                         
   6  13   4        172.63        193.57         7.40 o                         
  -7  14   4         91.72         95.25         5.42 o                         
  -6  14   4        160.98        172.36         7.96 o                         
  -5  14   4        147.77        157.93         3.38 o                         
  -4  14   4          0.65          0.33         1.43 o                         
  -3  14   4        139.14        127.67         3.96 o                         
  -2  14   4        747.08        757.60        14.19 o                         
  -1  14   4        242.80        232.05         5.10 o                         
   0  14   4        288.18        262.48         5.78 o                         
   1  14   4         36.29         32.15         1.45 o                         
   2  14   4         12.37         10.73         1.17 o                         
   3  14   4        118.75        102.40         2.81 o                         
   4  14   4         13.43         12.13         1.82 o                         
   5  14   4         36.05         41.50         2.61 o                         
   6  14   4         22.43         34.17         2.12 o                         
  -7  15   4        223.92        180.32        20.17 o                         
  -6  15   4          5.38          7.67         1.51 o                         
  -5  15   4        387.18        402.46         9.65 o                         
  -4  15   4        105.53        108.91         2.44 o                         
  -3  15   4         71.12         66.77         2.53 o                         
  -2  15   4        259.47        267.70         5.50 o                         
  -1  15   4        836.80        805.04        13.78 o                         
   0  15   4        416.46        389.99         6.03 o                         
   1  15   4        238.57        199.66         2.98 o                         
   2  15   4         56.42         41.94         1.62 o                         
   3  15   4       1157.26       1002.28        15.06 o                         
   4  15   4        117.68        118.57         3.42 o                         
   5  15   4        258.60        273.17         9.53 o                         
   6  15   4        401.92        428.58        16.69 o                         
  -7  16   4         14.89          8.70         1.27 o                         
  -6  16   4         11.07         11.01         1.40 o                         
  -5  16   4        228.77        228.56        10.14 o                         
  -4  16   4          1.70          1.78         1.37 o                         
  -3  16   4        186.52        183.37         3.57 o                         
  -2  16   4          0.81          2.10         1.61 o                         
  -1  16   4        278.96        303.54         5.81 o                         
   0  16   4        236.51        223.27         3.59 o                         
   1  16   4        116.34        114.57         2.79 o                         
   2  16   4         50.83         52.71         2.00 o                         
   3  16   4        818.93        764.51        10.58 o                         
   4  16   4         66.49         83.30         2.89 o                         
   5  16   4         96.81         98.80         3.90 o                         
   6  16   4          9.28         11.80         1.32 o                         
  -6  17   4         88.99         88.33         3.00 o                         
  -5  17   4         93.26         95.63         2.78 o                         
  -4  17   4        198.71        196.49         3.49 o                         
  -3  17   4       1966.72       1905.69        33.93 o                         
  -2  17   4         10.99         17.04         1.61 o                         
  -1  17   4       2121.52       2026.86        33.69 o                         
   0  17   4       3428.38       3056.94        33.55 o                         
   1  17   4        411.80        346.98         5.17 o                         
   2  17   4       2808.17       2610.12        44.75 o                         
   3  17   4       1716.38       1645.23        25.25 o                         
   4  17   4        279.05        299.63         6.01 o                         
   5  17   4        516.57        563.77        12.09 o                         
   6  17   4        374.12        351.02        16.40 o                         
  -6  18   4          9.31         10.30         1.54 o                         
  -5  18   4         16.89         20.59         1.70 o                         
  -4  18   4        124.89        139.49         3.24 o                         
  -3  18   4       1012.61       1009.37        17.94 o                         
  -2  18   4        299.13        277.63         3.74 o                         
  -1  18   4        168.89        161.59         3.03 o                         
   0  18   4       1406.55       1275.10        13.44 o                         
   1  18   4        152.30        141.07         2.62 o                         
   2  18   4       1114.90       1055.43        13.87 o                         
   3  18   4          9.65          9.89         1.84 o                         
   4  18   4         13.34         18.52         2.66 o                         
   5  18   4         26.25         29.44         2.27 o                         
   6  18   4         73.39         38.63         4.51 o                         
  -6  19   4        216.16        217.48        12.06 o                         
  -5  19   4         28.09         28.42         2.01 o                         
  -4  19   4          8.27         10.92         1.98 o                         
  -3  19   4       1022.80       1044.23        23.94 o                         
  -2  19   4       3650.19       3523.76        41.78 o                         
  -1  19   4        880.44        813.15         8.72 o                         
   0  19   4       1702.32       1580.18        17.77 o                         
   1  19   4       2135.29       1925.02        18.02 o                         
   2  19   4       1767.61       1693.27        26.73 o                         
   3  19   4        209.44        245.00         4.53 o                         
   4  19   4       2515.44       2738.85        42.67 o                         
   5  19   4       1560.02       1902.81        35.76 o                         
  -6  20   4        109.61         98.82         8.07 o                         
  -5  20   4          2.45          3.29         1.93 o                         
  -4  20   4        251.22        262.05         5.23 o                         
  -3  20   4        525.40        572.94         9.02 o                         
  -2  20   4         22.68         23.93         1.85 o                         
  -1  20   4        223.08        220.20         3.58 o                         
   0  20   4          5.52          5.19         1.81 o                         
   1  20   4        146.79        135.48         3.11 o                         
   2  20   4        263.40        247.34         3.88 o                         
   3  20   4        126.92        126.73         3.86 o                         
   4  20   4         12.45         22.35         2.36 o                         
   5  20   4        127.49        140.23         3.13 o                         
  -6  21   4         83.40         80.82         8.79 o                         
  -5  21   4          5.80          4.12         1.38 o                         
  -4  21   4          2.95          6.79         1.93 o                         
  -3  21   4        204.97        232.41         5.25 o                         
  -2  21   4        238.87        245.96         4.51 o                         
  -1  21   4         80.81         76.42         2.29 o                         
   0  21   4         16.80         11.81         1.81 o                         
   1  21   4        405.22        392.02         8.36 o                         
   2  21   4        609.48        610.12         7.45 o                         
   3  21   4         35.81         39.48         2.53 o                         
   4  21   4        934.35       1006.68        13.29 o                         
   5  21   4         96.11        127.13         3.73 o                         
  -5  22   4         24.49         28.76         1.47 o                         
  -4  22   4        199.25        209.92         4.14 o                         
  -3  22   4          3.33          2.81         1.99 o                         
  -2  22   4        120.05        117.74         3.64 o                         
  -1  22   4         63.64         66.76         2.59 o                         
   0  22   4        311.55        305.50         6.55 o                         
   1  22   4         24.33         17.35         1.87 o                         
   2  22   4         16.55         17.03         1.65 o                         
   3  22   4         37.43         40.58         2.40 o                         
   4  22   4          7.98          9.53         1.80 o                         
   5  22   4          3.09          1.89         1.50 o                         
  -5  23   4          8.88          9.23         1.69 o                         
  -4  23   4        138.71        145.59         6.17 o                         
  -3  23   4        267.38        307.65         8.23 o                         
  -2  23   4        148.55        171.23         4.83 o                         
  -1  23   4        178.10        185.64         3.90 o                         
   0  23   4         19.38         21.74         2.37 o                         
   1  23   4        269.01        288.70         4.68 o                         
   2  23   4         11.96         14.02         1.77 o                         
   3  23   4          9.85         15.94         1.96 o                         
   4  23   4         16.76         20.52         1.61 o                         
  -5  24   4          0.85          0.02         1.85 o                         
  -4  24   4         17.68         17.80         1.40 o                         
  -3  24   4        201.12        213.07         5.86 o                         
  -2  24   4          0.70          2.69         2.33 o                         
  -1  24   4          8.53          8.19         2.23 o                         
   0  24   4        632.66        636.82        12.32 o                         
   1  24   4         58.48         72.49         2.52 o                         
   2  24   4          3.41          1.83         2.06 o                         
   3  24   4         45.90         59.43         2.89 o                         
   4  24   4        139.00        163.35         4.86 o                         
  -4  25   4         13.65         15.21         1.64 o                         
  -3  25   4        373.97        387.20         6.04 o                         
  -2  25   4        493.64        556.28         8.78 o                         
  -1  25   4        132.18        147.08         5.14 o                         
   0  25   4          5.64          8.27         1.88 o                         
   1  25   4        848.19        907.33        16.29 o                         
   2  25   4        105.37        100.85         3.37 o                         
   3  25   4         97.05        111.80         4.16 o                         
   4  25   4        222.07        210.06         6.51 o                         
  -4  26   4        149.69        115.62         8.21 o                         
  -3  26   4        179.76        190.73         5.68 o                         
  -2  26   4         73.82         81.83         2.54 o                         
  -1  26   4        191.23        235.09         4.61 o                         
   0  26   4          3.96          9.24         1.83 o                         
   1  26   4         37.69         49.73         2.11 o                         
   2  26   4        284.48        318.16        11.44 o                         
   3  26   4        147.55        178.71         4.60 o                         
  -3  27   4         15.78         15.06         1.77 o                         
  -2  27   4          0.78          2.93         1.50 o                         
  -1  27   4         80.84         93.54         2.69 o                         
   0  27   4        269.01        273.62         9.98 o                         
   1  27   4        161.08        173.18         4.45 o                         
   2  27   4        222.19        236.39         7.50 o                         
   3  27   4         92.37         87.69         4.41 o                         
  -3  28   4        885.54        847.95        23.13 o                         
  -2  28   4        219.40        233.50         8.88 o                         
  -1  28   4        200.46        204.53         9.72 o                         
   0  28   4         52.74         73.85         2.51 o                         
   1  28   4          0.36         -0.73         1.31 o                         
   2  28   4         13.14         14.35         2.18 o                         
  -2  29   4        207.20        169.10        19.24 o                         
  -1  29   4         31.94         30.26         2.53 o                         
   0  29   4        192.34        207.57         4.15 o                         
   1  29   4          7.10          4.35         1.58 o                         
   2  29   4        174.70        137.44        12.25 o                         
  -1  30   4         20.82          9.93         2.03 o                         
   0  30   4         72.87         52.56         2.89 o                         
  -8   1   5        104.05         63.73         4.85 o                         
  -7   1   5         20.09         69.95         9.56 o                         
  -6   1   5         12.19         12.32         1.82 o                         
  -5   1   5        179.57        168.94         6.08 o                         
  -4   1   5         79.54         66.40         2.69 o                         
  -3   1   5        123.95        120.97         7.10 o                         
  -2   1   5        152.33        189.80         6.56 o                         
  -1   1   5       4482.64       4926.26       188.95 o                         
   0   1   5        421.69        477.24         9.28 o                         
   1   1   5        972.28       1019.42        17.83 o                         
   2   1   5       2261.20       2247.43        47.34 o                         
   3   1   5       2508.43       2383.28        23.31 o                         
   4   1   5         42.23        101.21         9.79 o                         
   5   1   5        865.95        895.34        17.96 o                         
   6   1   5        179.73        259.76        10.62 o                         
  -8   2   5         66.52         30.45         2.56 o                         
  -7   2   5        261.56        242.42         7.34 o                         
  -6   2   5         75.48         72.22         2.39 o                         
  -5   2   5        148.03        143.81         4.87 o                         
  -4   2   5        218.34        216.38         3.58 o                         
  -3   2   5       1138.10       1127.66        25.90 o                         
  -2   2   5      12569.96      14589.04       300.34 o                         
  -1   2   5          4.78          8.26         2.19 o                         
   0   2   5       1115.65       1344.26        37.99 o                         
   1   2   5        252.41        246.06         8.23 o                         
   2   2   5       1181.82       1232.13        28.73 o                         
   3   2   5        469.31        404.84         6.07 o                         
   4   2   5        986.46        962.93        19.61 o                         
   5   2   5        586.14        755.19        29.04 o                         
   6   2   5        167.47        340.29        35.83 o                         
  -8   3   5          1.02          3.39         2.61 o                         
  -7   3   5         51.61         75.29         6.82 o                         
  -6   3   5         25.69         31.61         2.00 o                         
  -5   3   5        237.22        226.68         5.79 o                         
  -4   3   5        189.82        206.15         3.39 o                         
  -3   3   5         88.06         87.53         4.72 o                         
  -2   3   5        511.79        535.33        15.77 o                         
  -1   3   5        274.76        285.51        14.16 o                         
   0   3   5        460.36        580.41        15.69 o                         
   1   3   5         13.31          6.30         1.48 o                         
   2   3   5        260.08        254.26         8.22 o                         
   3   3   5         19.32         31.15         3.93 o                         
   4   3   5       1414.16       1338.22        19.14 o                         
   5   3   5          7.22        146.25        18.84 o                         
   6   3   5        334.62        501.10        28.41 o                         
  -7   4   5        253.01        259.36         6.27 o                         
  -6   4   5        193.22        188.85         5.39 o                         
  -5   4   5       1082.82       1004.76        18.84 o                         
  -4   4   5       1496.89       1514.62        15.63 o                         
  -3   4   5        326.31        316.88         8.52 o                         
  -2   4   5       5572.63       6200.10       124.47 o                         
  -1   4   5       1150.52       1295.85        74.45 o                         
   0   4   5       2684.52       3236.67        66.65 o                         
   1   4   5       2167.91       2366.58        51.77 o                         
   2   4   5       2974.62       3071.30        64.84 o                         
   3   4   5       2677.40       2527.49        22.34 o                         
   4   4   5        106.76        135.09         5.15 o                         
   5   4   5        633.17        618.29        10.15 o                         
   6   4   5        257.61        444.29        20.42 o                         
  -7   5   5        237.07        208.30         6.29 o                         
  -6   5   5         44.21         54.30         2.08 o                         
  -5   5   5        226.28        222.04         5.28 o                         
  -4   5   5        797.54        816.53        10.77 o                         
  -3   5   5        726.99        819.27        14.08 o                         
  -2   5   5         36.71         27.02         3.20 o                         
  -1   5   5        835.78       1039.26        51.19 o                         
   0   5   5         16.52         25.21         1.77 o                         
   1   5   5         63.80         78.66         2.43 o                         
   2   5   5         33.77         38.47         2.25 o                         
   3   5   5          4.90          6.89         0.85 o                         
   4   5   5        551.62        501.00         5.68 o                         
   5   5   5         34.46         75.55        10.35 o                         
   6   5   5        185.59        238.65        13.22 o                         
  -7   6   5        517.25        440.71         8.87 o                         
  -6   6   5        135.32        142.84         3.83 o                         
  -5   6   5        452.85        439.57         9.60 o                         
  -4   6   5         56.70         49.18         1.92 o                         
  -3   6   5         46.14         38.18         2.15 o                         
  -2   6   5        515.02        480.19        19.57 o                         
  -1   6   5       2631.97       3221.33        66.89 o                         
   0   6   5       2170.97       2601.92        48.27 o                         
   1   6   5       2597.65       2972.68        49.25 o                         
   2   6   5       1822.71       1829.09        23.59 o                         
   3   6   5        112.21        118.36         1.56 o                         
   4   6   5        325.36        298.60         4.47 o                         
   5   6   5        367.31        357.61         5.86 o                         
   6   6   5          3.22          7.25         2.30 o                         
  -7   7   5         66.03         59.53         3.40 o                         
  -6   7   5        140.83        141.42         4.72 o                         
  -5   7   5        781.63        772.28        18.40 o                         
  -4   7   5        724.83        713.15        12.86 o                         
  -3   7   5          3.32          4.32         1.50 o                         
  -2   7   5       1231.96       1238.08        23.59 o                         
  -1   7   5       1154.33       1408.53        28.50 o                         
   0   7   5       1624.05       1925.09        29.91 o                         
   1   7   5        558.32        705.79        10.10 o                         
   2   7   5        849.12        824.64        12.75 o                         
   3   7   5          0.24          1.15         0.84 o                         
   4   7   5        514.20        472.59         6.93 o                         
   5   7   5         29.91         25.48         1.75 o                         
   6   7   5          0.01          2.77         2.18 o                         
  -7   8   5         53.88         43.90         2.11 o                         
  -6   8   5          1.28          3.29         1.56 o                         
  -5   8   5        512.18        507.01        11.24 o                         
  -4   8   5       2637.28       2652.17        34.25 o                         
  -3   8   5        924.56        928.65        11.22 o                         
  -2   8   5       1207.07       1272.16        26.47 o                         
  -1   8   5        395.99        398.85         8.38 o                         
   0   8   5        935.64       1069.01        17.22 o                         
   1   8   5        288.46        292.63         5.31 o                         
   2   8   5        101.99        104.05         2.18 o                         
   3   8   5        740.81        712.12         7.35 o                         
   4   8   5          0.09          1.99         1.08 o                         
   5   8   5         79.55         85.99         2.05 o                         
   6   8   5         50.36         54.56         2.65 o                         
  -7   9   5         35.81         37.53         1.76 o                         
  -6   9   5        223.45        213.78         4.93 o                         
  -5   9   5         13.73         12.69         1.49 o                         
  -4   9   5         48.18         54.88         2.00 o                         
  -3   9   5        506.51        488.25         6.57 o                         
  -2   9   5         11.53         14.58         3.39 o                         
  -1   9   5         25.37         39.73         3.10 o                         
   0   9   5        622.53        719.40        10.03 o                         
   1   9   5        130.01        107.88         3.72 o                         
   2   9   5        233.01        253.36         3.06 o                         
   3   9   5       2205.13       1984.56        28.65 o                         
   4   9   5       2641.90       2364.78        44.52 o                         
   5   9   5        160.46        183.21         3.10 o                         
   6   9   5         72.26         63.03         3.27 o                         
  -7  10   5          2.03          2.38         1.52 o                         
  -6  10   5          1.52          1.18         1.50 o                         
  -5  10   5        334.66        323.89         7.94 o                         
  -4  10   5       1390.25       1372.19        26.21 o                         
  -3  10   5         56.07         72.85         2.91 o                         
  -2  10   5         84.43         99.92         3.36 o                         
  -1  10   5       1424.78       1554.18        40.09 o                         
   0  10   5        159.67        155.61         3.02 o                         
   1  10   5        148.86        148.16         3.35 o                         
   2  10   5       1310.49       1245.45        11.71 o                         
   3  10   5        929.30        851.48        12.10 o                         
   4  10   5        212.27        182.97         2.89 o                         
   5  10   5        420.89        415.64         5.43 o                         
   6  10   5        848.41        953.08        26.60 o                         
  -7  11   5        122.85        100.99         3.39 o                         
  -6  11   5        320.76        338.81        11.37 o                         
  -5  11   5        119.34        112.83         3.31 o                         
  -4  11   5       1102.40       1124.75        23.85 o                         
  -3  11   5         54.90         68.99         2.70 o                         
  -2  11   5         38.73         39.79         2.47 o                         
  -1  11   5        481.24        518.89         9.43 o                         
   0  11   5        232.28        206.07         3.93 o                         
   1  11   5        169.90        163.53         2.74 o                         
   2  11   5         70.35         61.79         1.46 o                         
   3  11   5        118.74        104.28         2.46 o                         
   4  11   5         91.06        102.14         2.50 o                         
   5  11   5         82.42         90.69         2.62 o                         
   6  11   5        114.61        105.41         8.89 o                         
  -7  12   5         61.28         62.54         2.51 o                         
  -6  12   5        150.53        165.37         5.04 o                         
  -5  12   5          1.51          1.00         1.55 o                         
  -4  12   5        410.15        410.50         9.40 o                         
  -3  12   5         45.33         39.29         2.42 o                         
  -2  12   5         47.49         40.73         2.39 o                         
  -1  12   5         16.62         19.30         1.84 o                         
   0  12   5          5.41          5.81         1.37 o                         
   1  12   5        144.78        131.36         2.36 o                         
   2  12   5        746.93        697.46         6.44 o                         
   3  12   5        344.22        313.39         4.34 o                         
   4  12   5        343.70        334.38         5.05 o                         
   5  12   5        209.75        231.13         4.25 o                         
   6  12   5        250.30        302.41         9.99 o                         
  -7  13   5        485.52        436.14        10.66 o                         
  -6  13   5        824.55        818.43        24.93 o                         
  -5  13   5        729.43        775.91        14.70 o                         
  -4  13   5        403.36        426.27         9.55 o                         
  -3  13   5        131.62        136.09         3.99 o                         
  -2  13   5          1.16          0.76         2.29 o                         
  -1  13   5        119.77         98.49         2.79 o                         
   0  13   5         16.06         15.44         1.39 o                         
   1  13   5        238.07        241.78         3.85 o                         
   2  13   5        509.81        504.43         6.61 o                         
   3  13   5         79.71         85.52         2.27 o                         
   4  13   5       1487.40       1430.52        25.31 o                         
   5  13   5        461.13        456.93        11.10 o                         
   6  13   5        238.84        241.18        20.65 o                         
  -7  14   5          0.27         -0.49         1.97 o                         
  -6  14   5        142.93        159.92         8.30 o                         
  -5  14   5         32.07         27.75         1.76 o                         
  -4  14   5        132.64        131.10         3.37 o                         
  -3  14   5        410.85        391.42         7.86 o                         
  -2  14   5        169.97        166.54         4.57 o                         
  -1  14   5         45.99         35.83         1.98 o                         
   0  14   5         76.79         59.92         2.06 o                         
   1  14   5         12.03         10.94         1.35 o                         
   2  14   5         29.01         33.14         1.68 o                         
   3  14   5        177.29        180.33         3.32 o                         
   4  14   5        340.28        345.11         7.55 o                         
   5  14   5         16.85         16.21         2.44 o                         
   6  14   5         21.53         14.64         1.37 o                         
  -6  15   5        783.68        830.99        44.75 o                         
  -5  15   5        353.21        341.05         8.20 o                         
  -4  15   5        378.36        391.56         5.58 o                         
  -3  15   5       1423.79       1357.44        20.85 o                         
  -2  15   5        395.09        390.90         8.58 o                         
  -1  15   5        412.92        389.88         7.20 o                         
   0  15   5         47.31         38.35         1.72 o                         
   1  15   5         25.35         25.49         1.46 o                         
   2  15   5       2504.54       2350.41        32.47 o                         
   3  15   5          3.39          2.96         1.77 o                         
   4  15   5        323.19        337.14         6.47 o                         
   5  15   5        237.84        304.68         7.79 o                         
   6  15   5        128.58        107.38        11.10 o                         
  -6  16   5          6.23          5.80         1.35 o                         
  -5  16   5         28.03         29.98         1.87 o                         
  -4  16   5        720.51        713.29         9.93 o                         
  -3  16   5        445.89        453.81         8.45 o                         
  -2  16   5         10.53          7.15         2.10 o                         
  -1  16   5          2.40          2.46         1.64 o                         
   0  16   5        368.74        335.31         6.60 o                         
   1  16   5         85.94         70.15         1.70 o                         
   2  16   5        108.89         83.70         2.17 o                         
   3  16   5        229.71        230.32         3.77 o                         
   4  16   5        302.79        309.80         5.62 o                         
   5  16   5         45.53         48.86         2.40 o                         
   6  16   5        531.58        365.36         8.89 o                         
  -6  17   5         14.25         18.33         1.80 o                         
  -5  17   5        348.85        352.10        11.79 o                         
  -4  17   5        117.45        120.10         2.49 o                         
  -3  17   5        515.53        530.03         7.05 o                         
  -2  17   5        717.29        698.91        13.73 o                         
  -1  17   5         24.32         22.05         1.82 o                         
   0  17   5        143.43        131.04         3.03 o                         
   1  17   5         33.92         32.59         1.43 o                         
   2  17   5         54.96         55.09         2.09 o                         
   3  17   5        593.88        620.83         7.73 o                         
   4  17   5        314.40        322.13         6.21 o                         
   5  17   5        259.73        309.89         4.57 o                         
  -6  18   5         14.22         15.98         1.97 o                         
  -5  18   5        289.05        303.07         8.86 o                         
  -4  18   5        160.32        171.06         3.79 o                         
  -3  18   5        140.31        137.54         2.95 o                         
  -2  18   5        153.48        143.61         3.52 o                         
  -1  18   5        134.69        127.20         2.99 o                         
   0  18   5         61.27         63.10         2.40 o                         
   1  18   5         63.21         64.38         1.77 o                         
   2  18   5        100.92        112.91         3.05 o                         
   3  18   5          7.16          5.52         1.97 o                         
   4  18   5        530.98        557.43        10.54 o                         
   5  18   5         93.69         97.88         2.58 o                         
  -6  19   5         62.03         67.12         4.59 o                         
  -5  19   5         79.57         83.99         3.15 o                         
  -4  19   5         30.36         30.16         1.93 o                         
  -3  19   5        175.00        192.82         3.30 o                         
  -2  19   5         31.16         34.30         2.16 o                         
  -1  19   5        606.68        597.45         8.81 o                         
   0  19   5         90.56         77.92         2.56 o                         
   1  19   5        112.32         99.64         2.25 o                         
   2  19   5        402.35        392.10         6.05 o                         
   3  19   5         95.21        108.25         2.74 o                         
   4  19   5        140.89        152.91         3.86 o                         
   5  19   5          2.19          4.73         1.65 o                         
  -6  20   5          8.10          7.17         1.24 o                         
  -5  20   5         75.09         90.91         5.15 o                         
  -4  20   5          2.37          3.93         1.73 o                         
  -3  20   5        458.73        481.53         5.80 o                         
  -2  20   5          8.68         12.01         1.91 o                         
  -1  20   5        188.43        176.64         3.78 o                         
   0  20   5        187.67        199.85         3.63 o                         
   1  20   5         10.98         10.24         1.53 o                         
   2  20   5         11.30         14.13         1.74 o                         
   3  20   5        169.18        198.80         4.07 o                         
   4  20   5        247.13        275.58         5.81 o                         
   5  20   5        304.00        334.86        12.88 o                         
  -5  21   5         97.63        106.39         5.88 o                         
  -4  21   5        525.23        577.56        21.33 o                         
  -3  21   5         17.46         18.46         1.63 o                         
  -2  21   5        265.67        277.67         4.94 o                         
  -1  21   5         21.53         24.37         2.40 o                         
   0  21   5          1.36          2.64         1.58 o                         
   1  21   5        615.38        594.94         8.89 o                         
   2  21   5         85.96         85.83         2.28 o                         
   3  21   5          0.24          2.00         1.96 o                         
   4  21   5         79.60         90.14         3.67 o                         
   5  21   5         16.05          5.21         1.41 o                         
  -5  22   5         98.58         83.08         8.35 o                         
  -4  22   5        810.92        865.13        29.26 o                         
  -3  22   5        310.15        359.24         6.23 o                         
  -2  22   5       1592.09       1673.14        21.10 o                         
  -1  22   5        618.36        617.24        13.87 o                         
   0  22   5       1217.90       1238.56        19.56 o                         
   1  22   5        132.78        140.18         2.82 o                         
   2  22   5        233.65        248.46         4.88 o                         
   3  22   5         93.54        104.26         4.26 o                         
   4  22   5        403.70        445.10        16.58 o                         
  -5  23   5        202.30        180.33         7.72 o                         
  -4  23   5        848.56        892.73        35.84 o                         
  -3  23   5         11.76         11.33         1.59 o                         
  -2  23   5        276.73        285.92         4.98 o                         
  -1  23   5         83.22         88.90         3.18 o                         
   0  23   5        675.39        669.50        11.50 o                         
   1  23   5         17.36         17.79         1.54 o                         
   2  23   5          0.98          1.35         1.80 o                         
   3  23   5        283.16        311.49         7.31 o                         
   4  23   5          2.52          7.51         3.44 o                         
  -4  24   5        271.42        281.61         5.24 o                         
  -3  24   5        406.51        435.92         8.97 o                         
  -2  24   5        371.57        419.43         5.86 o                         
  -1  24   5        155.20        158.77         4.54 o                         
   0  24   5         72.63         77.64         2.42 o                         
   1  24   5        188.42        193.75         4.05 o                         
   2  24   5        224.32        249.13         5.60 o                         
   3  24   5        403.14        454.96        11.46 o                         
  -4  25   5          5.45          8.12         1.40 o                         
  -3  25   5         10.23         13.30         1.98 o                         
  -2  25   5         30.78         34.00         1.90 o                         
  -1  25   5         13.42         12.68         2.02 o                         
   0  25   5         19.23         18.35         2.05 o                         
   1  25   5         39.60         37.67         2.18 o                         
   2  25   5        324.45        365.05         8.12 o                         
   3  25   5         31.68         29.94         3.02 o                         
  -3  26   5        135.58        125.89         3.84 o                         
  -2  26   5         13.00         16.85         1.59 o                         
  -1  26   5        482.97        543.33        12.74 o                         
   0  26   5        496.60        598.95        16.99 o                         
   1  26   5        495.01        527.69        10.78 o                         
   2  26   5        455.86        502.16        10.46 o                         
   3  26   5        181.02        184.66         7.67 o                         
  -3  27   5         51.66         54.29         4.38 o                         
  -2  27   5        234.43        230.27         9.51 o                         
  -1  27   5        101.22        110.32         3.09 o                         
   0  27   5        132.90        160.65         6.56 o                         
   1  27   5        325.72        343.70         6.28 o                         
   2  27   5        502.42        553.39         8.75 o                         
  -2  28   5          3.94          4.69         3.49 o                         
  -1  28   5         24.10         25.64         2.43 o                         
   0  28   5          1.24          0.75         1.48 o                         
   1  28   5          8.86          6.60         1.59 o                         
  -1  29   5         44.07         24.61         2.40 o                         
   0  29   5         35.30         20.84         5.97 o                         
  -7   0   6          2.33         57.01        31.32 o                         
  -6   0   6        491.61        465.65         9.62 o                         
  -5   0   6        729.73        651.31        16.91 o                         
  -4   0   6         47.32         50.21         2.60 o                         
  -3   0   6       1145.90       1259.94        36.68 o                         
  -2   0   6       1124.04       1051.39       179.60 o                         
  -1   0   6        378.19        416.55        18.24 o                         
   0   0   6          4.54         11.37         4.19 o                         
   1   0   6          0.71          1.86         3.18 o                         
   2   0   6        324.07        440.13         7.75 o                         
   3   0   6          4.36         38.89         8.04 o                         
   4   0   6        120.73        149.88        15.75 o                         
   5   0   6         20.28        194.71        20.01 o                         
   6   0   6        219.84        363.16        15.80 o                         
  -7   1   6        141.75        107.10         4.37 o                         
  -6   1   6         50.18         77.98         7.36 o                         
  -5   1   6          9.05          8.06         1.78 o                         
  -4   1   6        107.13        110.58         4.54 o                         
  -3   1   6        426.87        497.23        10.94 o                         
  -2   1   6       4546.62       3799.07       165.75 o                         
  -1   1   6        371.88        361.49        14.66 o                         
   0   1   6          2.16         11.27         2.36 o                         
   1   1   6         89.26         74.00         5.68 o                         
   2   1   6         92.64         86.16         1.50 o                         
   3   1   6        294.14        295.96        10.22 o                         
   4   1   6        412.22        367.95         6.15 o                         
   5   1   6        475.93        547.17        12.06 o                         
   6   1   6        396.86        444.57        18.20 o                         
  -7   2   6          8.97         26.38         2.95 o                         
  -6   2   6         28.73         56.98         6.13 o                         
  -5   2   6         47.00         29.86         1.77 o                         
  -4   2   6         30.83         28.18         2.02 o                         
  -3   2   6        609.35        691.79        11.75 o                         
  -2   2   6        706.85        637.51        80.31 o                         
  -1   2   6        537.46        587.41        23.28 o                         
   0   2   6          1.28          4.92         2.06 o                         
   1   2   6       1090.11       1260.75        57.96 o                         
   2   2   6        389.85        433.66         5.49 o                         
   3   2   6        921.08        997.09        21.97 o                         
   4   2   6          1.27         54.29        10.39 o                         
   5   2   6        203.27        353.20        24.31 o                         
   6   2   6        206.29        450.57        18.41 o                         
  -7   3   6        328.43        271.23         5.62 o                         
  -6   3   6        541.63        543.85         9.59 o                         
  -5   3   6          3.04          1.50         1.42 o                         
  -4   3   6         81.21         76.15         2.18 o                         
  -3   3   6         15.37         16.97         1.46 o                         
  -2   3   6        360.00        399.53        12.59 o                         
  -1   3   6        289.08        363.27        22.38 o                         
   0   3   6        101.17        141.72         3.65 o                         
   1   3   6         83.83        126.13         4.20 o                         
   2   3   6        872.61        882.17         9.34 o                         
   3   3   6       3280.11       3316.81        33.32 o                         
   4   3   6       1043.86        929.54        14.57 o                         
   5   3   6        176.70        266.32         9.44 o                         
   6   3   6        556.16        656.91        25.87 o                         
  -7   4   6          3.02          9.83         3.12 o                         
  -6   4   6         84.46         78.62         7.59 o                         
  -5   4   6          4.79          9.24         1.37 o                         
  -4   4   6         47.89         48.28         2.02 o                         
  -3   4   6       1071.00       1181.99        16.59 o                         
  -2   4   6        170.22        169.00        10.02 o                         
  -1   4   6        445.91        605.44        26.74 o                         
   0   4   6       1187.27       1471.29        36.22 o                         
   1   4   6       1275.41       1464.54        25.95 o                         
   2   4   6         46.97         53.37         1.27 o                         
   3   4   6       1093.59       1073.11         8.13 o                         
   4   4   6          2.90         29.45         5.38 o                         
   5   4   6         42.60        132.92        22.23 o                         
   6   4   6         51.50        172.35         9.44 o                         
  -7   5   6         20.48         21.36         1.37 o                         
  -6   5   6        130.24        126.79         2.99 o                         
  -5   5   6          2.23          4.00         1.39 o                         
  -4   5   6       1847.60       1956.42        24.71 o                         
  -3   5   6         56.45         71.73         1.97 o                         
  -2   5   6         51.65         53.68         2.93 o                         
  -1   5   6        402.34        545.58        24.09 o                         
   0   5   6        838.89       1037.86        26.25 o                         
   1   5   6       2774.70       3147.35        38.52 o                         
   2   5   6        241.53        231.65         3.16 o                         
   3   5   6       1062.19       1045.49        11.80 o                         
   4   5   6        445.62        415.70         6.93 o                         
   5   5   6       1215.77       1225.44        29.81 o                         
   6   5   6       1239.16       1330.88        93.01 o                         
  -7   6   6         86.64         71.18         3.19 o                         
  -6   6   6        460.58        455.20         6.49 o                         
  -5   6   6        516.36        479.20        12.20 o                         
  -4   6   6       1389.92       1467.42        24.17 o                         
  -3   6   6        796.76        857.24        11.13 o                         
  -2   6   6       1899.49       2120.65        45.94 o                         
  -1   6   6       1331.49       1603.20        52.39 o                         
   0   6   6       1933.97       2389.47        46.34 o                         
   1   6   6          2.14          5.20         1.22 o                         
   2   6   6        728.13        733.92         7.03 o                         
   3   6   6         43.55         44.67         1.27 o                         
   4   6   6          1.16          4.08         1.06 o                         
   5   6   6         69.18        101.29         9.27 o                         
   6   6   6        287.11        340.43         9.52 o                         
  -7   7   6        126.54        107.97         3.82 o                         
  -6   7   6        174.19        160.14         2.90 o                         
  -5   7   6        139.81        139.44         3.90 o                         
  -4   7   6         34.93         36.49         2.30 o                         
  -3   7   6        661.72        708.94         9.56 o                         
  -2   7   6       1012.67       1099.36        22.81 o                         
  -1   7   6          0.67          2.04         2.03 o                         
   0   7   6         31.42         40.12         2.09 o                         
   1   7   6          0.65          1.97         1.27 o                         
   2   7   6        204.59        206.61         2.94 o                         
   3   7   6         45.02         47.44         1.25 o                         
   4   7   6        260.04        262.78         4.83 o                         
   5   7   6        268.94        241.86         5.99 o                         
   6   7   6        110.71        112.33         5.89 o                         
  -7   8   6        251.69        226.03         7.01 o                         
  -6   8   6        108.76        115.03         2.57 o                         
  -5   8   6         32.86         47.66         2.41 o                         
  -4   8   6        570.38        593.40        12.72 o                         
  -3   8   6         52.64         60.71         1.99 o                         
  -2   8   6         98.77         89.65         2.68 o                         
  -1   8   6          0.69          1.54         1.11 o                         
   0   8   6        381.17        449.37         7.12 o                         
   1   8   6          3.81          3.96         1.17 o                         
   2   8   6        739.09        718.59         7.64 o                         
   3   8   6         12.33          8.22         0.99 o                         
   4   8   6        286.50        300.32         7.23 o                         
   5   8   6          8.23          9.86         1.61 o                         
   6   8   6        109.78         82.84         4.05 o                         
  -7   9   6         76.35         61.50         3.02 o                         
  -6   9   6         30.50         32.53         1.86 o                         
  -5   9   6        783.56        782.23        15.58 o                         
  -4   9   6        264.55        270.72         8.27 o                         
  -3   9   6        793.74        852.35        13.30 o                         
  -2   9   6          2.37          3.37         1.25 o                         
  -1   9   6         79.11         86.86         1.90 o                         
   0   9   6        326.51        357.90         5.31 o                         
   1   9   6        447.89        446.43         5.27 o                         
   2   9   6        243.89        245.91         3.08 o                         
   3   9   6         76.79         73.68         1.64 o                         
   4   9   6         43.20         51.11         1.78 o                         
   5   9   6        194.36        198.18         3.50 o                         
   6   9   6          9.24         12.74         2.84 o                         
  -7  10   6        104.72         79.76         2.84 o                         
  -6  10   6         25.45         29.47         1.57 o                         
  -5  10   6        176.25        175.68         4.02 o                         
  -4  10   6          1.20          4.21         1.54 o                         
  -3  10   6        144.39        162.65         4.15 o                         
  -2  10   6         67.46         65.16         1.81 o                         
  -1  10   6          1.00          1.67         0.95 o                         
   0  10   6        535.34        572.15         7.35 o                         
   1  10   6         17.00         24.09         1.19 o                         
   2  10   6        153.00        164.68         2.54 o                         
   3  10   6          6.10          5.65         1.04 o                         
   4  10   6        110.60        107.40         2.11 o                         
   5  10   6          1.38          2.56         1.45 o                         
   6  10   6         56.31         53.25         2.78 o                         
  -7  11   6          2.70          4.34         1.47 o                         
  -6  11   6        149.39        150.54         3.45 o                         
  -5  11   6        667.92        693.10         8.80 o                         
  -4  11   6        128.88        122.31         2.95 o                         
  -3  11   6        563.33        516.97        16.01 o                         
  -2  11   6        401.86        377.74         6.27 o                         
  -1  11   6        782.77        764.27        10.50 o                         
   0  11   6        744.52        766.19         9.25 o                         
   1  11   6        515.80        493.77         5.61 o                         
   2  11   6        433.04        391.71         5.42 o                         
   3  11   6          1.22          1.85         1.00 o                         
   4  11   6        214.36        200.58         3.09 o                         
   5  11   6        102.97        103.95         4.19 o                         
   6  11   6         28.86         21.95         2.17 o                         
  -7  12   6         24.42         18.29         1.68 o                         
  -6  12   6        257.12        251.53         5.62 o                         
  -5  12   6        388.44        417.75         6.35 o                         
  -4  12   6        812.58        876.19        14.98 o                         
  -3  12   6         53.32         40.81         2.66 o                         
  -2  12   6       1733.46       1732.96        26.52 o                         
  -1  12   6        541.09        481.86         7.29 o                         
   0  12   6       1610.93       1572.69        19.95 o                         
   1  12   6        737.09        661.49         8.38 o                         
   2  12   6       4508.72       4179.05        59.94 o                         
   3  12   6        982.76        934.05        16.25 o                         
   4  12   6        541.35        535.02         7.28 o                         
   5  12   6        511.24        542.27        16.02 o                         
   6  12   6          7.99          5.98         1.45 o                         
  -6  13   6         22.72         27.76         1.83 o                         
  -5  13   6         34.30         34.80         1.68 o                         
  -4  13   6        205.83        201.42         3.88 o                         
  -3  13   6        436.94        446.73         8.25 o                         
  -2  13   6          5.97          4.89         1.78 o                         
  -1  13   6        229.16        207.82         3.26 o                         
   0  13   6         12.90         15.78         1.40 o                         
   1  13   6        166.76        189.26         3.04 o                         
   2  13   6        480.66        459.36         9.53 o                         
   3  13   6         14.98         14.16         1.38 o                         
   4  13   6         39.64         46.20         2.07 o                         
   5  13   6        156.64        175.42         6.73 o                         
   6  13   6         17.78         11.37         1.62 o                         
  -6  14   6        122.44        128.92         4.96 o                         
  -5  14   6       1116.20       1162.11        22.36 o                         
  -4  14   6       1043.72       1075.16        13.56 o                         
  -3  14   6        127.03        116.56         3.14 o                         
  -2  14   6       3007.53       2928.92        38.91 o                         
  -1  14   6       2260.97       1984.13        19.86 o                         
   0  14   6        837.33        776.19        11.00 o                         
   1  14   6       2263.89       2105.27        30.33 o                         
   2  14   6        597.65        546.65        12.61 o                         
   3  14   6        169.15        175.12         3.58 o                         
   4  14   6        449.19        475.04        16.20 o                         
   5  14   6        226.09        264.41         9.78 o                         
  -6  15   6        169.04        173.47        10.21 o                         
  -5  15   6          3.39          4.04         1.25 o                         
  -4  15   6         35.88         35.04         1.70 o                         
  -3  15   6          0.49          0.65         2.01 o                         
  -2  15   6        316.58        312.30         4.98 o                         
  -1  15   6         10.79          7.35         1.67 o                         
   0  15   6          2.18          2.69         1.31 o                         
   1  15   6        698.02        621.44         9.50 o                         
   2  15   6        390.10        407.61         7.11 o                         
   3  15   6        328.83        338.94         5.86 o                         
   4  15   6         66.90         72.65         2.56 o                         
   5  15   6          0.95          1.39         1.42 o                         
  -6  16   6         90.93        102.12         3.07 o                         
  -5  16   6        104.86        112.34         2.50 o                         
  -4  16   6        408.37        417.57         6.91 o                         
  -3  16   6       1106.75       1041.06        15.71 o                         
  -2  16   6       1872.77       1762.74        28.92 o                         
  -1  16   6        623.55        574.36         6.91 o                         
   0  16   6       1462.57       1285.78        16.97 o                         
   1  16   6       1218.95       1135.15        17.09 o                         
   2  16   6         75.71         72.13         2.91 o                         
   3  16   6        904.34        905.94        20.05 o                         
   4  16   6        253.74        296.57         6.98 o                         
   5  16   6         43.76         31.05         2.05 o                         
  -6  17   6        254.78        234.20        10.22 o                         
  -5  17   6          1.77          5.49         1.48 o                         
  -4  17   6        416.66        427.10         8.78 o                         
  -3  17   6          1.25          1.41         1.47 o                         
  -2  17   6        104.22        102.47         3.14 o                         
  -1  17   6        299.29        272.31         3.99 o                         
   0  17   6         16.50         16.48         1.58 o                         
   1  17   6        322.08        312.74         7.31 o                         
   2  17   6        337.93        336.91         5.95 o                         
   3  17   6          0.88          3.70         2.00 o                         
   4  17   6        147.09        162.64         3.97 o                         
   5  17   6          1.58          2.22         1.14 o                         
  -6  18   6          2.07          3.29         1.72 o                         
  -5  18   6         94.24         92.98         2.97 o                         
  -4  18   6        226.78        240.09         5.13 o                         
  -3  18   6          1.64          3.52         1.34 o                         
  -2  18   6        257.74        262.56         6.84 o                         
  -1  18   6          7.54          9.04         1.64 o                         
   0  18   6        452.27        418.77         8.51 o                         
   1  18   6         90.17         89.92         2.19 o                         
   2  18   6         18.95         20.75         2.05 o                         
   3  18   6        697.79        741.47        11.20 o                         
   4  18   6          0.27          2.39         2.03 o                         
   5  18   6         48.44         53.93         2.51 o                         
  -5  19   6          6.51          9.44         1.28 o                         
  -4  19   6        828.75        955.54        11.14 o                         
  -3  19   6        627.31        654.01         9.11 o                         
  -2  19   6        563.97        578.77         7.86 o                         
  -1  19   6       1618.51       1567.02        20.84 o                         
   0  19   6         71.30         67.74         2.22 o                         
   1  19   6         54.01         51.38         1.93 o                         
   2  19   6          3.23          3.17         1.99 o                         
   3  19   6        138.53        164.21         3.62 o                         
   4  19   6          5.72          5.75         2.03 o                         
  -5  20   6        340.85        371.34         5.94 o                         
  -4  20   6        129.63        153.94         3.94 o                         
  -3  20   6         50.97         56.42         1.81 o                         
  -2  20   6        511.37        536.84         7.28 o                         
  -1  20   6        956.07        969.84        13.41 o                         
   0  20   6         13.82         10.63         1.52 o                         
   1  20   6        412.07        396.04         8.07 o                         
   2  20   6        172.06        185.81         4.90 o                         
   3  20   6          1.26          1.12         2.09 o                         
   4  20   6        215.34        238.66         5.36 o                         
  -5  21   6         74.75         73.00         2.41 o                         
  -4  21   6        339.13        384.61         9.58 o                         
  -3  21   6          9.10          9.39         1.60 o                         
  -2  21   6         64.22         65.02         2.55 o                         
  -1  21   6         53.65         59.07         2.37 o                         
   0  21   6          6.70          9.10         1.59 o                         
   1  21   6        191.87        186.36         4.13 o                         
   2  21   6          0.28          1.12         1.60 o                         
   3  21   6         71.93         76.53         2.92 o                         
   4  21   6         82.22         71.15         3.86 o                         
  -5  22   6         25.57         22.68         1.98 o                         
  -4  22   6        712.63        770.00        12.88 o                         
  -3  22   6        800.10        863.93         9.91 o                         
  -2  22   6        182.86        206.67         4.74 o                         
  -1  22   6          6.69          8.18         1.78 o                         
   0  22   6       1195.14       1163.15        17.57 o                         
   1  22   6        366.88        356.80        13.04 o                         
   2  22   6        270.58        290.39         6.04 o                         
   3  22   6        548.54        513.95        33.23 o                         
   4  22   6        310.97        315.19        17.21 o                         
  -4  23   6          0.31          0.50         1.25 o                         
  -3  23   6        299.22        316.77         4.85 o                         
  -2  23   6        421.93        442.34         7.33 o                         
  -1  23   6          6.26          5.82         1.73 o                         
   0  23   6          9.03          8.57         1.95 o                         
   1  23   6          0.49          0.87         1.55 o                         
   2  23   6        189.65        233.74         6.13 o                         
   3  23   6        682.85        791.07        26.07 o                         
  -4  24   6        523.52        475.84        13.99 o                         
  -3  24   6        311.86        328.27         6.48 o                         
  -2  24   6         37.46         43.59         2.07 o                         
  -1  24   6        445.84        460.54        10.94 o                         
   0  24   6        465.66        490.95        20.72 o                         
   1  24   6         98.14        117.47         4.08 o                         
   2  24   6         92.35         90.64         2.84 o                         
   3  24   6        225.71        222.61        19.16 o                         
  -3  25   6          0.38          2.25         1.23 o                         
  -2  25   6         77.27         88.07         3.83 o                         
  -1  25   6        162.48        160.33         4.52 o                         
   0  25   6         17.64         19.66         2.05 o                         
   1  25   6        137.28        118.08        10.47 o                         
   2  25   6        298.62        328.81         8.92 o                         
  -3  26   6         17.79         14.92         1.45 o                         
  -2  26   6         21.79         22.92         1.90 o                         
  -1  26   6         83.81         84.92         5.18 o                         
   0  26   6         22.36         29.29         1.88 o                         
   1  26   6        162.80        159.90         5.74 o                         
   2  26   6         15.67         12.61         4.48 o                         
  -2  27   6          0.05          0.09         1.16 o                         
  -1  27   6         18.58         11.51         1.25 o                         
   0  27   6         79.33         77.22        10.16 o                         
   1  27   6         37.10         35.15         3.60 o                         
  -1  28   6         66.61         36.77         4.20 o                         
   0  28   6         80.63         16.71         3.05 o                         
  -7   1   7        256.31        232.81        28.42 o                         
  -6   1   7        896.05        858.50        13.86 o                         
  -5   1   7        529.29        529.70        12.20 o                         
  -4   1   7       1043.35       1126.85        14.81 o                         
  -3   1   7       4376.10       4843.01        83.38 o                         
  -2   1   7        435.69        459.88         6.49 o                         
  -1   1   7       1476.49       1751.30        49.96 o                         
   0   1   7       1381.27       1582.36        17.15 o                         
   1   1   7       1972.18       2144.11        27.05 o                         
   2   1   7        795.82        807.96        10.52 o                         
   3   1   7         43.33         48.59         1.97 o                         
   4   1   7        404.94        376.09         4.80 o                         
   5   1   7          0.18         14.04         2.07 o                         
  -7   2   7          6.31         50.75        31.58 o                         
  -6   2   7         42.84         62.38         4.71 o                         
  -5   2   7        210.46        216.28         4.02 o                         
  -4   2   7        641.64        710.15        21.62 o                         
  -3   2   7        696.49        807.44        10.28 o                         
  -2   2   7       1058.83       1196.83        26.13 o                         
  -1   2   7         18.95         31.62         2.19 o                         
   0   2   7         82.72         88.17         2.53 o                         
   1   2   7       2216.79       2464.15        34.90 o                         
   2   2   7         73.60         60.98         1.63 o                         
   3   2   7        436.36        410.40         6.23 o                         
   4   2   7         72.03        109.21         9.73 o                         
   5   2   7        127.37        114.00         3.45 o                         
  -7   3   7         69.22         46.52         3.89 o                         
  -6   3   7        328.94        337.70         6.37 o                         
  -5   3   7        336.17        343.24         5.68 o                         
  -4   3   7        154.30        152.42         5.71 o                         
  -3   3   7       1666.11       1845.91        25.60 o                         
  -2   3   7        596.55        643.98        20.98 o                         
  -1   3   7        816.40        966.26        22.39 o                         
   0   3   7        266.91        291.75         5.76 o                         
   1   3   7         46.85         35.42         1.92 o                         
   2   3   7         17.41         16.29         1.05 o                         
   3   3   7        119.10        115.00         2.32 o                         
   4   3   7          4.24          7.42         1.21 o                         
   5   3   7         13.40         28.26         2.34 o                         
  -7   4   7          4.30          4.67         1.64 o                         
  -6   4   7         64.54         73.85         6.64 o                         
  -5   4   7        349.60        360.97         8.83 o                         
  -4   4   7          7.43         11.78         1.68 o                         
  -3   4   7        148.79        162.13         4.36 o                         
  -2   4   7       1596.97       1928.59        34.19 o                         
  -1   4   7         56.16         66.84         2.01 o                         
   0   4   7        159.62        188.33         5.08 o                         
   1   4   7        323.35        370.82         7.52 o                         
   2   4   7         41.65         43.83         1.44 o                         
   3   4   7          9.06          9.42         0.97 o                         
   4   4   7         71.66         60.29         2.39 o                         
   5   4   7         62.13         67.59         2.45 o                         
  -7   5   7          8.22          7.23         1.79 o                         
  -6   5   7         87.73         87.10         2.76 o                         
  -5   5   7         53.57         49.18         2.46 o                         
  -4   5   7        473.48        522.04        18.32 o                         
  -3   5   7       1452.40       1619.06        29.07 o                         
  -2   5   7         51.74         64.07         2.86 o                         
  -1   5   7         25.00         27.41         1.41 o                         
   0   5   7          0.56          2.84         1.25 o                         
   1   5   7        749.27        780.79        15.02 o                         
   2   5   7         64.62         77.67         1.72 o                         
   3   5   7         73.49         65.32         1.43 o                         
   4   5   7        642.78        645.52        10.31 o                         
   5   5   7         88.08        102.68         2.98 o                         
  -7   6   7         71.21         66.62         2.94 o                         
  -6   6   7         38.85         37.05         1.89 o                         
  -5   6   7         43.01         46.84         2.71 o                         
  -4   6   7        988.88        998.34        30.76 o                         
  -3   6   7         60.10         57.24         2.07 o                         
  -2   6   7          1.02          2.17         1.57 o                         
  -1   6   7        483.94        556.77        16.17 o                         
   0   6   7        214.40        215.69         6.01 o                         
   1   6   7        246.14        251.03         6.68 o                         
   2   6   7        948.30        923.39         8.78 o                         
   3   6   7       2266.87       2167.36        22.51 o                         
   4   6   7         45.72         37.02         1.37 o                         
   5   6   7         72.09         63.83         3.14 o                         
  -7   7   7        303.94        229.29         6.47 o                         
  -6   7   7        457.63        436.45         7.61 o                         
  -5   7   7        307.70        352.31         6.30 o                         
  -4   7   7         10.11          8.94         1.74 o                         
  -3   7   7        334.45        366.75         5.94 o                         
  -2   7   7        234.51        239.61         5.30 o                         
  -1   7   7        861.76       1015.93        23.36 o                         
   0   7   7        495.59        540.93         9.03 o                         
   1   7   7       1345.51       1499.43        23.44 o                         
   2   7   7          3.08          3.54         1.18 o                         
   3   7   7        213.41        203.63         2.92 o                         
   4   7   7          0.97          3.11         1.13 o                         
   5   7   7        207.54        217.48         4.46 o                         
  -7   8   7         19.16         12.26         1.58 o                         
  -6   8   7         94.32         96.01         3.51 o                         
  -5   8   7        352.73        348.94         7.62 o                         
  -4   8   7         52.22         51.62         2.91 o                         
  -3   8   7         14.27         14.65         1.52 o                         
  -2   8   7         86.49         95.44         2.44 o                         
  -1   8   7        103.03        101.50         2.90 o                         
   0   8   7        287.68        329.15         5.90 o                         
   1   8   7         69.60         81.89         2.66 o                         
   2   8   7        933.58        894.65        11.52 o                         
   3   8   7        878.22        850.65        15.84 o                         
   4   8   7        120.66        123.07         2.58 o                         
   5   8   7       1024.85       1018.92        12.81 o                         
  -6   9   7        667.46        679.82        10.61 o                         
  -5   9   7        171.07        194.04         3.78 o                         
  -4   9   7        671.54        624.59        33.73 o                         
  -3   9   7       1088.62       1101.25        16.92 o                         
  -2   9   7        959.57       1003.64        14.50 o                         
  -1   9   7        686.23        738.22        14.80 o                         
   0   9   7        365.15        370.87         5.34 o                         
   1   9   7       1891.32       1932.51        18.31 o                         
   2   9   7        690.31        682.91         8.29 o                         
   3   9   7        270.84        259.11         6.19 o                         
   4   9   7        564.90        588.37         9.62 o                         
   5   9   7         56.14         56.65         2.22 o                         
  -6  10   7         52.28         52.60         2.03 o                         
  -5  10   7         34.04         39.96         2.23 o                         
  -4  10   7        108.39        105.60         3.56 o                         
  -3  10   7         47.49         53.30         1.86 o                         
  -2  10   7        528.39        573.17         6.87 o                         
  -1  10   7         85.12         87.39         1.89 o                         
   0  10   7       2700.84       2773.58        44.36 o                         
   1  10   7       1407.27       1385.30        13.57 o                         
   2  10   7         27.99         23.77         1.42 o                         
   3  10   7       1047.30        983.09        12.57 o                         
   4  10   7        397.83        400.90         5.64 o                         
   5  10   7        100.76         88.92         2.44 o                         
  -6  11   7          2.61          3.17         1.65 o                         
  -5  11   7         63.90         69.52         2.43 o                         
  -4  11   7         77.89         77.79         3.01 o                         
  -3  11   7        108.08        101.69         3.16 o                         
  -2  11   7        125.23        129.57         3.09 o                         
  -1  11   7         84.41         66.90         1.69 o                         
   0  11   7          0.33          1.21         1.04 o                         
   1  11   7        398.41        375.91         6.50 o                         
   2  11   7          4.75          7.30         1.22 o                         
   3  11   7        338.71        321.42         5.41 o                         
   4  11   7        344.59        354.35         7.13 o                         
   5  11   7        144.22        136.90         4.25 o                         
  -6  12   7         22.91         19.90         1.65 o                         
  -5  12   7          8.87         12.23         1.86 o                         
  -4  12   7        166.11        172.63         3.76 o                         
  -3  12   7         56.04         57.31         2.26 o                         
  -2  12   7        130.53        122.39         3.00 o                         
  -1  12   7        111.01        100.54         2.51 o                         
   0  12   7         32.46         34.70         1.34 o                         
   1  12   7         69.66         70.08         2.05 o                         
   2  12   7          5.17          5.09         1.39 o                         
   3  12   7         61.47         68.22         2.07 o                         
   4  12   7        481.84        492.76        11.10 o                         
   5  12   7        581.70        609.68        14.19 o                         
  -6  13   7          3.75          4.44         1.34 o                         
  -5  13   7         41.90         55.56         1.85 o                         
  -4  13   7        187.86        190.81         3.78 o                         
  -3  13   7        829.44        831.77        14.53 o                         
  -2  13   7          7.43          8.47         1.60 o                         
  -1  13   7         16.80         16.95         1.60 o                         
   0  13   7         39.45         35.73         1.57 o                         
   1  13   7         67.39         63.68         2.33 o                         
   2  13   7        477.10        476.95        15.20 o                         
   3  13   7        526.95        522.44         8.74 o                         
   4  13   7         15.61         18.18         1.82 o                         
   5  13   7        557.92        607.36        13.92 o                         
  -6  14   7        221.24        228.10         6.25 o                         
  -5  14   7          8.64          9.55         1.37 o                         
  -4  14   7         67.16         70.69         2.18 o                         
  -3  14   7         83.32         88.96         2.92 o                         
  -2  14   7        315.61        311.81         4.52 o                         
  -1  14   7          2.79          3.17         1.37 o                         
   0  14   7         37.93         36.69         1.77 o                         
   1  14   7         51.07         55.94         2.29 o                         
   2  14   7          0.24          0.17         1.54 o                         
   3  14   7        267.24        286.21         4.68 o                         
   4  14   7         38.97         38.27         2.16 o                         
   5  14   7         63.25         68.26         5.74 o                         
  -6  15   7          0.09          0.33         1.17 o                         
  -5  15   7          0.03          0.76         1.28 o                         
  -4  15   7        164.62        164.76         3.18 o                         
  -3  15   7        628.14        618.42         8.63 o                         
  -2  15   7        624.63        610.32        11.95 o                         
  -1  15   7         85.49         71.01         2.02 o                         
   0  15   7        135.39        128.93         3.78 o                         
   1  15   7        147.21        148.50         3.25 o                         
   2  15   7          4.19          5.73         1.84 o                         
   3  15   7        179.47        175.31         3.90 o                         
   4  15   7        389.79        434.48         7.90 o                         
   5  15   7        786.01        773.74       131.05 o                         
  -6  16   7         55.33         35.80         4.04 o                         
  -5  16   7        172.41        192.95         3.36 o                         
  -4  16   7          1.52          3.63         1.33 o                         
  -3  16   7         57.47         58.76         2.06 o                         
  -2  16   7          3.07          3.77         1.90 o                         
  -1  16   7        126.18        137.64         2.77 o                         
   0  16   7        928.75        797.43        13.64 o                         
   1  16   7        839.49        787.69        13.75 o                         
   2  16   7         66.93         66.01         2.56 o                         
   3  16   7        537.11        580.24        11.54 o                         
   4  16   7        199.73        228.37         6.82 o                         
  -5  17   7         23.31         21.73         1.60 o                         
  -4  17   7         52.54         54.85         1.75 o                         
  -3  17   7         55.14         49.79         2.41 o                         
  -2  17   7         58.39         55.45         2.23 o                         
  -1  17   7        213.08        214.12         3.68 o                         
   0  17   7          0.26          1.81         1.73 o                         
   1  17   7         18.57         25.94         1.94 o                         
   2  17   7         20.15         22.53         2.11 o                         
   3  17   7        209.19        220.51         4.98 o                         
   4  17   7          0.67          2.46         1.56 o                         
  -5  18   7         49.47         53.43         2.11 o                         
  -4  18   7         13.16         18.55         1.67 o                         
  -3  18   7          0.13          1.02         1.45 o                         
  -2  18   7         17.58         15.92         1.91 o                         
  -1  18   7        156.25        156.34         3.25 o                         
   0  18   7          2.17          3.24         1.59 o                         
   1  18   7        798.92        801.62        17.50 o                         
   2  18   7        263.51        269.24         5.66 o                         
   3  18   7        826.35        897.30        14.03 o                         
   4  18   7        394.17        455.02        10.48 o                         
  -5  19   7        111.53        126.64         3.16 o                         
  -4  19   7          0.77          2.03         1.51 o                         
  -3  19   7        141.93        154.28         3.11 o                         
  -2  19   7         76.36         73.00         2.55 o                         
  -1  19   7        689.83        685.77        13.43 o                         
   0  19   7          4.30          7.88         1.48 o                         
   1  19   7         50.59         49.11         2.47 o                         
   2  19   7          9.09         10.93         1.86 o                         
   3  19   7         33.32         37.11         1.94 o                         
   4  19   7         14.44         16.39         1.84 o                         
  -5  20   7         22.65         24.07         2.76 o                         
  -4  20   7        426.31        479.06         8.95 o                         
  -3  20   7         61.84         78.99         2.62 o                         
  -2  20   7        146.46        148.75         3.81 o                         
  -1  20   7        551.08        542.71        10.72 o                         
   0  20   7         55.91         63.20         2.57 o                         
   1  20   7        350.93        357.82         7.01 o                         
   2  20   7        338.86        351.04         8.94 o                         
   3  20   7        629.00        693.61        11.77 o                         
   4  20   7        730.56        731.14        17.00 o                         
  -4  21   7          6.48         10.03         1.33 o                         
  -3  21   7       1214.61       1311.18        18.10 o                         
  -2  21   7        118.96        126.09         3.38 o                         
  -1  21   7        133.69        130.85         4.85 o                         
   0  21   7       1057.19       1063.80        20.42 o                         
   1  21   7        748.94        810.32        15.31 o                         
   2  21   7        140.22        148.48         3.22 o                         
   3  21   7       1139.10       1260.22        20.16 o                         
  -4  22   7         13.50         16.14         1.42 o                         
  -3  22   7         93.23         88.52         3.06 o                         
  -2  22   7         17.64         15.97         1.78 o                         
  -1  22   7          3.72          4.70         1.65 o                         
   0  22   7         93.73         84.74         3.47 o                         
   1  22   7        172.86        170.33        13.08 o                         
   2  22   7         75.14         76.38         4.77 o                         
   3  22   7          1.43          2.05         2.27 o                         
  -4  23   7         27.34         18.70         2.76 o                         
  -3  23   7          1.68          2.20         1.36 o                         
  -2  23   7         17.40         16.70         1.73 o                         
  -1  23   7        191.72        187.76         7.96 o                         
   0  23   7         75.49         64.28         3.15 o                         
   1  23   7         25.05         24.38         1.99 o                         
   2  23   7         93.84        101.27         3.48 o                         
  -3  24   7         92.60         74.98         4.23 o                         
  -2  24   7          0.07          0.59         1.36 o                         
  -1  24   7         64.61         70.90         5.25 o                         
   0  24   7        262.80        262.15        14.12 o                         
   1  24   7         18.03         24.90         2.12 o                         
   2  24   7         11.59          9.55         1.67 o                         
  -2  25   7         26.13         19.19         1.70 o                         
  -1  25   7         43.71         26.08         6.34 o                         
   0  25   7         29.76         31.18         2.14 o                         
   1  25   7         63.84         42.61         3.81 o                         
  -2  26   7         21.62         10.12         1.83 o                         
  -1  26   7         71.97         44.10         9.36 o                         
   0  26   7         17.01          9.05         1.32 o                         
  -7   0   8         33.71          9.62         3.75 o                         
  -6   0   8        115.65         90.44         5.42 o                         
  -5   0   8         74.26         83.84         3.53 o                         
  -4   0   8       1597.15       1713.90        43.65 o                         
  -3   0   8          1.00          3.20         2.18 o                         
  -2   0   8        813.79        879.51        15.40 o                         
  -1   0   8       3377.18       3860.96        65.38 o                         
   0   0   8       2763.04       3003.72        50.51 o                         
   1   0   8        983.69       1004.98        20.38 o                         
   2   0   8       7899.40       7578.11        95.64 o                         
   3   0   8       1730.84       1577.43        43.17 o                         
   4   0   8       1090.94       1091.82        25.62 o                         
   5   0   8       1295.20       1135.89        57.16 o                         
  -7   1   8         34.49         17.76         1.36 o                         
  -6   1   8          2.65          9.51         3.58 o                         
  -5   1   8        174.11        195.13         3.23 o                         
  -4   1   8        103.81        102.34         3.29 o                         
  -3   1   8        488.49        526.30        11.44 o                         
  -2   1   8        130.39        143.54         3.19 o                         
  -1   1   8         30.25         32.75         2.47 o                         
   0   1   8        417.00        484.23         9.96 o                         
   1   1   8        244.39        257.28         4.15 o                         
   2   1   8         13.83          8.30         1.31 o                         
   3   1   8        144.38        127.84         3.98 o                         
   4   1   8         21.86        110.07        13.55 o                         
   5   1   8         27.53        359.56        30.18 o                         
  -7   2   8          3.77          3.23         1.13 o                         
  -6   2   8          0.31          2.92         2.27 o                         
  -5   2   8         10.81          7.18         1.30 o                         
  -4   2   8         28.74         30.81         2.50 o                         
  -3   2   8         37.14         43.97         2.38 o                         
  -2   2   8        155.06        177.31         4.64 o                         
  -1   2   8        132.87        160.91         4.77 o                         
   0   2   8         58.68         62.38         2.71 o                         
   1   2   8        305.22        318.23         5.31 o                         
   2   2   8        637.28        634.89         8.94 o                         
   3   2   8        667.32        692.04         6.79 o                         
   4   2   8        457.03        491.43         8.90 o                         
   5   2   8        747.67        824.02        16.11 o                         
  -7   3   8        135.92         60.72         4.30 o                         
  -6   3   8         48.35         51.63        10.74 o                         
  -5   3   8         22.41         18.13         1.79 o                         
  -4   3   8        201.12        226.92         8.19 o                         
  -3   3   8        968.81       1031.15        20.01 o                         
  -2   3   8        355.10        436.69        15.06 o                         
  -1   3   8         29.35         45.62         2.40 o                         
   0   3   8        115.87        127.97         2.95 o                         
   1   3   8         32.74         31.50         1.54 o                         
   2   3   8        258.46        278.81         3.60 o                         
   3   3   8         16.04         26.84         1.26 o                         
   4   3   8         77.56         97.70         4.18 o                         
   5   3   8          0.18        116.72        13.40 o                         
  -6   4   8        153.89        138.34         4.02 o                         
  -5   4   8         12.29         10.26         1.79 o                         
  -4   4   8        604.73        691.18        11.07 o                         
  -3   4   8         69.63         83.34         2.87 o                         
  -2   4   8        303.09        392.09        13.02 o                         
  -1   4   8        723.07        851.94        18.56 o                         
   0   4   8         52.96         58.61         2.05 o                         
   1   4   8        570.14        629.18        10.03 o                         
   2   4   8        266.92        273.91         4.34 o                         
   3   4   8        157.73        166.25         2.34 o                         
   4   4   8         29.94         28.71         1.60 o                         
   5   4   8         65.93         77.13         4.06 o                         
  -6   5   8          0.32         -0.61         1.32 o                         
  -5   5   8        278.80        262.29         7.69 o                         
  -4   5   8         53.82         52.56         2.53 o                         
  -3   5   8         16.39         15.09         1.83 o                         
  -2   5   8        344.39        422.53         9.34 o                         
  -1   5   8        317.86        350.30         8.98 o                         
   0   5   8        486.44        544.50         9.68 o                         
   1   5   8         81.02         92.94         2.66 o                         
   2   5   8       1161.04       1210.05        16.20 o                         
   3   5   8        189.72        205.33         3.08 o                         
   4   5   8        197.34        179.70         3.70 o                         
   5   5   8         97.32        122.08         4.58 o                         
  -6   6   8        172.46        149.50         3.23 o                         
  -5   6   8         44.58         45.80         3.85 o                         
  -4   6   8        938.30       1083.49        16.59 o                         
  -3   6   8        271.93        283.03         6.00 o                         
  -2   6   8        549.69        627.27        14.25 o                         
  -1   6   8       2572.86       3012.23        74.93 o                         
   0   6   8        215.45        227.78         4.19 o                         
   1   6   8         92.82         96.65         2.45 o                         
   2   6   8        756.70        785.69        11.58 o                         
   3   6   8          1.54          1.98         1.03 o                         
   4   6   8         40.91         41.80         1.74 o                         
   5   6   8        245.37        226.91         8.03 o                         
  -6   7   8         71.91         56.18         5.17 o                         
  -5   7   8        104.63         96.87         4.55 o                         
  -4   7   8        647.44        717.39        10.68 o                         
  -3   7   8        638.33        702.85        11.15 o                         
  -2   7   8        128.76        152.61         3.34 o                         
  -1   7   8       1046.47       1181.22        24.62 o                         
   0   7   8        706.08        761.13        12.68 o                         
   1   7   8          9.94          8.65         1.31 o                         
   2   7   8         84.59         94.09         2.38 o                         
   3   7   8        105.78        110.77         1.98 o                         
   4   7   8         93.41         89.06         2.07 o                         
   5   7   8          0.16          0.98         1.94 o                         
  -6   8   8        131.79        129.69         2.46 o                         
  -5   8   8         16.80         22.84         3.44 o                         
  -4   8   8          4.19          8.10         1.62 o                         
  -3   8   8         61.12         68.79         2.19 o                         
  -2   8   8        441.26        507.01         9.53 o                         
  -1   8   8        370.16        428.17         7.58 o                         
   0   8   8        189.11        197.09         3.66 o                         
   1   8   8       1443.51       1514.60        14.35 o                         
   2   8   8        297.18        307.04         6.01 o                         
   3   8   8        496.42        480.81         8.54 o                         
   4   8   8        494.79        518.56         8.28 o                         
   5   8   8        161.11        158.76         4.39 o                         
  -6   9   8        209.12        225.47         4.56 o                         
  -5   9   8        749.63        794.65        13.50 o                         
  -4   9   8         48.40         59.00         2.80 o                         
  -3   9   8       1289.60       1318.87        16.46 o                         
  -2   9   8        118.58        117.37         2.30 o                         
  -1   9   8        504.36        562.43        11.94 o                         
   0   9   8         75.21         74.57         2.52 o                         
   1   9   8        882.05        913.96         9.50 o                         
   2   9   8         29.57         31.73         1.74 o                         
   3   9   8        154.84        155.51         2.93 o                         
   4   9   8         13.40         17.89         1.72 o                         
   5   9   8         46.98         47.03         3.08 o                         
  -6  10   8         69.44         62.32         3.96 o                         
  -5  10   8          4.27          3.22         1.59 o                         
  -4  10   8         33.55         34.91         2.36 o                         
  -3  10   8          2.20          2.33         1.51 o                         
  -2  10   8        485.88        494.28         6.25 o                         
  -1  10   8        109.03        117.47         2.17 o                         
   0  10   8        357.36        338.52         8.13 o                         
   1  10   8        692.02        699.97         7.95 o                         
   2  10   8        438.41        446.01         6.31 o                         
   3  10   8        845.41        800.77        12.42 o                         
   4  10   8        631.93        626.28        18.78 o                         
   5  10   8         54.70         45.06         3.86 o                         
  -6  11   8         95.91        107.12         2.80 o                         
  -5  11   8        164.37        169.88         3.75 o                         
  -4  11   8         18.80         19.78         1.83 o                         
  -3  11   8        434.95        441.83         6.30 o                         
  -2  11   8        102.44         87.66         1.94 o                         
  -1  11   8        138.86        143.51         3.13 o                         
   0  11   8        255.19        248.03         9.62 o                         
   1  11   8        122.84        110.80         2.44 o                         
   2  11   8        106.45        105.57         2.41 o                         
   3  11   8         90.34         91.76         2.04 o                         
   4  11   8          0.04         -1.12         1.77 o                         
   5  11   8        194.63        180.17         7.35 o                         
  -6  12   8        130.39        132.98         2.87 o                         
  -5  12   8        197.85        215.08         4.02 o                         
  -4  12   8        148.27        165.21         4.09 o                         
  -3  12   8         34.20         33.73         2.53 o                         
  -2  12   8         65.92         64.66         2.00 o                         
  -1  12   8        105.33        107.06         2.54 o                         
   0  12   8        370.22        344.95        12.57 o                         
   1  12   8         23.74         22.82         1.85 o                         
   2  12   8         91.02         92.85         2.46 o                         
   3  12   8         24.84         25.35         1.38 o                         
   4  12   8         16.44         14.98         1.75 o                         
  -6  13   8        138.58        119.28         4.03 o                         
  -5  13   8         78.15         85.89         2.15 o                         
  -4  13   8        189.99        194.43         4.08 o                         
  -3  13   8        132.73        138.89         3.75 o                         
  -2  13   8         50.88         56.39         2.10 o                         
  -1  13   8         83.89         66.10         2.24 o                         
   0  13   8        185.88        194.46         7.79 o                         
   1  13   8        517.39        552.48         9.79 o                         
   2  13   8        252.15        267.33         6.78 o                         
   3  13   8         73.03         65.18         2.30 o                         
   4  13   8         33.80         37.40         3.08 o                         
  -5  14   8         69.42         76.16         2.07 o                         
  -4  14   8        212.02        215.72         4.39 o                         
  -3  14   8        124.40        127.20         3.05 o                         
  -2  14   8        732.72        698.25         9.55 o                         
  -1  14   8        115.13        105.46         2.77 o                         
   0  14   8        481.83        463.07        19.39 o                         
   1  14   8        155.16        169.37         3.57 o                         
   2  14   8          0.44          2.20         1.78 o                         
   3  14   8         39.89         38.50         1.87 o                         
   4  14   8          8.48         10.93         1.41 o                         
  -5  15   8          6.99         16.17         1.66 o                         
  -4  15   8        179.30        189.58         3.36 o                         
  -3  15   8        225.03        221.82         4.15 o                         
  -2  15   8         41.08         43.36         2.05 o                         
  -1  15   8         21.69         19.15         1.81 o                         
   0  15   8         77.49         67.97         3.95 o                         
   1  15   8        332.30        332.12         8.89 o                         
   2  15   8          5.51          5.63         1.80 o                         
   3  15   8          6.18          5.83         1.42 o                         
   4  15   8          4.38          5.85         1.02 o                         
  -5  16   8        531.55        564.42        16.45 o                         
  -4  16   8        111.14        119.92         2.76 o                         
  -3  16   8        615.05        644.79         8.57 o                         
  -2  16   8        590.52        592.05         8.92 o                         
  -1  16   8         55.80         51.97         2.19 o                         
   0  16   8          5.63          7.09         1.99 o                         
   1  16   8          6.97          7.96         1.75 o                         
   2  16   8         16.80         18.75         2.06 o                         
   3  16   8          3.24          5.46         1.37 o                         
   4  16   8          0.08          1.52         1.38 o                         
  -5  17   8         28.63         38.08         1.80 o                         
  -4  17   8        743.80        807.61        15.30 o                         
  -3  17   8        580.86        649.70         9.76 o                         
  -2  17   8       1090.05       1092.96        12.52 o                         
  -1  17   8        165.82        157.36         4.73 o                         
   0  17   8        112.10        124.79         4.93 o                         
   1  17   8          2.73          3.26         1.68 o                         
   2  17   8         16.01         15.15         2.00 o                         
   3  17   8         26.18         26.51         1.76 o                         
   4  17   8          7.12          5.36         1.09 o                         
  -5  18   8        143.14         93.41        33.09 o                         
  -4  18   8         53.73         59.13         3.08 o                         
  -3  18   8          0.13          1.08         1.58 o                         
  -2  18   8         16.79         16.06         1.41 o                         
  -1  18   8        220.60        211.08         4.89 o                         
   0  18   8        269.38        271.42         6.76 o                         
   1  18   8        317.05        338.53         6.81 o                         
   2  18   8          1.97          1.95         1.71 o                         
   3  18   8         98.63        101.84         3.26 o                         
  -4  19   8         55.30         60.75         2.95 o                         
  -3  19   8        323.55        358.51        10.18 o                         
  -2  19   8          2.62          3.30         1.46 o                         
  -1  19   8        899.45        928.46        13.98 o                         
   0  19   8        646.40        663.84        15.04 o                         
   1  19   8         13.94         14.50         2.25 o                         
   2  19   8         60.05         56.82         2.00 o                         
   3  19   8          6.27         11.39         1.48 o                         
  -4  20   8        135.51        134.11         3.66 o                         
  -3  20   8         38.27         47.70         2.08 o                         
  -2  20   8        434.92        456.78         8.20 o                         
  -1  20   8        291.84        302.55         9.41 o                         
   0  20   8        633.90        617.05        18.54 o                         
   1  20   8         31.41         38.40         2.57 o                         
   2  20   8        235.55        243.70         5.70 o                         
   3  20   8        241.09        135.17         5.74 o                         
  -4  21   8          4.91          4.72         1.12 o                         
  -3  21   8         10.25         10.58         1.40 o                         
  -2  21   8        152.32        146.85         3.92 o                         
  -1  21   8        788.63        767.36        20.83 o                         
   0  21   8          4.47          5.53         1.50 o                         
   1  21   8        178.78        185.23         4.43 o                         
   2  21   8        170.52        166.03         9.93 o                         
  -3  22   8        115.00        108.26         2.79 o                         
  -2  22   8        133.15        112.57         3.18 o                         
  -1  22   8        177.78        172.63         8.36 o                         
   0  22   8         48.98         51.75         3.96 o                         
   1  22   8        339.31        339.48        11.17 o                         
   2  22   8        167.96        146.83         4.16 o                         
  -2  23   8          2.26          2.49         1.22 o                         
  -1  23   8         16.69         13.99         1.36 o                         
   0  23   8          0.41          0.46         0.98 o                         
   1  23   8          1.35          0.78         0.89 o                         
  -2  24   8        144.49         85.87         5.97 o                         
  -1  24   8         74.05         36.21         2.49 o                         
   0  24   8         35.85         28.52         5.10 o                         
  -6   1   9         58.98         49.89         7.35 o                         
  -5   1   9        370.31        369.77         7.18 o                         
  -4   1   9        149.31        134.76         3.33 o                         
  -3   1   9        790.05        816.59        27.31 o                         
  -2   1   9         68.29         81.56         2.64 o                         
  -1   1   9          4.69          7.22         1.84 o                         
   0   1   9        506.32        574.39         8.67 o                         
   1   1   9        261.24        278.13         4.92 o                         
   2   1   9          0.40          1.01         1.07 o                         
   3   1   9         51.39         51.75         1.61 o                         
   4   1   9          4.36          7.03         1.54 o                         
  -6   2   9         78.95         68.27         4.04 o                         
  -5   2   9          5.41          3.64         1.10 o                         
  -4   2   9        583.78        636.62         9.27 o                         
  -3   2   9          9.26         12.80         1.97 o                         
  -2   2   9         54.85         72.98         2.83 o                         
  -1   2   9        298.03        325.54         8.53 o                         
   0   2   9       1890.45       2151.65        24.65 o                         
   1   2   9        248.45        259.43         6.00 o                         
   2   2   9          9.64         11.93         1.25 o                         
   3   2   9         97.96         99.31         2.16 o                         
   4   2   9         96.96         86.70         2.30 o                         
   5   2   9         63.96         48.34         3.49 o                         
  -6   3   9          3.74          1.38         2.00 o                         
  -5   3   9        228.25        221.28         4.90 o                         
  -4   3   9          0.25          1.28         1.61 o                         
  -3   3   9         27.96         38.90         1.89 o                         
  -2   3   9         33.75         39.65         1.83 o                         
  -1   3   9         13.50         19.61         1.70 o                         
   0   3   9        222.57        251.25         4.69 o                         
   1   3   9        185.48        191.98         3.29 o                         
   2   3   9        573.18        584.83         6.00 o                         
   3   3   9          3.94          1.00         1.06 o                         
   4   3   9         84.13         82.78         1.91 o                         
  -6   4   9        117.57        121.14         4.09 o                         
  -5   4   9       1094.08       1109.20        27.39 o                         
  -4   4   9       1249.50       1306.51        24.64 o                         
  -3   4   9        918.63       1002.47        17.74 o                         
  -2   4   9        708.74        813.80        20.20 o                         
  -1   4   9        348.93        401.03         6.01 o                         
   0   4   9        213.51        240.40         3.99 o                         
   1   4   9         81.25         89.20         2.11 o                         
   2   4   9         10.03         15.17         1.22 o                         
   3   4   9          0.22          0.08         1.14 o                         
   4   4   9         58.70         63.19         2.02 o                         
  -6   5   9          3.76          0.17         1.86 o                         
  -5   5   9        581.65        561.10        15.60 o                         
  -4   5   9        127.01        124.64         3.48 o                         
  -3   5   9         40.35         40.89         1.81 o                         
  -2   5   9        191.08        211.45         4.18 o                         
  -1   5   9        234.04        268.38         5.94 o                         
   0   5   9          4.05          5.98         1.40 o                         
   1   5   9       1253.10       1298.74        14.51 o                         
   2   5   9       1031.12       1080.87        13.30 o                         
   3   5   9         12.02         11.63         1.28 o                         
   4   5   9        554.86        545.00        10.67 o                         
  -6   6   9         95.94         97.21         3.07 o                         
  -5   6   9        674.65        636.12        22.95 o                         
  -4   6   9        347.55        335.90         7.87 o                         
  -3   6   9         74.44         78.80         2.30 o                         
  -2   6   9         71.47         73.77         1.91 o                         
  -1   6   9          0.95          3.17         1.24 o                         
   0   6   9          1.03          3.92         1.48 o                         
   1   6   9        551.86        629.56         7.85 o                         
   2   6   9         74.90         67.69         1.82 o                         
   3   6   9         91.25         78.33         2.38 o                         
   4   6   9         28.55         23.67         1.59 o                         
  -6   7   9        120.09        104.51         3.31 o                         
  -5   7   9         61.60         51.80         3.89 o                         
  -4   7   9          0.58          1.48         1.31 o                         
  -3   7   9         14.68         19.32         1.57 o                         
  -2   7   9         96.09        116.39         2.66 o                         
  -1   7   9       1164.23       1274.69        15.42 o                         
   0   7   9          4.40          5.89         1.36 o                         
   1   7   9         11.98         11.65         1.33 o                         
   2   7   9         12.94         16.16         1.24 o                         
   3   7   9         98.88        108.85         3.11 o                         
   4   7   9         37.73         25.89         1.62 o                         
  -6   8   9         22.02         14.29         1.38 o                         
  -5   8   9         71.91         61.45         4.35 o                         
  -4   8   9         24.75         22.56         1.52 o                         
  -3   8   9         45.89         44.18         1.83 o                         
  -2   8   9        192.85        191.32         3.57 o                         
  -1   8   9          0.23          0.28         1.19 o                         
   0   8   9         65.98         66.43         2.42 o                         
   1   8   9          0.79          2.73         1.25 o                         
   2   8   9          1.64          1.55         1.20 o                         
   3   8   9        413.26        419.52         5.92 o                         
   4   8   9         62.47         50.21         2.81 o                         
  -6   9   9        164.50        103.20         4.64 o                         
  -5   9   9         56.18         52.33         2.64 o                         
  -4   9   9         30.98         29.61         1.67 o                         
  -3   9   9        218.04        208.58         3.50 o                         
  -2   9   9         58.32         64.32         1.90 o                         
  -1   9   9        158.96        167.11         4.79 o                         
   0   9   9        246.77        263.97         5.28 o                         
   1   9   9        308.72        311.13         4.57 o                         
   2   9   9        123.19        118.11         2.31 o                         
   3   9   9        468.35        460.56         5.99 o                         
   4   9   9         68.57         72.03         2.71 o                         
  -5  10   9        190.57        207.47         4.23 o                         
  -4  10   9         79.64         72.51         3.69 o                         
  -3  10   9         25.26         28.56         1.82 o                         
  -2  10   9        325.31        338.15         5.59 o                         
  -1  10   9         66.43         68.95         2.50 o                         
   0  10   9         36.43         42.64         1.74 o                         
   1  10   9        339.04        356.46         5.29 o                         
   2  10   9        753.76        765.34         9.37 o                         
   3  10   9         22.05         26.10         1.38 o                         
   4  10   9        338.11        327.81         5.28 o                         
  -5  11   9         37.99         40.01         2.01 o                         
  -4  11   9         20.38         25.99         1.89 o                         
  -3  11   9        382.14        363.91         6.00 o                         
  -2  11   9        172.76        184.24         3.00 o                         
  -1  11   9        694.24        678.11        11.50 o                         
   0  11   9        232.61        240.19         4.45 o                         
   1  11   9       2046.90       2056.50        36.40 o                         
   2  11   9        780.74        765.66         9.50 o                         
   3  11   9         73.47         67.19         2.09 o                         
   4  11   9        315.99        265.51         4.62 o                         
  -5  12   9          2.55          5.08         1.17 o                         
  -4  12   9        264.52        280.19         5.02 o                         
  -3  12   9          7.62          8.01         1.78 o                         
  -2  12   9          6.06          6.61         1.50 o                         
  -1  12   9         32.69         29.00         1.95 o                         
   0  12   9        429.96        436.16         8.78 o                         
   1  12   9         54.55         51.28         2.60 o                         
   2  12   9         43.41         47.28         1.72 o                         
   3  12   9          2.31          2.23         1.43 o                         
   4  12   9        125.23        122.64         3.23 o                         
  -5  13   9         77.38         77.98         2.69 o                         
  -4  13   9         33.71         32.57         1.72 o                         
  -3  13   9        496.42        501.34         7.47 o                         
  -2  13   9        169.01        176.04         4.03 o                         
  -1  13   9       1411.95       1271.54        28.92 o                         
   0  13   9        774.95        727.25        20.25 o                         
   1  13   9        250.10        254.04         4.98 o                         
   2  13   9        327.46        338.89         5.61 o                         
   3  13   9        674.01        701.66        12.99 o                         
   4  13   9        236.03        196.74         6.08 o                         
  -5  14   9          2.51          4.16         0.76 o                         
  -4  14   9         89.52        101.71         2.25 o                         
  -3  14   9        325.02        319.15         4.82 o                         
  -2  14   9         38.54         40.66         2.19 o                         
  -1  14   9         12.86         11.14         1.97 o                         
   0  14   9          1.12          2.85         1.85 o                         
   1  14   9        357.46        358.39         9.82 o                         
   2  14   9          7.84         11.52         1.60 o                         
   3  14   9          0.11          1.66         1.27 o                         
  -5  15   9        109.84         54.34         2.92 o                         
  -4  15   9         44.12         50.74         1.58 o                         
  -3  15   9       1140.27       1156.83        15.75 o                         
  -2  15   9        389.67        391.76         7.25 o                         
  -1  15   9        469.78        409.58         8.42 o                         
   0  15   9       1082.31       1097.98        32.97 o                         
   1  15   9        474.05        485.73         8.23 o                         
   2  15   9       1147.28       1185.84        16.38 o                         
   3  15   9        613.41        615.90        13.85 o                         
  -4  16   9        156.96        161.58         3.98 o                         
  -3  16   9        125.61        121.65         2.84 o                         
  -2  16   9        524.99        510.36         8.06 o                         
  -1  16   9         28.90         30.73         2.78 o                         
   0  16   9         20.11         21.82         2.04 o                         
   1  16   9         56.67         54.41         2.23 o                         
   2  16   9        447.65        481.99         8.38 o                         
   3  16   9         13.65         12.22         1.34 o                         
  -4  17   9        137.48        149.86         4.29 o                         
  -3  17   9          3.13          3.33         1.42 o                         
  -2  17   9         20.51         17.35         1.53 o                         
  -1  17   9        154.87        155.88         6.34 o                         
   0  17   9        174.11        190.59         5.56 o                         
   1  17   9         37.78         49.29         2.04 o                         
   2  17   9        697.62        699.92        10.82 o                         
   3  17   9         65.54         57.91         3.70 o                         
  -4  18   9        257.66        125.21         5.32 o                         
  -3  18   9        106.63        100.50         2.59 o                         
  -2  18   9         59.75         60.49         2.17 o                         
  -1  18   9        280.56        279.87        10.96 o                         
   0  18   9         15.65         16.41         1.38 o                         
   1  18   9          6.26          4.86         1.17 o                         
   2  18   9         82.26         78.99         2.80 o                         
  -3  19   9         13.24         14.91         1.08 o                         
  -2  19   9         52.56         50.17         2.61 o                         
  -1  19   9          6.78          5.64         0.97 o                         
   0  19   9         37.58         37.04         1.71 o                         
   1  19   9         36.10         32.75         1.45 o                         
   2  19   9         36.99         28.42         1.78 o                         
  -3  20   9          4.36          2.72         0.70 o                         
  -2  20   9        115.33         91.17         2.98 o                         
  -1  20   9        437.13        353.46        21.42 o                         
   0  20   9         64.88         73.12         3.81 o                         
   1  20   9        172.54        181.74         4.30 o                         
  -2  21   9        186.43        141.82        10.30 o                         
  -1  21   9        214.09        177.61        34.34 o                         
   0  21   9        460.52        473.74         8.96 o                         
   1  21   9        506.35        414.06        68.76 o                         
  -1  22   9        117.98         73.19        29.33 o                         
   0  22   9          2.03          0.58         1.00 o                         
  -5   0  10        155.28        152.71         5.68 o                         
  -4   0  10       1622.62       1582.87        74.76 o                         
  -3   0  10          5.59          5.09         2.19 o                         
  -2   0  10        176.02        194.93        11.26 o                         
  -1   0  10        938.81       1012.08        20.89 o                         
   0   0  10        492.43        527.83        18.17 o                         
   1   0  10       1797.44       1893.46        70.96 o                         
   2   0  10        272.75        264.51         6.96 o                         
   3   0  10        523.99        460.22         8.82 o                         
   4   0  10        194.67        169.54         7.41 o                         
  -5   1  10         33.75         25.95         1.49 o                         
  -4   1  10        152.22        143.08         4.45 o                         
  -3   1  10        149.31        155.93         3.69 o                         
  -2   1  10         69.67         84.82         4.11 o                         
  -1   1  10        420.20        465.93         8.65 o                         
   0   1  10        794.93        856.96        17.81 o                         
   1   1  10        999.06       1047.59        22.17 o                         
   2   1  10          1.01          1.71         1.44 o                         
   3   1  10         67.78         63.94         1.98 o                         
   4   1  10        153.64        144.52         4.27 o                         
  -5   2  10          1.65         -0.86         0.86 o                         
  -4   2  10        304.28        280.24         4.60 o                         
  -3   2  10         61.64         71.77         2.22 o                         
  -2   2  10        250.06        271.99         5.77 o                         
  -1   2  10         15.46         21.53         2.02 o                         
   0   2  10        156.54        163.13         4.21 o                         
   1   2  10        242.94        257.77         5.31 o                         
   2   2  10         65.31         65.00         2.04 o                         
   3   2  10          2.59          5.53         1.06 o                         
   4   2  10          0.31          7.67         2.66 o                         
  -5   3  10        831.64        760.43        18.73 o                         
  -4   3  10          8.46         20.75         1.26 o                         
  -3   3  10        554.59        582.83         9.64 o                         
  -2   3  10       1216.24       1387.42        18.05 o                         
  -1   3  10        156.75        176.78         3.82 o                         
   0   3  10          3.89          5.76         1.72 o                         
   1   3  10       1262.52       1325.39        18.55 o                         
   2   3  10         52.46         45.74         1.43 o                         
   3   3  10        326.30        279.64         5.16 o                         
   4   3  10        425.84        326.04        11.46 o                         
  -5   4  10         22.34         19.24         2.22 o                         
  -4   4  10         37.21         52.56         1.59 o                         
  -3   4  10        150.85        177.54         3.48 o                         
  -2   4  10        234.61        245.42         4.00 o                         
  -1   4  10        520.07        560.99        11.02 o                         
   0   4  10         23.11         29.97         2.16 o                         
   1   4  10        180.01        177.21         3.30 o                         
   2   4  10         46.55         44.75         1.43 o                         
   3   4  10         30.12         28.88         1.63 o                         
   4   4  10          0.72         -1.84         1.84 o                         
  -5   5  10        121.36        101.52         5.66 o                         
  -4   5  10        228.73        218.94         5.66 o                         
  -3   5  10        864.16        930.27        11.80 o                         
  -2   5  10        205.15        238.10         3.74 o                         
  -1   5  10        388.84        424.01         7.19 o                         
   0   5  10       1741.95       1868.80        22.12 o                         
   1   5  10        633.18        663.24        10.52 o                         
   2   5  10       1086.49       1097.80        10.06 o                         
   3   5  10        274.87        263.16         4.33 o                         
   4   5  10        368.66        217.34         5.59 o                         
  -5   6  10         33.36         30.71         2.64 o                         
  -4   6  10        106.48        109.67         2.21 o                         
  -3   6  10          8.24          8.39         1.26 o                         
  -2   6  10         16.01         18.04         1.36 o                         
  -1   6  10          6.37          7.93         1.41 o                         
   0   6  10        175.16        202.93         3.55 o                         
   1   6  10          0.89          1.31         1.10 o                         
   2   6  10         22.92         25.33         1.13 o                         
   3   6  10        125.11        108.89         2.48 o                         
   4   6  10        447.17        292.14        10.59 o                         
  -5   7  10        169.18        138.05         7.09 o                         
  -4   7  10         11.31          8.69         1.27 o                         
  -3   7  10         58.74         63.63         2.17 o                         
  -2   7  10          0.70          1.42         1.05 o                         
  -1   7  10         86.54         93.87         2.25 o                         
   0   7  10        323.86        347.93         4.94 o                         
   1   7  10         49.10         50.35         1.80 o                         
   2   7  10       1096.14       1088.88        11.18 o                         
   3   7  10        119.70        112.20         2.26 o                         
  -5   8  10         97.10         85.15         2.63 o                         
  -4   8  10          0.15          0.95         1.08 o                         
  -3   8  10        156.49        161.17         3.91 o                         
  -2   8  10        207.57        214.97         5.17 o                         
  -1   8  10          5.17          5.30         1.11 o                         
   0   8  10        594.91        636.34        12.43 o                         
   1   8  10         11.04         12.27         1.27 o                         
   2   8  10          3.06          3.45         1.08 o                         
   3   8  10        107.91         94.66         2.04 o                         
  -5   9  10        111.37        103.89         2.38 o                         
  -4   9  10        113.50        103.84         3.58 o                         
  -3   9  10          1.96          3.01         1.31 o                         
  -2   9  10        160.13        172.18         3.62 o                         
  -1   9  10         14.82         12.92         1.36 o                         
   0   9  10         40.51         44.38         1.63 o                         
   1   9  10         11.07         16.25         1.45 o                         
   2   9  10         69.54         59.44         1.61 o                         
   3   9  10         27.58         20.91         1.58 o                         
  -5  10  10        184.53        153.38         5.52 o                         
  -4  10  10         36.69         38.97         1.79 o                         
  -3  10  10        126.87        123.83         3.04 o                         
  -2  10  10         82.20         80.31         2.83 o                         
  -1  10  10        187.65        183.35         6.67 o                         
   0  10  10        173.88        172.33         3.15 o                         
   1  10  10         80.31         85.82         2.32 o                         
   2  10  10         23.14         21.32         1.20 o                         
   3  10  10        222.20        206.41         7.39 o                         
  -4  11  10        157.90        140.40         4.96 o                         
  -3  11  10        213.88        219.66         5.03 o                         
  -2  11  10        180.88        171.78         5.54 o                         
  -1  11  10        110.17        101.93         4.10 o                         
   0  11  10        210.79        203.06         5.12 o                         
   1  11  10        404.82        429.85         7.89 o                         
   2  11  10         25.96         27.97         1.46 o                         
   3  11  10         82.65         72.74         2.96 o                         
  -4  12  10        158.77        135.35         6.22 o                         
  -3  12  10          3.15          3.56         1.30 o                         
  -2  12  10          2.50          3.30         1.31 o                         
  -1  12  10          5.31          5.77         1.31 o                         
   0  12  10         51.19         52.08         2.48 o                         
   1  12  10         27.13         25.32         1.62 o                         
   2  12  10         72.11         58.56         1.77 o                         
   3  12  10         89.81         72.72         2.22 o                         
  -4  13  10        150.85        145.53         7.38 o                         
  -3  13  10        377.99        341.72        13.58 o                         
  -2  13  10         14.29         13.63         1.51 o                         
  -1  13  10         10.23         10.03         1.31 o                         
   0  13  10          1.15          1.03         1.15 o                         
   1  13  10         22.10         24.44         2.25 o                         
   2  13  10          8.74          8.65         1.07 o                         
  -4  14  10        268.96        221.18        10.35 o                         
  -3  14  10         13.56         14.35         1.27 o                         
  -2  14  10         64.52         57.98         2.09 o                         
  -1  14  10          0.63          0.81         1.16 o                         
   0  14  10         31.87         26.52         1.46 o                         
   1  14  10          4.13          3.20         1.70 o                         
   2  14  10          2.31          2.57         0.97 o                         
  -3  15  10         22.43         21.76         1.46 o                         
  -2  15  10         19.51         14.71         1.34 o                         
  -1  15  10         45.28         35.83         2.96 o                         
   0  15  10          5.87          6.18         1.29 o                         
   1  15  10         24.65         31.09         1.55 o                         
   2  15  10          1.19          1.64         1.03 o                         
  -3  16  10          4.53          3.89         1.14 o                         
  -2  16  10         95.55         73.27         6.06 o                         
  -1  16  10        177.96        154.77        13.03 o                         
   0  16  10         38.66         41.79         1.90 o                         
   1  16  10          2.15          2.09         0.86 o                         
  -3  17  10        465.99        345.12        12.10 o                         
  -2  17  10         31.11         21.34         3.32 o                         
  -1  17  10         30.26         25.06         2.29 o                         
   0  17  10        521.71        494.46        10.67 o                         
   1  17  10         17.86         15.16         1.00 o                         
  -2  18  10        264.06        212.58         7.25 o                         
  -1  18  10         18.04         15.35         0.97 o                         
   0  18  10         57.46         42.48         3.04 o                         
   1  18  10         43.95         32.76         1.60 o                         
  -1  19  10        257.96        163.49         6.68 o                         
   0  19  10         56.75         38.64         3.00 o                         
  -4   1  11        159.20        147.70        12.57 o                         
  -3   1  11          8.44          8.92         1.26 o                         
  -2   1  11        162.91        170.05         5.35 o                         
  -1   1  11         16.64         16.64         1.57 o                         
   0   1  11        611.08        613.01        12.31 o                         
   1   1  11        403.77        405.52         5.76 o                         
   2   1  11        136.01        122.07         2.36 o                         
   3   1  11        551.99        335.06        39.09 o                         
  -4   2  11        253.08        201.09         6.08 o                         
  -3   2  11        171.99        181.71         4.08 o                         
  -2   2  11         70.98         70.99         2.38 o                         
  -1   2  11        109.85        116.05         2.77 o                         
   0   2  11         85.53         91.47         2.50 o                         
   1   2  11        150.79        154.54         2.65 o                         
   2   2  11         17.67         14.70         1.15 o                         
   3   2  11         23.14         13.16         1.03 o                         
  -4   3  11         28.40         24.44         1.43 o                         
  -3   3  11          0.54          0.54         0.82 o                         
  -2   3  11         33.62         37.02         1.91 o                         
  -1   3  11          0.06          1.54         1.16 o                         
   0   3  11         52.49         52.90         1.61 o                         
   1   3  11          6.62          6.95         1.02 o                         
   2   3  11        144.75        137.80         2.19 o                         
   3   3  11          1.74          1.09         0.78 o                         
  -4   4  11          0.12          1.30         0.92 o                         
  -3   4  11        166.42        166.65         2.77 o                         
  -2   4  11         89.97         86.31         2.40 o                         
  -1   4  11        119.92        118.58         2.55 o                         
   0   4  11        110.59        124.68         2.42 o                         
   1   4  11         78.48         84.62         1.97 o                         
   2   4  11        485.92        436.31         5.65 o                         
   3   4  11         21.34         10.64         1.83 o                         
  -4   5  11          5.10          5.81         0.96 o                         
  -3   5  11          9.11          8.58         1.12 o                         
  -2   5  11        177.29        180.37         3.18 o                         
  -1   5  11        251.76        253.67         4.22 o                         
   0   5  11         83.39         79.18         1.90 o                         
   1   5  11         88.86         85.24         2.24 o                         
   2   5  11        130.10        109.22         2.45 o                         
  -4   6  11          0.14          0.96         0.97 o                         
  -3   6  11         44.72         41.83         2.24 o                         
  -2   6  11          7.83          6.62         1.00 o                         
  -1   6  11        143.27        142.42         2.59 o                         
   0   6  11        103.10        109.01         2.30 o                         
   1   6  11        314.62        297.68         5.55 o                         
   2   6  11          3.10          3.89         1.00 o                         
  -4   7  11         28.49         22.95         1.55 o                         
  -3   7  11         14.39         11.31         1.38 o                         
  -2   7  11        167.78        157.83         3.05 o                         
  -1   7  11          6.28          4.15         1.36 o                         
   0   7  11          5.92          6.52         1.23 o                         
   1   7  11         67.90         62.04         1.63 o                         
   2   7  11          6.06          5.13         1.12 o                         
  -4   8  11        435.73        343.88         6.91 o                         
  -3   8  11        133.84        146.96         4.75 o                         
  -2   8  11        416.74        376.88         5.77 o                         
  -1   8  11          6.78         10.85         1.23 o                         
   0   8  11        712.42        714.81        12.04 o                         
   1   8  11         39.98         35.69         1.36 o                         
   2   8  11         34.97         24.82         1.83 o                         
  -4   9  11          0.15         -0.37         0.94 o                         
  -3   9  11          0.87          1.05         0.96 o                         
  -2   9  11         73.72         57.92         1.75 o                         
  -1   9  11         22.31         23.59         1.44 o                         
   0   9  11          2.33          2.99         1.18 o                         
   1   9  11        257.38        217.06         3.95 o                         
   2   9  11        557.81        460.73        10.27 o                         
  -3  10  11        203.61        195.47         7.21 o                         
  -2  10  11        960.09        868.53        16.85 o                         
  -1  10  11        389.50        376.33         8.39 o                         
   0  10  11       1436.18       1389.78        22.75 o                         
   1  10  11        417.84        388.70         7.92 o                         
   2  10  11       1229.68        935.14        23.18 o                         
  -3  11  11          6.07          4.47         0.99 o                         
  -2  11  11          4.23          3.01         1.34 o                         
  -1  11  11          9.64          9.74         1.37 o                         
   0  11  11         37.79         38.61         2.07 o                         
   1  11  11          1.69          1.35         1.22 o                         
  -3  12  11         70.48         57.33         3.49 o                         
  -2  12  11        179.44        162.22         5.48 o                         
  -1  12  11        505.92        474.24        15.01 o                         
   0  12  11         15.27         12.18         1.27 o                         
   1  12  11        440.74        414.72        11.24 o                         
  -3  13  11         62.03         39.63         2.35 o                         
  -2  13  11          6.66          2.50         0.90 o                         
  -1  13  11        177.46        159.18        12.98 o                         
   0  13  11        202.53        182.34         5.37 o                         
   1  13  11        292.94        245.93        17.18 o                         
  -2  14  11         22.72         20.93         1.16 o                         
  -1  14  11          9.17          7.21         1.11 o                         
   0  14  11        780.82        705.76        13.54 o                         
  -1  15  11          0.54          0.68         1.20 o                         
   0  15  11        172.15        111.60         4.69 o                         
  -3   0  12        206.40        186.90         7.41 o                         
  -2   0  12        140.73        133.75         3.48 o                         
  -1   0  12        209.18        199.73         5.38 o                         
   0   0  12        120.53        115.30         5.53 o                         
   1   0  12        129.86        110.03         5.11 o                         
  -3   1  12        224.03        193.03         4.20 o                         
  -2   1  12          3.31          3.81         0.87 o                         
  -1   1  12        377.05        338.65         4.35 o                         
   0   1  12        420.85        374.04         6.04 o                         
   1   1  12         35.47         28.01         1.68 o                         
  -3   2  12        190.24        170.93         5.06 o                         
  -2   2  12        103.74         99.79         2.47 o                         
  -1   2  12        548.67        492.76         6.98 o                         
   0   2  12        138.77        123.77         2.55 o                         
   1   2  12         66.31         46.94         1.52 o                         
  -3   3  12         98.59         72.92         2.07 o                         
  -2   3  12         46.51         43.99         1.62 o                         
  -1   3  12        427.67        392.15         6.30 o                         
   0   3  12         21.44         17.85         0.94 o                         
   1   3  12         18.55         10.44         0.69 o                         
  -2   4  12          7.73          8.38         0.76 o                         
  -1   4  12          0.55          0.28         0.85 o                         
   0   4  12        230.49        194.67         3.18 o                         
   1   4  12        851.89        547.13        10.56 o                         
  -2   5  12         98.57         88.79         3.08 o                         
  -1   5  12        252.99        225.27         4.92 o                         
   0   5  12         98.69         93.22         2.80 o                         
   1   5  12          2.93          1.25         0.85 o                         
  -2   6  12          2.00          1.58         1.62 o                         
  -1   6  12          1.21          0.33         0.70 o                         
   0   6  12        296.50        244.46         4.55 o                         
  -2   7  12         97.31         68.48         2.41 o                         
  -1   7  12         69.20         52.18         1.36 o                         
   0   7  12          0.52         -0.69         1.00 o                         
  -2   8  12          7.52          3.18         1.36 o                         
  -1   8  12         99.44         72.95         2.08 o                         
   0   8  12        279.62        192.79        21.72 o                         
  -1   9  12        122.92         84.49         2.70 o                         
                                                                                
